# Supplementary material for: Response of bitter and sweet Chenopodium quinoa varieties to cucumber mosaic virus: Transcriptome and small RNASeq perspective
Source: PLoS One. 2021 Feb 23;16(2):e0244364. doi: 10.1371/journal.pone.0244364 (PMC7901783; doi:10.1371/journal.pone.0244364)
Supplement: S4 Table — For tab descriptions refer to S3 Table. (XLSX) [file pone.0244364.s015.xlsx]

## Sheet: Full-3Way-Upregulated(UR)
##Databases: KEGG PATHWAY, Gene Ontology
##Statistical test method: hypergeometric test / Fisher's exact test
##FDR correction method: Benjamini and Hochberg
#Term	Database	ID	Input number	Background number	P-Value	Corrected P-Value	Input	Hyperlink
Stilbenoid, diarylheptanoid and gingerol biosynthesis	KEGG PATHWAY	ath00945	4	46	8.07484e-06	0.000350986	XM_021889229.1|XM_021913622.1|XM_021872748.1|XM_021903833.1	http://www.genome.jp/kegg-bin/show_pathway?ath00945/ath:AT4G37320%09red/ath:AT1G67980%09red/ath:AT4G37370%09red
Limonene and pinene degradation	KEGG PATHWAY	ath00903	3	44	0.00023549	0.0032668	XM_021913622.1|XM_021872748.1|XM_021903833.1	http://www.genome.jp/kegg-bin/show_pathway?ath00903/ath:AT4G37320%09red/ath:AT4G37370%09red
Metabolic pathways	KEGG PATHWAY	ath01100	14	1910	0.000297815	0.00380736	XM_021918076.1|XM_021872748.1|XM_021918077.1|XM_021898816.1|XM_021901379.1|XM_021896915.1|XM_021896282.1|XM_021913622.1|XM_021913548.1|XM_021903833.1|XM_021889229.1|XM_021898190.1|XM_021859154.1|XM_021907270.1	http://www.genome.jp/kegg-bin/show_pathway?ath01100/ath:AT5G23960%09red/ath:AT4G37370%09red/ath:AT4G37320%09red/ath:AT5G54080%09red/ath:AT3G13730%09red/ath:AT3G51240%09red/ath:AT4G33070%09red/ath:AT3G54420%09red/ath:AT2G13810%09red/ath:AT5G24090%09red/ath:AT1G67980%09red
Flavonoid biosynthesis	KEGG PATHWAY	ath00941	2	21	0.00155719	0.0145041	XM_021889229.1|XM_021913548.1	http://www.genome.jp/kegg-bin/show_pathway?ath00941/ath:AT1G67980%09red/ath:AT3G51240%09red
Biosynthesis of secondary metabolites	KEGG PATHWAY	ath01110	9	1076	0.00166515	0.0152913	XM_021913622.1|XM_021872748.1|XM_021898816.1|XM_021901379.1|XM_021913548.1|XM_021859154.1|XM_021889229.1|XM_021898190.1|XM_021903833.1	http://www.genome.jp/kegg-bin/show_pathway?ath01110/ath:AT5G23960%09red/ath:AT4G37320%09red/ath:AT3G13730%09red/ath:AT3G51240%09red/ath:AT1G67980%09red/ath:AT4G37370%09red/ath:AT2G13810%09red/ath:AT4G33070%09red
Tyrosine metabolism	KEGG PATHWAY	ath00350	2	40	0.00513689	0.0389448	XM_021918076.1|XM_021918077.1	http://www.genome.jp/kegg-bin/show_pathway?ath00350/ath:AT5G54080%09red
Amino sugar and nucleotide sugar metabolism	KEGG PATHWAY	ath00520	3	135	0.0052779	0.0395539	XM_021896282.1|XM_021896915.1|XM_021907270.1	http://www.genome.jp/kegg-bin/show_pathway?ath00520/ath:AT5G24090%09red/ath:AT3G54420%09red
Protein export	KEGG PATHWAY	ath03060	2	53	0.00867356	0.0577058	XM_021899606.1|XM_021899607.1	http://www.genome.jp/kegg-bin/show_pathway?ath03060/ath:AT1G52600%09red
Proteasome	KEGG PATHWAY	ath03050	2	58	0.0102542	0.0655464	XM_021865716.1|XM_021865710.1	http://www.genome.jp/kegg-bin/show_pathway?ath03050/ath:AT5G23540%09red
Brassinosteroid biosynthesis	KEGG PATHWAY	ath00905	1	8	0.0226528	0.107026	XM_021898816.1	http://www.genome.jp/kegg-bin/show_pathway?ath00905/ath:AT3G13730%09red
Lysine biosynthesis	KEGG PATHWAY	ath00300	1	16	0.0423634	0.147706	XM_021859154.1	http://www.genome.jp/kegg-bin/show_pathway?ath00300/ath:AT2G13810%09red
Zeatin biosynthesis	KEGG PATHWAY	ath00908	1	23	0.0592885	0.177321	XM_021891358.1	http://www.genome.jp/kegg-bin/show_pathway?ath00908/ath:AT5G56970%09red
Sesquiterpenoid and triterpenoid biosynthesis	KEGG PATHWAY	ath00909	1	23	0.0592885	0.177321	XM_021901379.1	http://www.genome.jp/kegg-bin/show_pathway?ath00909/ath:AT5G23960%09red
Circadian rhythm - plant	KEGG PATHWAY	ath04712	1	36	0.089942	0.227295	XM_021905894.1	http://www.genome.jp/kegg-bin/show_pathway?ath04712/ath:AT5G61380%09red
Phenylalanine metabolism	KEGG PATHWAY	ath00360	1	42	0.103756	0.248709	XM_021889229.1	http://www.genome.jp/kegg-bin/show_pathway?ath00360/ath:AT1G67980%09red
SNARE interactions in vesicular transport	KEGG PATHWAY	ath04130	1	48	0.117363	0.267554	XM_021915574.1	http://www.genome.jp/kegg-bin/show_pathway?ath04130/ath:AT1G11250%09red
Pyruvate metabolism	KEGG PATHWAY	ath00620	1	85	0.196884	0.374252	XM_021880797.1	http://www.genome.jp/kegg-bin/show_pathway?ath00620/ath:AT1G11840%09red
RNA degradation	KEGG PATHWAY	ath03018	1	112	0.250414	0.424573	XR_002503864.1	http://www.genome.jp/kegg-bin/show_pathway?ath03018/ath:AT2G35920%09red
Glycolysis / Gluconeogenesis	KEGG PATHWAY	ath00010	1	117	0.259934	0.436796	XM_021898190.1	http://www.genome.jp/kegg-bin/show_pathway?ath00010/ath:AT4G33070%09red
Phenylpropanoid biosynthesis	KEGG PATHWAY	ath00940	1	157	0.331921	0.494093	XM_021889229.1	http://www.genome.jp/kegg-bin/show_pathway?ath00940/ath:AT1G67980%09red
Plant-pathogen interaction	KEGG PATHWAY	ath04626	1	167	0.348811	0.515703	XM_021920491.1	http://www.genome.jp/kegg-bin/show_pathway?ath04626/ath:AT4G33720%09red
Biosynthesis of amino acids	KEGG PATHWAY	ath01230	1	255	0.480402	0.648374	XM_021859154.1	http://www.genome.jp/kegg-bin/show_pathway?ath01230/ath:AT2G13810%09red
Plant hormone signal transduction	KEGG PATHWAY	ath04075	1	271	0.501336	0.667084	XM_021920491.1	http://www.genome.jp/kegg-bin/show_pathway?ath04075/ath:AT4G33720%09red
--------------------
#Term	Database	ID	Input number	Background number	P-Value	Corrected P-Value	Input	Hyperlink
--------------------
#Term	Database	ID	Input number	Background number	P-Value	Corrected P-Value	Input	Hyperlink
oxidoreductase activity, acting on paired donors, with incorporation or reduction of molecular oxygen	Gene Ontology	GO:0016705	11	369	3.12876e-09	2.03995e-06	XM_021892131.1|XM_021913622.1|XM_021913548.1|XM_021885056.1|XM_021898405.1|XM_021893302.1|XM_021903517.1|XM_021898816.1|XM_021872748.1|XM_021874807.1|XM_021903833.1	http://amigo.geneontology.org/cgi-bin/amigo/term_details?term=GO:0016705
oxygen binding	Gene Ontology	GO:0019825	8	212	9.02167e-08	2.94106e-05	XM_021913622.1|XM_021872748.1|XM_021885056.1|XM_021898405.1|XM_021893302.1|XM_021903517.1|XM_021903833.1|XM_021898816.1	http://amigo.geneontology.org/cgi-bin/amigo/term_details?term=GO:0019825
chitin binding	Gene Ontology	GO:0008061	4	16	1.79932e-07	3.91051e-05	XM_021896282.1|XM_021907270.1|XM_021896915.1|XM_021866476.1	http://amigo.geneontology.org/cgi-bin/amigo/term_details?term=GO:0008061
monooxygenase activity	Gene Ontology	GO:0004497	8	277	6.46946e-07	9.40159e-05	XM_021913622.1|XM_021872748.1|XM_021885056.1|XM_021898405.1|XM_021893302.1|XM_021903517.1|XM_021903833.1|XM_021898816.1	http://amigo.geneontology.org/cgi-bin/amigo/term_details?term=GO:0004497
oxidoreductase activity	Gene Ontology	GO:0016491	16	1473	7.63675e-07	9.40159e-05	XM_021893518.1|XM_021892131.1|XM_021918076.1|XM_021872748.1|XM_021918077.1|XM_021891358.1|XM_021901268.1|XM_021898405.1|XM_021893302.1|XM_021903517.1|XM_021913622.1|XM_021898816.1|XM_021913548.1|XM_021874807.1|XM_021885056.1|XM_021903833.1	http://amigo.geneontology.org/cgi-bin/amigo/term_details?term=GO:0016491
catalytic activity	Gene Ontology	GO:0003824	40	7961	8.65177e-07	9.40159e-05	XM_021893518.1|XM_021918076.1|XM_021899607.1|XM_021918077.1|XM_021885056.1|XM_021913622.1|XM_021898405.1|XM_021874807.1|XM_021898816.1|XM_021892131.1|XM_021876527.1|XM_021907994.1|XM_021893302.1|XM_021899606.1|XM_021858900.1|XM_021872581.1|XM_021866476.1|XM_021872445.1|XM_021907270.1|XM_021903833.1|XM_021865716.1|XM_021913548.1|XM_021882386.1|XR_002503864.1|XM_021901379.1|XM_021865710.1|XM_021894…	http://amigo.geneontology.org/cgi-bin/amigo/term_details?term=GO:0003824
response to stress	Gene Ontology	GO:0006950	23	3074	1.24763e-06	0.000116208	XM_021913622.1|XM_021872437.1|XM_021874368.1|XM_021899653.1|XM_021896990.1|XM_021861566.1|XM_021896915.1|XM_021866476.1|XM_021903833.1|XM_021865716.1|XM_021898431.1|XM_021865710.1|XM_021894568.1|XM_021875682.1|XM_021904310.1|XM_021898190.1|XM_021907270.1|XM_021901324.1|XM_021872748.1|XM_021901268.1|XM_021865233.1|XM_021896282.1|XM_021859154.1	http://amigo.geneontology.org/cgi-bin/amigo/term_details?term=GO:0006950
oxidation-reduction process	Gene Ontology	GO:0055114	16	1548	1.45665e-06	0.000118717	XM_021893518.1|XM_021892131.1|XM_021918076.1|XM_021872748.1|XM_021918077.1|XM_021891358.1|XM_021901268.1|XM_021898405.1|XM_021893302.1|XM_021903517.1|XM_021913622.1|XM_021898816.1|XM_021913548.1|XM_021874807.1|XM_021885056.1|XM_021903833.1	http://amigo.geneontology.org/cgi-bin/amigo/term_details?term=GO:0055114
iron ion binding	Gene Ontology	GO:0005506	8	321	1.89283e-06	0.000137125	XM_021913622.1|XM_021872748.1|XM_021885056.1|XM_021898405.1|XM_021893302.1|XM_021903517.1|XM_021903833.1|XM_021898816.1	http://amigo.geneontology.org/cgi-bin/amigo/term_details?term=GO:0005506
heme binding	Gene Ontology	GO:0020037	8	340	2.86852e-06	0.000187027	XM_021913622.1|XM_021872748.1|XM_021885056.1|XM_021898405.1|XM_021893302.1|XM_021903517.1|XM_021903833.1|XM_021898816.1	http://amigo.geneontology.org/cgi-bin/amigo/term_details?term=GO:0020037
tetrapyrrole binding	Gene Ontology	GO:0046906	8	372	5.47479e-06	0.000322633	XM_021913622.1|XM_021872748.1|XM_021885056.1|XM_021898405.1|XM_021893302.1|XM_021903517.1|XM_021903833.1|XM_021898816.1	http://amigo.geneontology.org/cgi-bin/amigo/term_details?term=GO:0046906
endoplasmic reticulum	Gene Ontology	GO:0005783	11	799	5.93803e-06	0.000322633	XM_021913622.1|XM_021899607.1|XM_021876527.1|XM_021891358.1|XM_021901268.1|XM_021898405.1|XM_021893302.1|XM_021903517.1|XM_021899606.1|XM_021898820.1|XM_021898816.1	http://amigo.geneontology.org/cgi-bin/amigo/term_details?term=GO:0005783
response to stimulus	Gene Ontology	GO:0050896	30	5369	7.43655e-06	0.000347414	XM_021893518.1|XM_021913622.1|XM_021872437.1|XM_021874368.1|XM_021899653.1|XM_021898190.1|XM_021896990.1|XM_021861566.1|XM_021903636.1|XM_021876527.1|XM_021896915.1|XM_021866476.1|XM_021903833.1|XM_021865716.1|XM_021898431.1|XM_021913548.1|XM_021901379.1|XM_021865710.1|XM_021894568.1|XM_021875682.1|XM_021904310.1|XM_021905894.1|XM_021907270.1|XM_021901324.1|XM_021872748.1|XM_021901268.1|XM_021865…	http://amigo.geneontology.org/cgi-bin/amigo/term_details?term=GO:0050896
response to abiotic stimulus	Gene Ontology	GO:0009628	16	1760	7.45981e-06	0.000347414	XM_021865716.1|XM_021861566.1|XM_021901324.1|XM_021913548.1|XM_021903636.1|XM_021901268.1|XM_021913622.1|XM_021872437.1|XM_021865233.1|XM_021894568.1|XM_021899653.1|XM_021898431.1|XM_021875682.1|XM_021898190.1|XM_021865710.1|XM_021907270.1	http://amigo.geneontology.org/cgi-bin/amigo/term_details?term=GO:0009628
chitinase activity	Gene Ontology	GO:0004568	3	14	1.04305e-05	0.000387901	XM_021896282.1|XM_021896915.1|XM_021907270.1	http://amigo.geneontology.org/cgi-bin/amigo/term_details?term=GO:0004568
glucosamine-containing compound catabolic process	Gene Ontology	GO:1901072	3	15	1.24937e-05	0.000387901	XM_021896282.1|XM_021896915.1|XM_021907270.1	http://amigo.geneontology.org/cgi-bin/amigo/term_details?term=GO:1901072
amino sugar catabolic process	Gene Ontology	GO:0046348	3	15	1.24937e-05	0.000387901	XM_021896282.1|XM_021896915.1|XM_021907270.1	http://amigo.geneontology.org/cgi-bin/amigo/term_details?term=GO:0046348
chitin metabolic process	Gene Ontology	GO:0006030	3	15	1.24937e-05	0.000387901	XM_021896282.1|XM_021896915.1|XM_021907270.1	http://amigo.geneontology.org/cgi-bin/amigo/term_details?term=GO:0006030
aminoglycan catabolic process	Gene Ontology	GO:0006026	3	15	1.24937e-05	0.000387901	XM_021896282.1|XM_021896915.1|XM_021907270.1	http://amigo.geneontology.org/cgi-bin/amigo/term_details?term=GO:0006026
chitin catabolic process	Gene Ontology	GO:0006032	3	15	1.24937e-05	0.000387901	XM_021896282.1|XM_021896915.1|XM_021907270.1	http://amigo.geneontology.org/cgi-bin/amigo/term_details?term=GO:0006032
dioxygenase activity	Gene Ontology	GO:0051213	5	116	1.45283e-05	0.000419811	XM_021892131.1|XM_021874807.1|XM_021918076.1|XM_021913548.1|XM_021918077.1	http://amigo.geneontology.org/cgi-bin/amigo/term_details?term=GO:0051213
glucosamine-containing compound metabolic process	Gene Ontology	GO:1901071	3	16	1.48093e-05	0.000419811	XM_021896282.1|XM_021896915.1|XM_021907270.1	http://amigo.geneontology.org/cgi-bin/amigo/term_details?term=GO:1901071
response to other organism	Gene Ontology	GO:0051707	12	1088	1.94765e-05	0.000507948	XM_021901324.1|XM_021872748.1|XM_021876527.1|XM_021901379.1|XM_021896915.1|XM_021913622.1|XM_021896282.1|XM_021898431.1|XM_021859154.1|XM_021866476.1|XM_021903833.1|XM_021896990.1	http://amigo.geneontology.org/cgi-bin/amigo/term_details?term=GO:0051707
response to external biotic stimulus	Gene Ontology	GO:0043207	12	1088	1.94765e-05	0.000507948	XM_021901324.1|XM_021872748.1|XM_021876527.1|XM_021901379.1|XM_021896915.1|XM_021913622.1|XM_021896282.1|XM_021898431.1|XM_021859154.1|XM_021866476.1|XM_021903833.1|XM_021896990.1	http://amigo.geneontology.org/cgi-bin/amigo/term_details?term=GO:0043207
response to biotic stimulus	Gene Ontology	GO:0009607	12	1126	2.71975e-05	0.000682031	XM_021901324.1|XM_021872748.1|XM_021876527.1|XM_021901379.1|XM_021896915.1|XM_021913622.1|XM_021896282.1|XM_021898431.1|XM_021859154.1|XM_021866476.1|XM_021903833.1|XM_021896990.1	http://amigo.geneontology.org/cgi-bin/amigo/term_details?term=GO:0009607
response to decreased oxygen levels	Gene Ontology	GO:0036293	4	65	2.92287e-05	0.000695635	XM_021898190.1|XM_021899653.1|XM_021875682.1|XM_021901268.1	http://amigo.geneontology.org/cgi-bin/amigo/term_details?term=GO:0036293
aminoglycan metabolic process	Gene Ontology	GO:0006022	3	21	3.06521e-05	0.000695635	XM_021896282.1|XM_021896915.1|XM_021907270.1	http://amigo.geneontology.org/cgi-bin/amigo/term_details?term=GO:0006022
response to oxygen levels	Gene Ontology	GO:0070482	4	66	3.09408e-05	0.000695635	XM_021898190.1|XM_021899653.1|XM_021875682.1|XM_021901268.1	http://amigo.geneontology.org/cgi-bin/amigo/term_details?term=GO:0070482
organonitrogen compound catabolic process	Gene Ontology	GO:1901565	5	141	3.58947e-05	0.000780111	XM_021896282.1|XM_021918076.1|XM_021896915.1|XM_021918077.1|XM_021907270.1	http://amigo.geneontology.org/cgi-bin/amigo/term_details?term=GO:1901565
cellular response to hypoxia	Gene Ontology	GO:0071456	3	23	3.92319e-05	0.000825135	XM_021899653.1|XM_021875682.1|XM_021901268.1	http://amigo.geneontology.org/cgi-bin/amigo/term_details?term=GO:0071456
response to salt stress	Gene Ontology	GO:0009651	8	496	4.16234e-05	0.000848078	XM_021865716.1|XM_021861566.1|XM_021901324.1|XM_021872437.1|XM_021865233.1|XM_021898431.1|XM_021865710.1|XM_021907270.1	http://amigo.geneontology.org/cgi-bin/amigo/term_details?term=GO:0009651
response to external stimulus	Gene Ontology	GO:0009605	13	1390	4.63691e-05	0.000867905	XM_021901324.1|XM_021872748.1|XM_021876527.1|XM_021901379.1|XM_021896915.1|XM_021913622.1|XM_021896282.1|XM_021898431.1|XM_021859154.1|XM_021866476.1|XM_021907270.1|XM_021903833.1|XM_021896990.1	http://amigo.geneontology.org/cgi-bin/amigo/term_details?term=GO:0009605
S-glycoside metabolic process	Gene Ontology	GO:0016143	3	25	4.92523e-05	0.000867905	XM_021913622.1|XM_021872748.1|XM_021903833.1	http://amigo.geneontology.org/cgi-bin/amigo/term_details?term=GO:0016143
cellular response to decreased oxygen levels	Gene Ontology	GO:0036294	3	25	4.92523e-05	0.000867905	XM_021899653.1|XM_021875682.1|XM_021901268.1	http://amigo.geneontology.org/cgi-bin/amigo/term_details?term=GO:0036294
indole glucosinolate metabolic process	Gene Ontology	GO:0042343	3	25	4.92523e-05	0.000867905	XM_021913622.1|XM_021872748.1|XM_021903833.1	http://amigo.geneontology.org/cgi-bin/amigo/term_details?term=GO:0042343
cellular response to oxygen levels	Gene Ontology	GO:0071453	3	25	4.92523e-05	0.000867905	XM_021899653.1|XM_021875682.1|XM_021901268.1	http://amigo.geneontology.org/cgi-bin/amigo/term_details?term=GO:0071453
amino sugar metabolic process	Gene Ontology	GO:0006040	3	29	7.40284e-05	0.00127017	XM_021896282.1|XM_021896915.1|XM_021907270.1	http://amigo.geneontology.org/cgi-bin/amigo/term_details?term=GO:0006040
response to osmotic stress	Gene Ontology	GO:0006970	8	548	8.26799e-05	0.00138224	XM_021865716.1|XM_021861566.1|XM_021901324.1|XM_021872437.1|XM_021865233.1|XM_021898431.1|XM_021865710.1|XM_021907270.1	http://amigo.geneontology.org/cgi-bin/amigo/term_details?term=GO:0006970
response to wounding	Gene Ontology	GO:0009611	5	179	0.000107462	0.00175162	XM_021896282.1|XM_021907270.1|XM_021872437.1|XM_021896915.1|XM_021865233.1	http://amigo.geneontology.org/cgi-bin/amigo/term_details?term=GO:0009611
ion binding	Gene Ontology	GO:0043167	21	3496	0.000116399	0.00185102	XM_021865716.1|XM_021918076.1|XM_021872748.1|XM_021905138.1|XM_021918077.1|XM_021885056.1|XM_021898816.1|XM_021865710.1|XM_021901379.1|XM_021898405.1|XM_021893302.1|XM_021894568.1|XM_021903517.1|XM_021913622.1|XM_021913548.1|XM_021903833.1|XM_021865233.1|XM_021889229.1|XM_021898190.1|XM_021871621.1|XM_021859154.1	http://amigo.geneontology.org/cgi-bin/amigo/term_details?term=GO:0043167
L-phenylalanine catabolic process	Gene Ontology	GO:0006559	2	6	0.00017664	0.00274213	XM_021918076.1|XM_021918077.1	http://amigo.geneontology.org/cgi-bin/amigo/term_details?term=GO:0006559
metal ion binding	Gene Ontology	GO:0046872	20	3341	0.000187708	0.00283835	XM_021865716.1|XM_021918076.1|XM_021872748.1|XM_021905138.1|XM_021918077.1|XM_021885056.1|XM_021865710.1|XM_021901379.1|XM_021898405.1|XM_021893302.1|XM_021894568.1|XM_021903517.1|XM_021913622.1|XM_021913548.1|XM_021898816.1|XM_021865233.1|XM_021889229.1|XM_021898190.1|XM_021871621.1|XM_021903833.1	http://amigo.geneontology.org/cgi-bin/amigo/term_details?term=GO:0046872
cation binding	Gene Ontology	GO:0043169	20	3346	0.000191545	0.00283835	XM_021865716.1|XM_021918076.1|XM_021872748.1|XM_021905138.1|XM_021918077.1|XM_021885056.1|XM_021865710.1|XM_021901379.1|XM_021898405.1|XM_021893302.1|XM_021894568.1|XM_021903517.1|XM_021913622.1|XM_021913548.1|XM_021898816.1|XM_021865233.1|XM_021889229.1|XM_021898190.1|XM_021871621.1|XM_021903833.1	http://amigo.geneontology.org/cgi-bin/amigo/term_details?term=GO:0043169
single-organism metabolic process	Gene Ontology	GO:0044710	21	3652	0.000215822	0.00312702	XM_021893518.1|XM_021892131.1|XM_021918076.1|XM_021872748.1|XM_021918077.1|XM_021885056.1|XM_021891358.1|XM_021901268.1|XM_021901379.1|XM_021865948.1|XM_021893302.1|XM_021894568.1|XM_021903517.1|XM_021913622.1|XM_021898816.1|XM_021903833.1|XM_021889229.1|XM_021913548.1|XM_021874807.1|XM_021898405.1|XM_021859154.1	http://amigo.geneontology.org/cgi-bin/amigo/term_details?term=GO:0044710
endomembrane system	Gene Ontology	GO:0012505	14	1861	0.000228462	0.0032382	XM_021913622.1|XM_021899607.1|XM_021869597.1|XM_021876527.1|XM_021891358.1|XM_021901268.1|XM_021898405.1|XM_021893302.1|XM_021903517.1|XM_021899606.1|XM_021872581.1|XM_021915574.1|XM_021898820.1|XM_021898816.1	http://amigo.geneontology.org/cgi-bin/amigo/term_details?term=GO:0012505
cellular response to chemical stimulus	Gene Ontology	GO:0070887	10	1020	0.000265788	0.00361029	XM_021874368.1|XM_021901268.1|XM_021872437.1|XM_021882040.1|XM_021899653.1|XM_021875682.1|XM_021866476.1|XM_021907270.1|XM_021859154.1|XM_021896990.1	http://amigo.geneontology.org/cgi-bin/amigo/term_details?term=GO:0070887
multi-organism process	Gene Ontology	GO:0051704	12	1441	0.000275654	0.00366789	XM_021901324.1|XM_021872748.1|XM_021876527.1|XM_021901379.1|XM_021896915.1|XM_021913622.1|XM_021896282.1|XM_021898431.1|XM_021859154.1|XM_021866476.1|XM_021903833.1|XM_021896990.1	http://amigo.geneontology.org/cgi-bin/amigo/term_details?term=GO:0051704
aromatic amino acid family catabolic process	Gene Ontology	GO:0009074	2	8	0.000282953	0.00368971	XM_021918076.1|XM_021918077.1	http://amigo.geneontology.org/cgi-bin/amigo/term_details?term=GO:0009074
tyrosine metabolic process	Gene Ontology	GO:0006570	2	9	0.000345263	0.00432907	XM_021918076.1|XM_021918077.1	http://amigo.geneontology.org/cgi-bin/amigo/term_details?term=GO:0006570
carbohydrate derivative catabolic process	Gene Ontology	GO:1901136	3	51	0.000355671	0.00437543	XM_021896282.1|XM_021896915.1|XM_021907270.1	http://amigo.geneontology.org/cgi-bin/amigo/term_details?term=GO:1901136
somatic embryogenesis	Gene Ontology	GO:0010262	2	10	0.000413635	0.0049067	XM_021896282.1|XM_021896915.1	http://amigo.geneontology.org/cgi-bin/amigo/term_details?term=GO:0010262
response to bacterium	Gene Ontology	GO:0009617	6	374	0.000413909	0.0049067	XM_021898431.1|XM_021876527.1|XM_021896915.1|XM_021896282.1|XM_021866476.1|XM_021859154.1	http://amigo.geneontology.org/cgi-bin/amigo/term_details?term=GO:0009617
response to hypoxia	Gene Ontology	GO:0001666	3	59	0.000534483	0.00622291	XM_021899653.1|XM_021875682.1|XM_021901268.1	http://amigo.geneontology.org/cgi-bin/amigo/term_details?term=GO:0001666
proteasome regulatory particle, lid subcomplex	Gene Ontology	GO:0008541	2	13	0.000654817	0.00749018	XM_021865716.1|XM_021865710.1	http://amigo.geneontology.org/cgi-bin/amigo/term_details?term=GO:0008541
indole-containing compound metabolic process	Gene Ontology	GO:0042430	3	66	0.000731093	0.0082185	XM_021913622.1|XM_021872748.1|XM_021903833.1	http://amigo.geneontology.org/cgi-bin/amigo/term_details?term=GO:0042430
signal peptide processing	Gene Ontology	GO:0006465	2	14	0.000747133	0.00825645	XM_021899606.1|XM_021899607.1	http://amigo.geneontology.org/cgi-bin/amigo/term_details?term=GO:0006465
defense response	Gene Ontology	GO:0006952	11	1401	0.000826613	0.00891677	XM_021913622.1|XM_021901324.1|XM_021872748.1|XM_021896915.1|XM_021874368.1|XM_021896282.1|XM_021898431.1|XM_021903833.1|XM_021866476.1|XM_021859154.1|XM_021896990.1	http://amigo.geneontology.org/cgi-bin/amigo/term_details?term=GO:0006952
L-phenylalanine metabolic process	Gene Ontology	GO:0006558	2	15	0.000845359	0.00891677	XM_021918076.1|XM_021918077.1	http://amigo.geneontology.org/cgi-bin/amigo/term_details?term=GO:0006558
innate immune response	Gene Ontology	GO:0045087	5	284	0.000853353	0.00891677	XM_021896282.1|XM_021898431.1|XM_021896915.1|XM_021859154.1|XM_021866476.1	http://amigo.geneontology.org/cgi-bin/amigo/term_details?term=GO:0045087
oxidoreductase activity, acting on paired donors, with incorporation or reduction of molecular oxygen, 2-oxoglutarate as one donor, and incorporation of one atom each of oxygen into both donors	Gene Ontology	GO:0016706	3	70	0.00086159	0.00891677	XM_021892131.1|XM_021874807.1|XM_021913548.1	http://amigo.geneontology.org/cgi-bin/amigo/term_details?term=GO:0016706
organonitrogen compound metabolic process	Gene Ontology	GO:1901564	12	1655	0.000938925	0.00952478	XM_021918076.1|XM_021872748.1|XM_021899607.1|XM_021918077.1|XM_021891358.1|XM_021896915.1|XM_021896282.1|XM_021913622.1|XM_021859154.1|XM_021899606.1|XM_021903833.1|XM_021907270.1	http://amigo.geneontology.org/cgi-bin/amigo/term_details?term=GO:1901564
immune response	Gene Ontology	GO:0006955	5	291	0.000949556	0.00952478	XM_021896282.1|XM_021898431.1|XM_021896915.1|XM_021859154.1|XM_021866476.1	http://amigo.geneontology.org/cgi-bin/amigo/term_details?term=GO:0006955
secondary metabolite biosynthetic process	Gene Ontology	GO:0044550	5	298	0.00105362	0.0104085	XM_021889229.1|XM_021913622.1|XM_021872748.1|XM_021865948.1|XM_021903833.1	http://amigo.geneontology.org/cgi-bin/amigo/term_details?term=GO:0044550
response to chemical	Gene Ontology	GO:0042221	15	2467	0.0012363	0.0120309	XM_021893518.1|XM_021874368.1|XM_021861566.1|XM_021901324.1|XM_021907270.1|XM_021901268.1|XM_021872437.1|XM_021875682.1|XM_021882040.1|XM_021899653.1|XM_021894568.1|XM_021866476.1|XM_021865233.1|XM_021859154.1|XM_021896990.1	http://amigo.geneontology.org/cgi-bin/amigo/term_details?term=GO:0042221
oxidoreductase activity, acting on paired donors, with incorporation or reduction of molecular oxygen, NAD(P)H as one donor, and incorporation of one atom of oxygen	Gene Ontology	GO:0016709	4	182	0.00130579	0.0125202	XM_021913622.1|XM_021872748.1|XM_021898816.1|XM_021903833.1	http://amigo.geneontology.org/cgi-bin/amigo/term_details?term=GO:0016709
immune system process	Gene Ontology	GO:0002376	5	323	0.0014954	0.0141304	XM_021896282.1|XM_021898431.1|XM_021896915.1|XM_021859154.1|XM_021866476.1	http://amigo.geneontology.org/cgi-bin/amigo/term_details?term=GO:0002376
cellular response to stress	Gene Ontology	GO:0033554	7	687	0.00190057	0.0172107	XM_021901268.1|XM_021875682.1|XM_021896915.1|XM_021872437.1|XM_021896282.1|XM_021899653.1|XM_021907270.1	http://amigo.geneontology.org/cgi-bin/amigo/term_details?term=GO:0033554
oxidoreductase activity, acting on single donors with incorporation of molecular oxygen, incorporation of two atoms of oxygen	Gene Ontology	GO:0016702	2	24	0.00199052	0.0177783	XM_021918076.1|XM_021918077.1	http://amigo.geneontology.org/cgi-bin/amigo/term_details?term=GO:0016702
single-organism process	Gene Ontology	GO:0044699	33	8272	0.00204069	0.0179801	XM_021893518.1|XM_021918076.1|XM_021918077.1|XM_021885056.1|XM_021872437.1|XM_021874368.1|XM_021913622.1|XM_021898405.1|XM_021874807.1|XM_021898816.1|XM_021896990.1|XM_021892131.1|XM_021861566.1|XM_021903636.1|XM_021896915.1|XM_021893302.1|XM_021915574.1|XM_021903833.1|XM_021913548.1|XM_021901379.1|XM_021894568.1|XM_021903517.1|XM_021905894.1|XM_021907270.1|XM_021901324.1|XM_021872748.1|XM_021891…	http://amigo.geneontology.org/cgi-bin/amigo/term_details?term=GO:0044699
phosphorelay signal transduction system	Gene Ontology	GO:0000160	4	208	0.00210598	0.018308	XM_021882040.1|XM_021905894.1|XM_021872437.1|XM_021896990.1	http://amigo.geneontology.org/cgi-bin/amigo/term_details?term=GO:0000160
metabolic process	Gene Ontology	GO:0008152	38	10118	0.00221897	0.0190364	XM_021893518.1|XM_021918076.1|XM_021899607.1|XM_021918077.1|XM_021885056.1|XM_021872437.1|XM_021913622.1|XM_021898405.1|XM_021874807.1|XM_021898816.1|XM_021896990.1|XM_021892131.1|XM_021876527.1|XM_021896915.1|XM_021893302.1|XM_021899606.1|XM_021866476.1|XM_021903833.1|XM_021865716.1|XM_021913548.1|XM_021886427.1|XM_021901379.1|XM_021865710.1|XM_021894568.1|XM_021903517.1|XM_021905894.1|XM_021907…	http://amigo.geneontology.org/cgi-bin/amigo/term_details?term=GO:0008152
proteasome accessory complex	Gene Ontology	GO:0022624	2	27	0.00247441	0.0206835	XM_021865716.1|XM_021865710.1	http://amigo.geneontology.org/cgi-bin/amigo/term_details?term=GO:0022624
proteasome regulatory particle	Gene Ontology	GO:0005838	2	27	0.00247441	0.0206835	XM_021865716.1|XM_021865710.1	http://amigo.geneontology.org/cgi-bin/amigo/term_details?term=GO:0005838
carbohydrate derivative metabolic process	Gene Ontology	GO:1901135	6	548	0.00285097	0.0235295	XM_021913622.1|XM_021872748.1|XM_021896915.1|XM_021896282.1|XM_021903833.1|XM_021907270.1	http://amigo.geneontology.org/cgi-bin/amigo/term_details?term=GO:1901135
cell wall macromolecule catabolic process	Gene Ontology	GO:0016998	2	30	0.00300809	0.0242133	XM_021896282.1|XM_021896915.1	http://amigo.geneontology.org/cgi-bin/amigo/term_details?term=GO:0016998
O-methyltransferase activity	Gene Ontology	GO:0008171	2	30	0.00300809	0.0242133	XM_021889229.1|XM_021865948.1	http://amigo.geneontology.org/cgi-bin/amigo/term_details?term=GO:0008171
binding	Gene Ontology	GO:0005488	37	9947	0.003299	0.026231	XM_021918076.1|XM_021918077.1|XM_021885056.1|XM_021872437.1|XM_021913622.1|XM_021898405.1|XM_021898190.1|XM_021907270.1|XM_021898816.1|XM_021896990.1|XM_021876527.1|XM_021907994.1|XM_021893302.1|XM_021866476.1|XM_021915574.1|XM_021903833.1|XM_021865716.1|XM_021913548.1|XR_002503864.1|XM_021901379.1|XM_021865710.1|XM_021894568.1|XM_021903517.1|XM_021905894.1|XM_021871621.1|XM_021896915.1|XM_021901…	http://amigo.geneontology.org/cgi-bin/amigo/term_details?term=GO:0005488
oxidoreductase activity, acting on single donors with incorporation of molecular oxygen	Gene Ontology	GO:0016701	2	33	0.0035908	0.0282073	XM_021918076.1|XM_021918077.1	http://amigo.geneontology.org/cgi-bin/amigo/term_details?term=GO:0016701
alpha-amino acid catabolic process	Gene Ontology	GO:1901606	2	38	0.00466889	0.0362395	XM_021918076.1|XM_021918077.1	http://amigo.geneontology.org/cgi-bin/amigo/term_details?term=GO:1901606
transition metal ion binding	Gene Ontology	GO:0046914	11	1763	0.00494677	0.0379447	XM_021913622.1|XM_021872748.1|XM_021885056.1|XM_021898405.1|XM_021893302.1|XM_021894568.1|XM_021903517.1|XM_021898816.1|XM_021865233.1|XM_021871621.1|XM_021903833.1	http://amigo.geneontology.org/cgi-bin/amigo/term_details?term=GO:0046914
secondary metabolic process	Gene Ontology	GO:0019748	5	442	0.00562218	0.0412122	XM_021889229.1|XM_021913622.1|XM_021872748.1|XM_021865948.1|XM_021903833.1	http://amigo.geneontology.org/cgi-bin/amigo/term_details?term=GO:0019748
vitamin binding	Gene Ontology	GO:0019842	2	42	0.00562559	0.0412122	XM_021898190.1|XM_021913548.1	http://amigo.geneontology.org/cgi-bin/amigo/term_details?term=GO:0019842
response to ethylene	Gene Ontology	GO:0009723	4	278	0.00581579	0.0421322	XM_021882040.1|XM_021901324.1|XM_021872437.1|XM_021896990.1	http://amigo.geneontology.org/cgi-bin/amigo/term_details?term=GO:0009723
cellular response to stimulus	Gene Ontology	GO:0051716	13	2342	0.00592815	0.0424742	XM_021874368.1|XM_021901268.1|XM_021872437.1|XM_021896915.1|XM_021882040.1|XM_021896282.1|XM_021899653.1|XM_021875682.1|XM_021905894.1|XM_021866476.1|XM_021907270.1|XM_021859154.1|XM_021896990.1	http://amigo.geneontology.org/cgi-bin/amigo/term_details?term=GO:0051716
monocarboxylic acid catabolic process	Gene Ontology	GO:0072329	2	44	0.00613475	0.0434767	XM_021918076.1|XM_021918077.1	http://amigo.geneontology.org/cgi-bin/amigo/term_details?term=GO:0072329
O-acetyltransferase activity	Gene Ontology	GO:0016413	2	47	0.0069364	0.048112	XM_021869597.1|XM_021872581.1	http://amigo.geneontology.org/cgi-bin/amigo/term_details?term=GO:0016413
salicylic acid mediated signaling pathway	Gene Ontology	GO:0009863	2	47	0.0069364	0.048112	XM_021874368.1|XM_021859154.1	http://amigo.geneontology.org/cgi-bin/amigo/term_details?term=GO:0009863
protein processing	Gene Ontology	GO:0016485	2	53	0.00867356	0.0577058	XM_021899606.1|XM_021899607.1	http://amigo.geneontology.org/cgi-bin/amigo/term_details?term=GO:0016485
cellular amino acid catabolic process	Gene Ontology	GO:0009063	2	53	0.00867356	0.0577058	XM_021918076.1|XM_021918077.1	http://amigo.geneontology.org/cgi-bin/amigo/term_details?term=GO:0009063
cellular response to salicylic acid stimulus	Gene Ontology	GO:0071446	2	53	0.00867356	0.0577058	XM_021874368.1|XM_021859154.1	http://amigo.geneontology.org/cgi-bin/amigo/term_details?term=GO:0071446
aromatic amino acid family metabolic process	Gene Ontology	GO:0009072	2	54	0.00898014	0.0591419	XM_021918076.1|XM_021918077.1	http://amigo.geneontology.org/cgi-bin/amigo/term_details?term=GO:0009072
polysaccharide catabolic process	Gene Ontology	GO:0000272	3	167	0.00935304	0.0609818	XM_021896282.1|XM_021896915.1|XM_021907270.1	http://amigo.geneontology.org/cgi-bin/amigo/term_details?term=GO:0000272
ethylene-activated signaling pathway	Gene Ontology	GO:0009873	3	170	0.00980703	0.0633087	XM_021882040.1|XM_021872437.1|XM_021896990.1	http://amigo.geneontology.org/cgi-bin/amigo/term_details?term=GO:0009873
response to cold	Gene Ontology	GO:0009409	4	340	0.0115011	0.0720519	XM_021894568.1|XM_021907270.1|XM_021872437.1|XM_021865233.1	http://amigo.geneontology.org/cgi-bin/amigo/term_details?term=GO:0009409
response to UV-B	Gene Ontology	GO:0010224	2	62	0.0116035	0.0720519	XM_021913548.1|XM_021865233.1	http://amigo.geneontology.org/cgi-bin/amigo/term_details?term=GO:0010224
proteasome complex	Gene Ontology	GO:0000502	2	62	0.0116035	0.0720519	XM_021865716.1|XM_021865710.1	http://amigo.geneontology.org/cgi-bin/amigo/term_details?term=GO:0000502
response to salicylic acid	Gene Ontology	GO:0009751	3	182	0.0117504	0.0722759	XM_021874368.1|XM_021872437.1|XM_021859154.1	http://amigo.geneontology.org/cgi-bin/amigo/term_details?term=GO:0009751
protein maturation	Gene Ontology	GO:0051604	2	63	0.0119523	0.072831	XM_021899606.1|XM_021899607.1	http://amigo.geneontology.org/cgi-bin/amigo/term_details?term=GO:0051604
cellular response to ethylene stimulus	Gene Ontology	GO:0071369	3	192	0.0135275	0.081666	XM_021882040.1|XM_021872437.1|XM_021896990.1	http://amigo.geneontology.org/cgi-bin/amigo/term_details?term=GO:0071369
response to organic substance	Gene Ontology	GO:0010033	10	1766	0.0139836	0.083645	XM_021874368.1|XM_021861566.1|XM_021901324.1|XM_021872437.1|XM_021865233.1|XM_021882040.1|XM_021894568.1|XM_021866476.1|XM_021859154.1|XM_021896990.1	http://amigo.geneontology.org/cgi-bin/amigo/term_details?term=GO:0010033
lignin biosynthetic process	Gene Ontology	GO:0009809	2	69	0.0141408	0.0838161	XM_021889229.1|XM_021865948.1	http://amigo.geneontology.org/cgi-bin/amigo/term_details?term=GO:0009809
plant-type hypersensitive response	Gene Ontology	GO:0009626	2	72	0.0152951	0.0882511	XM_021896282.1|XM_021896915.1	http://amigo.geneontology.org/cgi-bin/amigo/term_details?term=GO:0009626
dicarboxylic acid metabolic process	Gene Ontology	GO:0043648	2	72	0.0152951	0.0882511	XM_021894568.1|XM_021859154.1	http://amigo.geneontology.org/cgi-bin/amigo/term_details?term=GO:0043648
carboxy-lyase activity	Gene Ontology	GO:0016831	2	72	0.0152951	0.0882511	XM_021894568.1|XM_021898190.1	http://amigo.geneontology.org/cgi-bin/amigo/term_details?term=GO:0016831
extracellular region	Gene Ontology	GO:0005576	13	2647	0.0156577	0.0889473	XM_021920491.1|XM_021898431.1|XM_021882386.1|XM_021876527.1|XM_021891358.1|XM_021875682.1|XM_021896915.1|XM_021894568.1|XM_021896282.1|XM_021899653.1|XM_021913622.1|XM_021907270.1|XM_021886427.1	http://amigo.geneontology.org/cgi-bin/amigo/term_details?term=GO:0005576
host programmed cell death induced by symbiont	Gene Ontology	GO:0034050	2	73	0.0156886	0.0889473	XM_021896282.1|XM_021896915.1	http://amigo.geneontology.org/cgi-bin/amigo/term_details?term=GO:0034050
hydrolase activity, hydrolyzing O-glycosyl compounds	Gene Ontology	GO:0004553	4	379	0.0164528	0.0924759	XM_021896282.1|XM_021907270.1|XM_021896915.1|XM_021876527.1	http://amigo.geneontology.org/cgi-bin/amigo/term_details?term=GO:0004553
metallopeptidase activity	Gene Ontology	GO:0008237	2	76	0.016895	0.0941498	XM_021865716.1|XM_021865710.1	http://amigo.geneontology.org/cgi-bin/amigo/term_details?term=GO:0008237
cellular response to molecule of bacterial origin	Gene Ontology	GO:0071219	1	6	0.0176629	0.0951755	XM_021866476.1	http://amigo.geneontology.org/cgi-bin/amigo/term_details?term=GO:0071219
response to anoxia	Gene Ontology	GO:0034059	1	6	0.0176629	0.0951755	XM_021898190.1	http://amigo.geneontology.org/cgi-bin/amigo/term_details?term=GO:0034059
pyruvate decarboxylase activity	Gene Ontology	GO:0004737	1	6	0.0176629	0.0951755	XM_021898190.1	http://amigo.geneontology.org/cgi-bin/amigo/term_details?term=GO:0004737
epoxide hydrolase activity	Gene Ontology	GO:0004301	1	6	0.0176629	0.0951755	XM_021858900.1	http://amigo.geneontology.org/cgi-bin/amigo/term_details?term=GO:0004301
catabolic process	Gene Ontology	GO:0009056	8	1304	0.0179501	0.0959298	XM_021865716.1|XM_021918076.1|XM_021918077.1|XM_021891358.1|XM_021896915.1|XM_021865710.1|XM_021896282.1|XM_021907270.1	http://amigo.geneontology.org/cgi-bin/amigo/term_details?term=GO:0009056
alpha-amino acid metabolic process	Gene Ontology	GO:1901605	3	221	0.0195071	0.102695	XM_021918076.1|XM_021859154.1|XM_021918077.1	http://amigo.geneontology.org/cgi-bin/amigo/term_details?term=GO:1901605
intrinsic component of membrane	Gene Ontology	GO:0031224	20	4929	0.0195999	0.102695	XM_021861566.1|XM_021915574.1|XM_021903636.1|XM_021869597.1|XM_021876527.1|XM_021885056.1|XM_021899606.1|XM_021907994.1|XM_021893302.1|XM_021874368.1|XM_021903517.1|XM_021913622.1|XM_021904310.1|XM_021898405.1|XM_021872581.1|XM_021866476.1|XM_021871621.1|XM_021898820.1|XM_021898816.1|XM_021899607.1	http://amigo.geneontology.org/cgi-bin/amigo/term_details?term=GO:0031224
photosynthetic acclimation	Gene Ontology	GO:0009643	1	7	0.020161	0.102695	XM_021865233.1	http://amigo.geneontology.org/cgi-bin/amigo/term_details?term=GO:0009643
cytokinin dehydrogenase activity	Gene Ontology	GO:0019139	1	7	0.020161	0.102695	XM_021891358.1	http://amigo.geneontology.org/cgi-bin/amigo/term_details?term=GO:0019139
ether hydrolase activity	Gene Ontology	GO:0016803	1	7	0.020161	0.102695	XM_021858900.1	http://amigo.geneontology.org/cgi-bin/amigo/term_details?term=GO:0016803
cytokinin catabolic process	Gene Ontology	GO:0009823	1	7	0.020161	0.102695	XM_021891358.1	http://amigo.geneontology.org/cgi-bin/amigo/term_details?term=GO:0009823
hydrolase activity	Gene Ontology	GO:0016787	13	2750	0.020854	0.104761	XM_021865716.1|XM_021882386.1|XM_021905138.1|XM_021876527.1|XM_021899606.1|XR_002503864.1|XM_021907994.1|XM_021865710.1|XM_021896282.1|XM_021858900.1|XM_021896915.1|XM_021907270.1|XM_021899607.1	http://amigo.geneontology.org/cgi-bin/amigo/term_details?term=GO:0016787
cofactor binding	Gene Ontology	GO:0048037	4	408	0.0208879	0.104761	XM_021891358.1|XM_021898190.1|XM_021901268.1|XM_021859154.1	http://amigo.geneontology.org/cgi-bin/amigo/term_details?term=GO:0048037
defense response to other organism	Gene Ontology	GO:0098542	6	849	0.0214991	0.106093	XM_021913622.1|XM_021872748.1|XM_021898431.1|XM_021903833.1|XM_021859154.1|XM_021896990.1	http://amigo.geneontology.org/cgi-bin/amigo/term_details?term=GO:0098542
response to oxygen-containing compound	Gene Ontology	GO:1901700	8	1350	0.0215844	0.106093	XM_021861566.1|XM_021901324.1|XM_021872437.1|XM_021865233.1|XM_021874368.1|XM_021866476.1|XM_021859154.1|XM_021907270.1	http://amigo.geneontology.org/cgi-bin/amigo/term_details?term=GO:1901700
lignin metabolic process	Gene Ontology	GO:0009808	2	87	0.0216416	0.106093	XM_021889229.1|XM_021865948.1	http://amigo.geneontology.org/cgi-bin/amigo/term_details?term=GO:0009808
sesquiterpenoid biosynthetic process	Gene Ontology	GO:0016106	1	8	0.0226528	0.107026	XM_021901379.1	http://amigo.geneontology.org/cgi-bin/amigo/term_details?term=GO:0016106
cellular response to biotic stimulus	Gene Ontology	GO:0071216	1	8	0.0226528	0.107026	XM_021866476.1	http://amigo.geneontology.org/cgi-bin/amigo/term_details?term=GO:0071216
oxalate decarboxylase activity	Gene Ontology	GO:0046564	1	8	0.0226528	0.107026	XM_021894568.1	http://amigo.geneontology.org/cgi-bin/amigo/term_details?term=GO:0046564
hormone catabolic process	Gene Ontology	GO:0042447	1	8	0.0226528	0.107026	XM_021891358.1	http://amigo.geneontology.org/cgi-bin/amigo/term_details?term=GO:0042447
organic substance catabolic process	Gene Ontology	GO:1901575	7	1109	0.0230716	0.107549	XM_021865716.1|XM_021918076.1|XM_021918077.1|XM_021896915.1|XM_021865710.1|XM_021896282.1|XM_021907270.1	http://amigo.geneontology.org/cgi-bin/amigo/term_details?term=GO:1901575
hydrolase activity, acting on glycosyl bonds	Gene Ontology	GO:0016798	4	421	0.0230932	0.107549	XM_021896282.1|XM_021907270.1|XM_021896915.1|XM_021876527.1	http://amigo.geneontology.org/cgi-bin/amigo/term_details?term=GO:0016798
hydrolase activity, acting on ether bonds	Gene Ontology	GO:0016801	1	9	0.0251383	0.111978	XM_021858900.1	http://amigo.geneontology.org/cgi-bin/amigo/term_details?term=GO:0016801
sesquiterpenoid metabolic process	Gene Ontology	GO:0006714	1	9	0.0251383	0.111978	XM_021901379.1	http://amigo.geneontology.org/cgi-bin/amigo/term_details?term=GO:0006714
cellular response to organonitrogen compound	Gene Ontology	GO:0071417	1	9	0.0251383	0.111978	XM_021866476.1	http://amigo.geneontology.org/cgi-bin/amigo/term_details?term=GO:0071417
thiamine pyrophosphate binding	Gene Ontology	GO:0030976	1	9	0.0251383	0.111978	XM_021898190.1	http://amigo.geneontology.org/cgi-bin/amigo/term_details?term=GO:0030976
oxalate metabolic process	Gene Ontology	GO:0033609	1	9	0.0251383	0.111978	XM_021894568.1	http://amigo.geneontology.org/cgi-bin/amigo/term_details?term=GO:0033609
amino acid import	Gene Ontology	GO:0043090	1	9	0.0251383	0.111978	XM_021903636.1	http://amigo.geneontology.org/cgi-bin/amigo/term_details?term=GO:0043090
cell wall organization or biogenesis	Gene Ontology	GO:0071554	5	649	0.0254437	0.111978	XM_021896282.1|XM_021869597.1|XM_021882386.1|XM_021896915.1|XM_021872581.1	http://amigo.geneontology.org/cgi-bin/amigo/term_details?term=GO:0071554
cellular response to organic substance	Gene Ontology	GO:0071310	6	884	0.0255548	0.111978	XM_021874368.1|XM_021872437.1|XM_021882040.1|XM_021866476.1|XM_021859154.1|XM_021896990.1	http://amigo.geneontology.org/cgi-bin/amigo/term_details?term=GO:0071310
macromolecule catabolic process	Gene Ontology	GO:0009057	5	650	0.0255901	0.111978	XM_021865710.1|XM_021896282.1|XM_021907270.1|XM_021896915.1|XM_021865716.1	http://amigo.geneontology.org/cgi-bin/amigo/term_details?term=GO:0009057
carboxylic acid catabolic process	Gene Ontology	GO:0046395	2	96	0.0258869	0.112522	XM_021918076.1|XM_021918077.1	http://amigo.geneontology.org/cgi-bin/amigo/term_details?term=GO:0046395
carbohydrate catabolic process	Gene Ontology	GO:0016052	3	251	0.0270026	0.116594	XM_021896282.1|XM_021896915.1|XM_021907270.1	http://amigo.geneontology.org/cgi-bin/amigo/term_details?term=GO:0016052
O-acyltransferase activity	Gene Ontology	GO:0008374	2	99	0.0273713	0.117408	XM_021869597.1|XM_021872581.1	http://amigo.geneontology.org/cgi-bin/amigo/term_details?term=GO:0008374
response to herbivore	Gene Ontology	GO:0080027	1	10	0.0276176	0.117691	XM_021901379.1	http://amigo.geneontology.org/cgi-bin/amigo/term_details?term=GO:0080027
cellular catabolic process	Gene Ontology	GO:0044248	6	907	0.0284828	0.12059	XM_021865716.1|XM_021918076.1|XM_021918077.1|XM_021896915.1|XM_021865710.1|XM_021896282.1	http://amigo.geneontology.org/cgi-bin/amigo/term_details?term=GO:0044248
coenzyme binding	Gene Ontology	GO:0050662	3	260	0.0295115	0.124139	XM_021891358.1|XM_021898190.1|XM_021901268.1	http://amigo.geneontology.org/cgi-bin/amigo/term_details?term=GO:0050662
response to UV	Gene Ontology	GO:0009411	2	104	0.0299197	0.125049	XM_021913548.1|XM_021865233.1	http://amigo.geneontology.org/cgi-bin/amigo/term_details?term=GO:0009411
cell periphery	Gene Ontology	GO:0071944	16	3853	0.0313214	0.130074	XM_021861566.1|XM_021915574.1|XM_021882386.1|XM_021876527.1|XM_021899606.1|XM_021901268.1|XM_021907994.1|XM_021894568.1|XM_021896282.1|XM_021913622.1|XM_021904310.1|XM_021899607.1|XM_021866476.1|XM_021871621.1|XM_021903636.1|XM_021896915.1	http://amigo.geneontology.org/cgi-bin/amigo/term_details?term=GO:0071944
organic acid catabolic process	Gene Ontology	GO:0016054	2	108	0.0320239	0.131373	XM_021918076.1|XM_021918077.1	http://amigo.geneontology.org/cgi-bin/amigo/term_details?term=GO:0016054
external encapsulating structure	Gene Ontology	GO:0030312	5	692	0.0322388	0.131373	XM_021894568.1|XM_021896282.1|XM_021882386.1|XM_021896915.1|XM_021876527.1	http://amigo.geneontology.org/cgi-bin/amigo/term_details?term=GO:0030312
cell wall	Gene Ontology	GO:0005618	5	692	0.0322388	0.131373	XM_021894568.1|XM_021896282.1|XM_021882386.1|XM_021896915.1|XM_021876527.1	http://amigo.geneontology.org/cgi-bin/amigo/term_details?term=GO:0005618
acetyltransferase activity	Gene Ontology	GO:0016407	2	109	0.0325588	0.13177	XM_021869597.1|XM_021872581.1	http://amigo.geneontology.org/cgi-bin/amigo/term_details?term=GO:0016407
glycosyl compound metabolic process	Gene Ontology	GO:1901657	3	271	0.0327404	0.13177	XM_021913622.1|XM_021872748.1|XM_021903833.1	http://amigo.geneontology.org/cgi-bin/amigo/term_details?term=GO:1901657
carbon-carbon lyase activity	Gene Ontology	GO:0016830	2	112	0.0341848	0.136739	XM_021894568.1|XM_021898190.1	http://amigo.geneontology.org/cgi-bin/amigo/term_details?term=GO:0016830
cytosol	Gene Ontology	GO:0005829	9	1759	0.0345664	0.137423	XM_021893518.1|XM_021865716.1|XM_021918076.1|XM_021918077.1|XM_021865948.1|XM_021865710.1|XM_021858900.1|XM_021889229.1|XM_021898190.1	http://amigo.geneontology.org/cgi-bin/amigo/term_details?term=GO:0005829
terpene biosynthetic process	Gene Ontology	GO:0046246	1	13	0.0350183	0.137542	XM_021901379.1	http://amigo.geneontology.org/cgi-bin/amigo/term_details?term=GO:0046246
systemic acquired resistance, salicylic acid mediated signaling pathway	Gene Ontology	GO:0009862	1	13	0.0350183	0.137542	XM_021859154.1	http://amigo.geneontology.org/cgi-bin/amigo/term_details?term=GO:0009862
magnesium ion binding	Gene Ontology	GO:0000287	2	117	0.0369637	0.144313	XM_021898190.1|XM_021901379.1	http://amigo.geneontology.org/cgi-bin/amigo/term_details?term=GO:0000287
peptidase activity	Gene Ontology	GO:0008233	4	491	0.0373651	0.144789	XM_021899606.1|XM_021865716.1|XM_021899607.1|XM_021865710.1	http://amigo.geneontology.org/cgi-bin/amigo/term_details?term=GO:0008233
response to karrikin	Gene Ontology	GO:0080167	2	118	0.0375296	0.144789	XM_021913622.1|XM_021903636.1	http://amigo.geneontology.org/cgi-bin/amigo/term_details?term=GO:0080167
response to temperature stimulus	Gene Ontology	GO:0009266	4	493	0.0378333	0.145102	XM_021894568.1|XM_021907270.1|XM_021872437.1|XM_021865233.1	http://amigo.geneontology.org/cgi-bin/amigo/term_details?term=GO:0009266
response to chitin	Gene Ontology	GO:0010200	2	119	0.0380989	0.145266	XM_021866476.1|XM_021865233.1	http://amigo.geneontology.org/cgi-bin/amigo/term_details?term=GO:0010200
membrane part	Gene Ontology	GO:0044425	20	5299	0.0395775	0.147706	XM_021861566.1|XM_021915574.1|XM_021903636.1|XM_021869597.1|XM_021876527.1|XM_021885056.1|XM_021899606.1|XM_021907994.1|XM_021893302.1|XM_021874368.1|XM_021903517.1|XM_021913622.1|XM_021904310.1|XM_021898405.1|XM_021872581.1|XM_021866476.1|XM_021871621.1|XM_021898820.1|XM_021898816.1|XM_021899607.1	http://amigo.geneontology.org/cgi-bin/amigo/term_details?term=GO:0044425
cellular process	Gene Ontology	GO:0009987	35	10703	0.0398241	0.147706	XM_021918076.1|XM_021899607.1|XM_021918077.1|XM_021899606.1|XM_021872437.1|XM_021874368.1|XM_021899653.1|XM_021913622.1|XM_021896990.1|XM_021896915.1|XM_021872581.1|XM_021866476.1|XM_021915574.1|XM_021903833.1|XM_021865716.1|XM_021882386.1|XM_021901379.1|XM_021865710.1|XM_021894568.1|XM_021875682.1|XM_021905894.1|XM_021907270.1|XM_021901324.1|XM_021872748.1|XM_021905138.1|XM_021869597.1|XM_021891…	http://amigo.geneontology.org/cgi-bin/amigo/term_details?term=GO:0009987
response to light intensity	Gene Ontology	GO:0009642	2	122	0.0398266	0.147706	XM_021907270.1|XM_021865233.1	http://amigo.geneontology.org/cgi-bin/amigo/term_details?term=GO:0009642
cytoplasm	Gene Ontology	GO:0005737	37	11484	0.0409201	0.147706	XM_021893518.1|XM_021918076.1|XM_021899607.1|XM_021918077.1|XM_021899606.1|XM_021913622.1|XM_021874807.1|XM_021898820.1|XM_021898816.1|XM_021892131.1|XM_021861566.1|XM_021876527.1|XM_021898405.1|XM_021893302.1|XM_021858900.1|XM_021872581.1|XM_021862468.1|XM_021866476.1|XM_021915574.1|XM_021865716.1|XM_021913548.1|XR_002503864.1|XM_021901379.1|XM_021865710.1|XM_021903517.1|XM_021904310.1|XM_021898…	http://amigo.geneontology.org/cgi-bin/amigo/term_details?term=GO:0005737
phenylpropanoid biosynthetic process	Gene Ontology	GO:0009699	2	124	0.0409947	0.147706	XM_021889229.1|XM_021865948.1	http://amigo.geneontology.org/cgi-bin/amigo/term_details?term=GO:0009699
response to water deprivation	Gene Ontology	GO:0009414	3	298	0.0414154	0.147706	XM_021861566.1|XM_021872437.1|XM_021907270.1	http://amigo.geneontology.org/cgi-bin/amigo/term_details?term=GO:0009414
response to endogenous stimulus	Gene Ontology	GO:0009719	8	1536	0.041673	0.147706	XM_021894568.1|XM_021861566.1|XM_021901324.1|XM_021872437.1|XM_021865233.1|XM_021882040.1|XM_021866476.1|XM_021896990.1	http://amigo.geneontology.org/cgi-bin/amigo/term_details?term=GO:0009719
single-organism biosynthetic process	Gene Ontology	GO:0044711	8	1540	0.0422085	0.147706	XM_021913622.1|XM_021872748.1|XM_021898816.1|XM_021901379.1|XM_021865948.1|XM_021859154.1|XM_021889229.1|XM_021903833.1	http://amigo.geneontology.org/cgi-bin/amigo/term_details?term=GO:0044711
organic substance metabolic process	Gene Ontology	GO:0071704	30	8884	0.0423404	0.147706	XM_021918076.1|XM_021899607.1|XM_021918077.1|XM_021899606.1|XM_021872437.1|XM_021913622.1|XM_021898816.1|XM_021896990.1|XM_021876527.1|XM_021896915.1|XM_021866476.1|XM_021903833.1|XM_021865716.1|XM_021913548.1|XM_021886427.1|XM_021901379.1|XM_021865710.1|XM_021894568.1|XM_021905894.1|XM_021907270.1|XM_021901324.1|XM_021872748.1|XM_021905138.1|XM_021891358.1|XM_021865948.1|XM_021865233.1|XM_021882…	http://amigo.geneontology.org/cgi-bin/amigo/term_details?term=GO:0071704
cyclase activity	Gene Ontology	GO:0009975	1	16	0.0423634	0.147706	XM_021901379.1	http://amigo.geneontology.org/cgi-bin/amigo/term_details?term=GO:0009975
diaminopimelate metabolic process	Gene Ontology	GO:0046451	1	16	0.0423634	0.147706	XM_021859154.1	http://amigo.geneontology.org/cgi-bin/amigo/term_details?term=GO:0046451
corolla development	Gene Ontology	GO:0048465	1	16	0.0423634	0.147706	XM_021898816.1	http://amigo.geneontology.org/cgi-bin/amigo/term_details?term=GO:0048465
petal development	Gene Ontology	GO:0048441	1	16	0.0423634	0.147706	XM_021898816.1	http://amigo.geneontology.org/cgi-bin/amigo/term_details?term=GO:0048441
lysine biosynthetic process via diaminopimelate	Gene Ontology	GO:0009089	1	16	0.0423634	0.147706	XM_021859154.1	http://amigo.geneontology.org/cgi-bin/amigo/term_details?term=GO:0009089
lysine biosynthetic process	Gene Ontology	GO:0009085	1	16	0.0423634	0.147706	XM_021859154.1	http://amigo.geneontology.org/cgi-bin/amigo/term_details?term=GO:0009085
response to water	Gene Ontology	GO:0009415	3	305	0.0438361	0.152027	XM_021861566.1|XM_021872437.1|XM_021907270.1	http://amigo.geneontology.org/cgi-bin/amigo/term_details?term=GO:0009415
aromatic compound catabolic process	Gene Ontology	GO:0019439	2	130	0.0445758	0.153629	XM_021918076.1|XM_021918077.1	http://amigo.geneontology.org/cgi-bin/amigo/term_details?term=GO:0019439
regulation of salicylic acid mediated signaling pathway	Gene Ontology	GO:2000031	1	17	0.0447995	0.153629	XM_021874368.1	http://amigo.geneontology.org/cgi-bin/amigo/term_details?term=GO:2000031
intracellular signal transduction	Gene Ontology	GO:0035556	4	522	0.0450049	0.153629	XM_021882040.1|XM_021905894.1|XM_021872437.1|XM_021896990.1	http://amigo.geneontology.org/cgi-bin/amigo/term_details?term=GO:0035556
extracellular region part	Gene Ontology	GO:0044421	2	133	0.0464085	0.156105	XM_021894568.1|XM_021907270.1	http://amigo.geneontology.org/cgi-bin/amigo/term_details?term=GO:0044421
programmed cell death	Gene Ontology	GO:0012501	2	134	0.0470255	0.156105	XM_021896282.1|XM_021896915.1	http://amigo.geneontology.org/cgi-bin/amigo/term_details?term=GO:0012501
lysine metabolic process	Gene Ontology	GO:0006553	1	18	0.0472295	0.156105	XM_021859154.1	http://amigo.geneontology.org/cgi-bin/amigo/term_details?term=GO:0006553
terpene metabolic process	Gene Ontology	GO:0042214	1	18	0.0472295	0.156105	XM_021901379.1	http://amigo.geneontology.org/cgi-bin/amigo/term_details?term=GO:0042214
response to organic cyclic compound	Gene Ontology	GO:0014070	3	315	0.0474149	0.156105	XM_021874368.1|XM_021872437.1|XM_021859154.1	http://amigo.geneontology.org/cgi-bin/amigo/term_details?term=GO:0014070
integral component of membrane	Gene Ontology	GO:0016021	18	4726	0.0474857	0.156105	XM_021861566.1|XM_021915574.1|XM_021903636.1|XM_021869597.1|XM_021885056.1|XM_021907994.1|XM_021893302.1|XM_021874368.1|XM_021903517.1|XM_021913622.1|XM_021904310.1|XM_021899606.1|XM_021872581.1|XM_021866476.1|XM_021898405.1|XM_021898820.1|XM_021898816.1|XM_021899607.1	http://amigo.geneontology.org/cgi-bin/amigo/term_details?term=GO:0016021
response to acid chemical	Gene Ontology	GO:0001101	6	1028	0.0475426	0.156105	XM_021861566.1|XM_021901324.1|XM_021872437.1|XM_021874368.1|XM_021859154.1|XM_021907270.1	http://amigo.geneontology.org/cgi-bin/amigo/term_details?term=GO:0001101
organic cyclic compound catabolic process	Gene Ontology	GO:1901361	2	135	0.0476455	0.156105	XM_021918076.1|XM_021918077.1	http://amigo.geneontology.org/cgi-bin/amigo/term_details?term=GO:1901361
hormone metabolic process	Gene Ontology	GO:0042445	2	136	0.0482686	0.157167	XM_021891358.1|XM_021898816.1	http://amigo.geneontology.org/cgi-bin/amigo/term_details?term=GO:0042445
cellular response to oxygen-containing compound	Gene Ontology	GO:1901701	4	535	0.0484517	0.157167	XM_021874368.1|XM_021866476.1|XM_021859154.1|XM_021907270.1	http://amigo.geneontology.org/cgi-bin/amigo/term_details?term=GO:1901701
transferase activity, transferring acyl groups other than amino-acyl groups	Gene Ontology	GO:0016747	3	319	0.0488858	0.15779	XM_021883070.1|XM_021869597.1|XM_021872581.1	http://amigo.geneontology.org/cgi-bin/amigo/term_details?term=GO:0016747
flavin adenine dinucleotide binding	Gene Ontology	GO:0050660	2	138	0.0495236	0.158696	XM_021891358.1|XM_021901268.1	http://amigo.geneontology.org/cgi-bin/amigo/term_details?term=GO:0050660
glucan endo-1,3-beta-D-glucosidase activity	Gene Ontology	GO:0042973	1	19	0.0496534	0.158696	XM_021876527.1	http://amigo.geneontology.org/cgi-bin/amigo/term_details?term=GO:0042973
cell wall macromolecule metabolic process	Gene Ontology	GO:0044036	2	139	0.0501556	0.159519	XM_021896282.1|XM_021896915.1	http://amigo.geneontology.org/cgi-bin/amigo/term_details?term=GO:0044036
sulfur compound metabolic process	Gene Ontology	GO:0006790	3	327	0.0518944	0.163223	XM_021913622.1|XM_021872748.1|XM_021903833.1	http://amigo.geneontology.org/cgi-bin/amigo/term_details?term=GO:0006790
response to organonitrogen compound	Gene Ontology	GO:0010243	2	142	0.052069	0.163223	XM_021866476.1|XM_021865233.1	http://amigo.geneontology.org/cgi-bin/amigo/term_details?term=GO:0010243
primary amine oxidase activity	Gene Ontology	GO:0008131	1	20	0.0520713	0.163223	XM_021891358.1	http://amigo.geneontology.org/cgi-bin/amigo/term_details?term=GO:0008131
cellular amino acid metabolic process	Gene Ontology	GO:0006520	3	331	0.0534318	0.166687	XM_021918076.1|XM_021859154.1|XM_021918077.1	http://amigo.geneontology.org/cgi-bin/amigo/term_details?term=GO:0006520
response to molecule of bacterial origin	Gene Ontology	GO:0002237	1	21	0.054483	0.168107	XM_021866476.1	http://amigo.geneontology.org/cgi-bin/amigo/term_details?term=GO:0002237
nitrogen compound metabolic process	Gene Ontology	GO:0006807	18	4806	0.0545923	0.168107	XM_021913622.1|XM_021901324.1|XM_021872748.1|XM_021899607.1|XM_021918077.1|XM_021891358.1|XM_021872437.1|XM_021896915.1|XM_021865233.1|XM_021882040.1|XM_021896282.1|XM_021918076.1|XM_021859154.1|XM_021899606.1|XM_021905894.1|XM_021907270.1|XM_021903833.1|XM_021896990.1	http://amigo.geneontology.org/cgi-bin/amigo/term_details?term=GO:0006807
small molecule catabolic process	Gene Ontology	GO:0044282	2	146	0.0546605	0.168107	XM_021918076.1|XM_021918077.1	http://amigo.geneontology.org/cgi-bin/amigo/term_details?term=GO:0044282
cellular response to organic cyclic compound	Gene Ontology	GO:0071407	2	147	0.0553154	0.169322	XM_021874368.1|XM_021859154.1	http://amigo.geneontology.org/cgi-bin/amigo/term_details?term=GO:0071407
proteolysis	Gene Ontology	GO:0006508	5	808	0.0558653	0.169742	XM_021899606.1|XM_021865716.1|XM_021865710.1|XM_021899607.1|XM_021886427.1	http://amigo.geneontology.org/cgi-bin/amigo/term_details?term=GO:0006508
defense response, incompatible interaction	Gene Ontology	GO:0009814	2	148	0.0559731	0.169742	XM_021898431.1|XM_021859154.1	http://amigo.geneontology.org/cgi-bin/amigo/term_details?term=GO:0009814
cellular response to heat	Gene Ontology	GO:0034605	1	22	0.0568888	0.17172	XM_021872437.1	http://amigo.geneontology.org/cgi-bin/amigo/term_details?term=GO:0034605
cellular response to water deprivation	Gene Ontology	GO:0042631	1	24	0.0616821	0.182803	XM_021907270.1	http://amigo.geneontology.org/cgi-bin/amigo/term_details?term=GO:0042631
cellular response to water stimulus	Gene Ontology	GO:0071462	1	24	0.0616821	0.182803	XM_021907270.1	http://amigo.geneontology.org/cgi-bin/amigo/term_details?term=GO:0071462
phenylpropanoid metabolic process	Gene Ontology	GO:0009698	2	159	0.0633869	0.187006	XM_021889229.1|XM_021865948.1	http://amigo.geneontology.org/cgi-bin/amigo/term_details?term=GO:0009698
terpene synthase activity	Gene Ontology	GO:0010333	1	25	0.0640698	0.188169	XM_021901379.1	http://amigo.geneontology.org/cgi-bin/amigo/term_details?term=GO:0010333
symporter activity	Gene Ontology	GO:0015293	2	163	0.0661613	0.190865	XM_021861566.1|XM_021903636.1	http://amigo.geneontology.org/cgi-bin/amigo/term_details?term=GO:0015293
phosphorelay response regulator activity	Gene Ontology	GO:0000156	1	26	0.0664515	0.190865	XM_021905894.1	http://amigo.geneontology.org/cgi-bin/amigo/term_details?term=GO:0000156
L-ascorbic acid binding	Gene Ontology	GO:0031418	1	26	0.0664515	0.190865	XM_021913548.1	http://amigo.geneontology.org/cgi-bin/amigo/term_details?term=GO:0031418
brassinosteroid homeostasis	Gene Ontology	GO:0010268	1	26	0.0664515	0.190865	XM_021898816.1	http://amigo.geneontology.org/cgi-bin/amigo/term_details?term=GO:0010268
glucose import	Gene Ontology	GO:0046323	1	26	0.0664515	0.190865	XM_021861566.1	http://amigo.geneontology.org/cgi-bin/amigo/term_details?term=GO:0046323
glucose transport	Gene Ontology	GO:0015758	1	27	0.0688272	0.194224	XM_021861566.1	http://amigo.geneontology.org/cgi-bin/amigo/term_details?term=GO:0015758
cellulase activity	Gene Ontology	GO:0008810	1	27	0.0688272	0.194224	XM_021876527.1	http://amigo.geneontology.org/cgi-bin/amigo/term_details?term=GO:0008810
oxidoreductase activity, acting on the CH-NH group of donors	Gene Ontology	GO:0016645	1	27	0.0688272	0.194224	XM_021891358.1	http://amigo.geneontology.org/cgi-bin/amigo/term_details?term=GO:0016645
lyase activity	Gene Ontology	GO:0016829	3	369	0.0691103	0.194224	XM_021894568.1|XM_021898190.1|XM_021901379.1	http://amigo.geneontology.org/cgi-bin/amigo/term_details?term=GO:0016829
transferase activity, transferring acyl groups	Gene Ontology	GO:0016746	3	369	0.0691103	0.194224	XM_021883070.1|XM_021869597.1|XM_021872581.1	http://amigo.geneontology.org/cgi-bin/amigo/term_details?term=GO:0016746
carbon-oxygen lyase activity, acting on phosphates	Gene Ontology	GO:0016838	1	28	0.0711969	0.197534	XM_021901379.1	http://amigo.geneontology.org/cgi-bin/amigo/term_details?term=GO:0016838
regulation of timing of meristematic phase transition	Gene Ontology	GO:0048506	1	28	0.0711969	0.197534	XM_021882040.1	http://amigo.geneontology.org/cgi-bin/amigo/term_details?term=GO:0048506
regulation of timing of transition from vegetative to reproductive phase	Gene Ontology	GO:0048510	1	28	0.0711969	0.197534	XM_021882040.1	http://amigo.geneontology.org/cgi-bin/amigo/term_details?term=GO:0048510
hexose transport	Gene Ontology	GO:0008645	1	29	0.0735607	0.20237	XM_021861566.1	http://amigo.geneontology.org/cgi-bin/amigo/term_details?term=GO:0008645
glucose transmembrane transporter activity	Gene Ontology	GO:0005355	1	29	0.0735607	0.20237	XM_021861566.1	http://amigo.geneontology.org/cgi-bin/amigo/term_details?term=GO:0005355
cell death	Gene Ontology	GO:0008219	2	174	0.0739949	0.202709	XM_021896282.1|XM_021896915.1	http://amigo.geneontology.org/cgi-bin/amigo/term_details?term=GO:0008219
heterocyclic compound binding	Gene Ontology	GO:1901363	21	6049	0.075189	0.202864	XM_021898816.1|XM_021905894.1|XM_021901324.1|XM_021872748.1|XM_021885056.1|XM_021891358.1|XM_021901268.1|XR_002503864.1|XM_021872437.1|XM_021907994.1|XM_021893302.1|XM_021882040.1|XM_021903517.1|XM_021913622.1|XM_021913548.1|XM_021898405.1|XM_021866476.1|XM_021898190.1|XM_021865233.1|XM_021903833.1|XM_021896990.1	http://amigo.geneontology.org/cgi-bin/amigo/term_details?term=GO:1901363
response to heat	Gene Ontology	GO:0009408	2	176	0.0754501	0.202864	XM_021872437.1|XM_021865233.1	http://amigo.geneontology.org/cgi-bin/amigo/term_details?term=GO:0009408
single-organism cellular process	Gene Ontology	GO:0044763	20	5701	0.075595	0.202864	XM_021896915.1|XM_021874368.1|XM_021901324.1|XM_021872748.1|XM_021918077.1|XM_021913622.1|XM_021901379.1|XM_021865948.1|XM_021872437.1|XM_021882040.1|XM_021896282.1|XM_021918076.1|XM_021894568.1|XM_021859154.1|XM_021889229.1|XM_021905894.1|XM_021915574.1|XM_021907270.1|XM_021903833.1|XM_021896990.1	http://amigo.geneontology.org/cgi-bin/amigo/term_details?term=GO:0044763
phytosteroid biosynthetic process	Gene Ontology	GO:0016129	1	30	0.0759186	0.202864	XM_021898816.1	http://amigo.geneontology.org/cgi-bin/amigo/term_details?term=GO:0016129
monosaccharide transport	Gene Ontology	GO:0015749	1	30	0.0759186	0.202864	XM_021861566.1	http://amigo.geneontology.org/cgi-bin/amigo/term_details?term=GO:0015749
brassinosteroid biosynthetic process	Gene Ontology	GO:0016132	1	30	0.0759186	0.202864	XM_021898816.1	http://amigo.geneontology.org/cgi-bin/amigo/term_details?term=GO:0016132
organic cyclic compound binding	Gene Ontology	GO:0097159	21	6067	0.0771552	0.205327	XM_021898816.1|XM_021905894.1|XM_021901324.1|XM_021872748.1|XM_021885056.1|XM_021891358.1|XM_021901268.1|XR_002503864.1|XM_021872437.1|XM_021907994.1|XM_021893302.1|XM_021882040.1|XM_021903517.1|XM_021913622.1|XM_021913548.1|XM_021898405.1|XM_021866476.1|XM_021898190.1|XM_021865233.1|XM_021903833.1|XM_021896990.1	http://amigo.geneontology.org/cgi-bin/amigo/term_details?term=GO:0097159
monosaccharide transmembrane transporter activity	Gene Ontology	GO:0015145	1	31	0.0782705	0.206609	XM_021861566.1	http://amigo.geneontology.org/cgi-bin/amigo/term_details?term=GO:0015145
hexose transmembrane transporter activity	Gene Ontology	GO:0015149	1	31	0.0782705	0.206609	XM_021861566.1	http://amigo.geneontology.org/cgi-bin/amigo/term_details?term=GO:0015149
polysaccharide metabolic process	Gene Ontology	GO:0005976	3	393	0.0799718	0.210248	XM_021896282.1|XM_021896915.1|XM_021907270.1	http://amigo.geneontology.org/cgi-bin/amigo/term_details?term=GO:0005976
electron carrier activity	Gene Ontology	GO:0009055	2	183	0.0806146	0.210248	XM_021901268.1|XM_021871621.1	http://amigo.geneontology.org/cgi-bin/amigo/term_details?term=GO:0009055
cytokinin metabolic process	Gene Ontology	GO:0009690	1	32	0.0806166	0.210248	XM_021891358.1	http://amigo.geneontology.org/cgi-bin/amigo/term_details?term=GO:0009690
cellular response to acid chemical	Gene Ontology	GO:0071229	3	409	0.0876027	0.224031	XM_021874368.1|XM_021859154.1|XM_021907270.1	http://amigo.geneontology.org/cgi-bin/amigo/term_details?term=GO:0071229
phytosteroid metabolic process	Gene Ontology	GO:0016128	1	35	0.0876195	0.224031	XM_021898816.1	http://amigo.geneontology.org/cgi-bin/amigo/term_details?term=GO:0016128
extracellular matrix	Gene Ontology	GO:0031012	1	35	0.0876195	0.224031	XM_021894568.1	http://amigo.geneontology.org/cgi-bin/amigo/term_details?term=GO:0031012
cellular hormone metabolic process	Gene Ontology	GO:0034754	1	35	0.0876195	0.224031	XM_021891358.1	http://amigo.geneontology.org/cgi-bin/amigo/term_details?term=GO:0034754
brassinosteroid metabolic process	Gene Ontology	GO:0016131	1	35	0.0876195	0.224031	XM_021898816.1	http://amigo.geneontology.org/cgi-bin/amigo/term_details?term=GO:0016131
defense response to bacterium, incompatible interaction	Gene Ontology	GO:0009816	1	36	0.089942	0.227295	XM_021898431.1	http://amigo.geneontology.org/cgi-bin/amigo/term_details?term=GO:0009816
oxidoreductase activity, acting on the CH-NH2 group of donors, oxygen as acceptor	Gene Ontology	GO:0016641	1	36	0.089942	0.227295	XM_021891358.1	http://amigo.geneontology.org/cgi-bin/amigo/term_details?term=GO:0016641
anion binding	Gene Ontology	GO:0043168	2	196	0.0904861	0.227787	XM_021913548.1|XM_021859154.1	http://amigo.geneontology.org/cgi-bin/amigo/term_details?term=GO:0043168
oxidoreductase activity, acting on CH-OH group of donors	Gene Ontology	GO:0016614	2	197	0.0912598	0.228851	XM_021891358.1|XM_021901268.1	http://amigo.geneontology.org/cgi-bin/amigo/term_details?term=GO:0016614
response to jasmonic acid	Gene Ontology	GO:0009753	2	199	0.092813	0.231855	XM_021901324.1|XM_021872437.1	http://amigo.geneontology.org/cgi-bin/amigo/term_details?term=GO:0009753
positive regulation of transcription, DNA-templated	Gene Ontology	GO:0045893	2	201	0.0943741	0.234123	XM_021882040.1|XM_021872437.1	http://amigo.geneontology.org/cgi-bin/amigo/term_details?term=GO:0045893
regulation of development, heterochronic	Gene Ontology	GO:0040034	1	38	0.0945698	0.234123	XM_021882040.1	http://amigo.geneontology.org/cgi-bin/amigo/term_details?term=GO:0040034
positive regulation of nucleic acid-templated transcription	Gene Ontology	GO:1903508	2	202	0.0951575	0.234123	XM_021882040.1|XM_021872437.1	http://amigo.geneontology.org/cgi-bin/amigo/term_details?term=GO:1903508
positive regulation of RNA biosynthetic process	Gene Ontology	GO:1902680	2	202	0.0951575	0.234123	XM_021882040.1|XM_021872437.1	http://amigo.geneontology.org/cgi-bin/amigo/term_details?term=GO:1902680
positive regulation of RNA metabolic process	Gene Ontology	GO:0051254	2	206	0.0983099	0.24097	XM_021882040.1|XM_021872437.1	http://amigo.geneontology.org/cgi-bin/amigo/term_details?term=GO:0051254
lipid homeostasis	Gene Ontology	GO:0055088	1	40	0.0991743	0.242178	XM_021898816.1	http://amigo.geneontology.org/cgi-bin/amigo/term_details?term=GO:0055088
manganese ion binding	Gene Ontology	GO:0030145	1	41	0.101468	0.245937	XM_021894568.1	http://amigo.geneontology.org/cgi-bin/amigo/term_details?term=GO:0030145
SNARE complex	Gene Ontology	GO:0031201	1	41	0.101468	0.245937	XM_021915574.1	http://amigo.geneontology.org/cgi-bin/amigo/term_details?term=GO:0031201
SNARE binding	Gene Ontology	GO:0000149	1	42	0.103756	0.248709	XM_021915574.1	http://amigo.geneontology.org/cgi-bin/amigo/term_details?term=GO:0000149
aspartate family amino acid biosynthetic process	Gene Ontology	GO:0009067	1	42	0.103756	0.248709	XM_021859154.1	http://amigo.geneontology.org/cgi-bin/amigo/term_details?term=GO:0009067
defense response to fungus, incompatible interaction	Gene Ontology	GO:0009817	1	43	0.106038	0.253248	XM_021898431.1	http://amigo.geneontology.org/cgi-bin/amigo/term_details?term=GO:0009817
SNAP receptor activity	Gene Ontology	GO:0005484	1	44	0.108314	0.256803	XM_021915574.1	http://amigo.geneontology.org/cgi-bin/amigo/term_details?term=GO:0005484
organic acid transport	Gene Ontology	GO:0015849	1	44	0.108314	0.256803	XM_021903636.1	http://amigo.geneontology.org/cgi-bin/amigo/term_details?term=GO:0015849
cold acclimation	Gene Ontology	GO:0009631	1	45	0.110585	0.260294	XM_021865233.1	http://amigo.geneontology.org/cgi-bin/amigo/term_details?term=GO:0009631
vesicle fusion	Gene Ontology	GO:0006906	1	45	0.110585	0.260294	XM_021915574.1	http://amigo.geneontology.org/cgi-bin/amigo/term_details?term=GO:0006906
positive regulation of nucleobase-containing compound metabolic process	Gene Ontology	GO:0045935	2	224	0.112848	0.262779	XM_021882040.1|XM_021872437.1	http://amigo.geneontology.org/cgi-bin/amigo/term_details?term=GO:0045935
oxidoreductase activity, acting on the CH-NH2 group of donors	Gene Ontology	GO:0016638	1	46	0.11285	0.262779	XM_021891358.1	http://amigo.geneontology.org/cgi-bin/amigo/term_details?term=GO:0016638
organelle membrane fusion	Gene Ontology	GO:0090174	1	46	0.11285	0.262779	XM_021915574.1	http://amigo.geneontology.org/cgi-bin/amigo/term_details?term=GO:0090174
positive regulation of macromolecule biosynthetic process	Gene Ontology	GO:0010557	2	225	0.113672	0.26375	XM_021882040.1|XM_021872437.1	http://amigo.geneontology.org/cgi-bin/amigo/term_details?term=GO:0010557
positive regulation of gene expression	Gene Ontology	GO:0010628	2	226	0.114497	0.264723	XM_021882040.1|XM_021872437.1	http://amigo.geneontology.org/cgi-bin/amigo/term_details?term=GO:0010628
pattern binding	Gene Ontology	GO:0001871	1	48	0.117363	0.267554	XM_021876527.1	http://amigo.geneontology.org/cgi-bin/amigo/term_details?term=GO:0001871
single-organism membrane fusion	Gene Ontology	GO:0044801	1	48	0.117363	0.267554	XM_021915574.1	http://amigo.geneontology.org/cgi-bin/amigo/term_details?term=GO:0044801
polysaccharide binding	Gene Ontology	GO:0030247	1	48	0.117363	0.267554	XM_021876527.1	http://amigo.geneontology.org/cgi-bin/amigo/term_details?term=GO:0030247
response to nitrogen compound	Gene Ontology	GO:1901698	2	230	0.117813	0.267645	XM_021866476.1|XM_021865233.1	http://amigo.geneontology.org/cgi-bin/amigo/term_details?term=GO:1901698
regulation of hormone levels	Gene Ontology	GO:0010817	2	232	0.11948	0.27049	XM_021891358.1|XM_021898816.1	http://amigo.geneontology.org/cgi-bin/amigo/term_details?term=GO:0010817
membrane	Gene Ontology	GO:0016020	24	7492	0.12029	0.27138	XM_021913622.1|XM_021899607.1|XM_021885056.1|XM_021874368.1|XM_021898405.1|XM_021898820.1|XM_021898816.1|XM_021861566.1|XM_021903636.1|XM_021876527.1|XM_021907994.1|XM_021893302.1|XM_021899606.1|XM_021872581.1|XM_021866476.1|XM_021915574.1|XM_021903833.1|XM_021903517.1|XM_021904310.1|XM_021898190.1|XM_021871621.1|XM_021872748.1|XM_021869597.1|XM_021901268.1	http://amigo.geneontology.org/cgi-bin/amigo/term_details?term=GO:0016020
cytoplasmic part	Gene Ontology	GO:0044444	29	9368	0.123071	0.276699	XM_021893518.1|XM_021918076.1|XM_021899607.1|XM_021918077.1|XM_021899606.1|XM_021913622.1|XM_021898820.1|XM_021898816.1|XM_021876527.1|XM_021898405.1|XM_021893302.1|XM_021858900.1|XM_021872581.1|XM_021862468.1|XM_021866476.1|XM_021915574.1|XM_021865716.1|XM_021901379.1|XM_021865710.1|XM_021903517.1|XM_021898190.1|XM_021905138.1|XM_021869597.1|XM_021891358.1|XM_021901268.1|XR_002505089.1|XM_021865…	http://amigo.geneontology.org/cgi-bin/amigo/term_details?term=GO:0044444
positive regulation of cellular biosynthetic process	Gene Ontology	GO:0031328	2	241	0.127055	0.283229	XM_021882040.1|XM_021872437.1	http://amigo.geneontology.org/cgi-bin/amigo/term_details?term=GO:0031328
methyltransferase activity	Gene Ontology	GO:0008168	2	241	0.127055	0.283229	XM_021889229.1|XM_021865948.1	http://amigo.geneontology.org/cgi-bin/amigo/term_details?term=GO:0008168
cellular aromatic compound metabolic process	Gene Ontology	GO:0006725	14	3969	0.127279	0.283229	XM_021913622.1|XM_021901324.1|XM_021872748.1|XM_021918077.1|XM_021891358.1|XM_021872437.1|XM_021865948.1|XM_021865233.1|XM_021882040.1|XM_021918076.1|XM_021889229.1|XM_021905894.1|XM_021903833.1|XM_021896990.1	http://amigo.geneontology.org/cgi-bin/amigo/term_details?term=GO:0006725
plasma membrane	Gene Ontology	GO:0005886	12	3292	0.128621	0.284569	XM_021861566.1|XM_021915574.1|XM_021903636.1|XM_021876527.1|XM_021899606.1|XM_021901268.1|XM_021907994.1|XM_021913622.1|XM_021904310.1|XM_021866476.1|XM_021871621.1|XM_021899607.1	http://amigo.geneontology.org/cgi-bin/amigo/term_details?term=GO:0005886
positive regulation of nitrogen compound metabolic process	Gene Ontology	GO:0051173	2	243	0.128754	0.284569	XM_021882040.1|XM_021872437.1	http://amigo.geneontology.org/cgi-bin/amigo/term_details?term=GO:0051173
positive regulation of biosynthetic process	Gene Ontology	GO:0009891	2	247	0.132168	0.291127	XM_021882040.1|XM_021872437.1	http://amigo.geneontology.org/cgi-bin/amigo/term_details?term=GO:0009891
cellular response to endogenous stimulus	Gene Ontology	GO:0071495	4	769	0.133772	0.293668	XM_021882040.1|XM_021866476.1|XM_021872437.1|XM_021896990.1	http://amigo.geneontology.org/cgi-bin/amigo/term_details?term=GO:0071495
response to abscisic acid	Gene Ontology	GO:0009737	3	497	0.134553	0.294391	XM_021861566.1|XM_021901324.1|XM_021872437.1	http://amigo.geneontology.org/cgi-bin/amigo/term_details?term=GO:0009737
response to alcohol	Gene Ontology	GO:0097305	3	498	0.13513	0.294664	XM_021861566.1|XM_021901324.1|XM_021872437.1	http://amigo.geneontology.org/cgi-bin/amigo/term_details?term=GO:0097305
transferase activity, transferring one-carbon groups	Gene Ontology	GO:0016741	2	252	0.136465	0.295642	XM_021889229.1|XM_021865948.1	http://amigo.geneontology.org/cgi-bin/amigo/term_details?term=GO:0016741
hyperosmotic salinity response	Gene Ontology	GO:0042538	1	57	0.137392	0.295642	XM_021865233.1	http://amigo.geneontology.org/cgi-bin/amigo/term_details?term=GO:0042538
membrane fusion	Gene Ontology	GO:0061025	1	57	0.137392	0.295642	XM_021915574.1	http://amigo.geneontology.org/cgi-bin/amigo/term_details?term=GO:0061025
aspartate family amino acid metabolic process	Gene Ontology	GO:0009066	1	57	0.137392	0.295642	XM_021859154.1	http://amigo.geneontology.org/cgi-bin/amigo/term_details?term=GO:0009066
amino acid transport	Gene Ontology	GO:0006865	1	58	0.13959	0.299383	XM_021903636.1	http://amigo.geneontology.org/cgi-bin/amigo/term_details?term=GO:0006865
vesicle docking	Gene Ontology	GO:0048278	1	59	0.141782	0.303088	XM_021915574.1	http://amigo.geneontology.org/cgi-bin/amigo/term_details?term=GO:0048278
systemic acquired resistance	Gene Ontology	GO:0009627	1	60	0.143969	0.306756	XM_021859154.1	http://amigo.geneontology.org/cgi-bin/amigo/term_details?term=GO:0009627
anchored component of membrane	Gene Ontology	GO:0031225	2	263	0.146026	0.309962	XM_021871621.1|XM_021876527.1	http://amigo.geneontology.org/cgi-bin/amigo/term_details?term=GO:0031225
organic cyclic compound metabolic process	Gene Ontology	GO:1901360	14	4069	0.147021	0.309962	XM_021913622.1|XM_021901324.1|XM_021872748.1|XM_021918077.1|XM_021872437.1|XM_021865948.1|XM_021865233.1|XM_021882040.1|XM_021918076.1|XM_021898816.1|XM_021889229.1|XM_021905894.1|XM_021903833.1|XM_021896990.1	http://amigo.geneontology.org/cgi-bin/amigo/term_details?term=GO:1901360
methylation	Gene Ontology	GO:0032259	2	265	0.147779	0.309962	XM_021889229.1|XM_021865948.1	http://amigo.geneontology.org/cgi-bin/amigo/term_details?term=GO:0032259
transferase activity, transferring nitrogenous groups	Gene Ontology	GO:0016769	1	62	0.148325	0.309962	XM_021859154.1	http://amigo.geneontology.org/cgi-bin/amigo/term_details?term=GO:0016769
transaminase activity	Gene Ontology	GO:0008483	1	62	0.148325	0.309962	XM_021859154.1	http://amigo.geneontology.org/cgi-bin/amigo/term_details?term=GO:0008483
membrane docking	Gene Ontology	GO:0022406	1	62	0.148325	0.309962	XM_021915574.1	http://amigo.geneontology.org/cgi-bin/amigo/term_details?term=GO:0022406
response to fungus	Gene Ontology	GO:0009620	3	522	0.149232	0.310516	XM_021901324.1|XM_021898431.1|XM_021896990.1	http://amigo.geneontology.org/cgi-bin/amigo/term_details?term=GO:0009620
response to inorganic substance	Gene Ontology	GO:0010035	4	804	0.149912	0.310516	XM_021893518.1|XM_021861566.1|XM_021872437.1|XM_021907270.1	http://amigo.geneontology.org/cgi-bin/amigo/term_details?term=GO:0010035
vesicle organization	Gene Ontology	GO:0016050	1	63	0.150495	0.310516	XM_021915574.1	http://amigo.geneontology.org/cgi-bin/amigo/term_details?term=GO:0016050
beta-glucosidase activity	Gene Ontology	GO:0008422	1	63	0.150495	0.310516	XM_021876527.1	http://amigo.geneontology.org/cgi-bin/amigo/term_details?term=GO:0008422
exocytosis	Gene Ontology	GO:0006887	1	64	0.15266	0.313989	XM_021915574.1	http://amigo.geneontology.org/cgi-bin/amigo/term_details?term=GO:0006887
nutrient reservoir activity	Gene Ontology	GO:0045735	1	65	0.15482	0.317429	XM_021894568.1	http://amigo.geneontology.org/cgi-bin/amigo/term_details?term=GO:0045735
hyperosmotic response	Gene Ontology	GO:0006972	1	66	0.156973	0.320836	XM_021865233.1	http://amigo.geneontology.org/cgi-bin/amigo/term_details?term=GO:0006972
response to hormone	Gene Ontology	GO:0009725	6	1452	0.165491	0.337187	XM_021894568.1|XM_021861566.1|XM_021901324.1|XM_021872437.1|XM_021882040.1|XM_021896990.1	http://amigo.geneontology.org/cgi-bin/amigo/term_details?term=GO:0009725
sterol metabolic process	Gene Ontology	GO:0016125	1	72	0.169783	0.344307	XM_021898816.1	http://amigo.geneontology.org/cgi-bin/amigo/term_details?term=GO:0016125
leaf development	Gene Ontology	GO:0048366	2	290	0.170041	0.344307	XM_021898816.1|XM_021859154.1	http://amigo.geneontology.org/cgi-bin/amigo/term_details?term=GO:0048366
cellular response to nitrogen compound	Gene Ontology	GO:1901699	1	73	0.1719	0.346957	XM_021866476.1	http://amigo.geneontology.org/cgi-bin/amigo/term_details?term=GO:1901699
cell part	Gene Ontology	GO:0044464	54	19588	0.173271	0.346957	XM_021893518.1|XM_021918076.1|XM_021899607.1|XM_021918077.1|XM_021865716.1|XM_021899606.1|XM_021872437.1|XM_021913622.1|XM_021898405.1|XM_021905894.1|XM_021913548.1|XM_021874807.1|XM_021898820.1|XM_021898816.1|XM_021896990.1|XM_021892131.1|XM_021861566.1|XM_021903636.1|XM_021876527.1|XM_021907994.1|XM_021893302.1|XM_021858900.1|XM_021872581.1|XM_021862468.1|XM_021866476.1|XM_021915574.1|XM_021860…	http://amigo.geneontology.org/cgi-bin/amigo/term_details?term=GO:0044464
cell	Gene Ontology	GO:0005623	54	19590	0.173611	0.346957	XM_021893518.1|XM_021918076.1|XM_021899607.1|XM_021918077.1|XM_021865716.1|XM_021899606.1|XM_021872437.1|XM_021913622.1|XM_021898405.1|XM_021905894.1|XM_021913548.1|XM_021874807.1|XM_021898820.1|XM_021898816.1|XM_021896990.1|XM_021892131.1|XM_021861566.1|XM_021903636.1|XM_021876527.1|XM_021907994.1|XM_021893302.1|XM_021858900.1|XM_021872581.1|XM_021862468.1|XM_021866476.1|XM_021915574.1|XM_021860…	http://amigo.geneontology.org/cgi-bin/amigo/term_details?term=GO:0005623
amino acid transmembrane transporter activity	Gene Ontology	GO:0015171	1	74	0.174011	0.346957	XM_021903636.1	http://amigo.geneontology.org/cgi-bin/amigo/term_details?term=GO:0015171
organelle fusion	Gene Ontology	GO:0048284	1	74	0.174011	0.346957	XM_021915574.1	http://amigo.geneontology.org/cgi-bin/amigo/term_details?term=GO:0048284
androecium development	Gene Ontology	GO:0048466	1	75	0.176116	0.347422	XM_021898816.1	http://amigo.geneontology.org/cgi-bin/amigo/term_details?term=GO:0048466
steroid biosynthetic process	Gene Ontology	GO:0006694	1	75	0.176116	0.347422	XM_021898816.1	http://amigo.geneontology.org/cgi-bin/amigo/term_details?term=GO:0006694
stamen development	Gene Ontology	GO:0048443	1	75	0.176116	0.347422	XM_021898816.1	http://amigo.geneontology.org/cgi-bin/amigo/term_details?term=GO:0048443
plant-type cell wall	Gene Ontology	GO:0009505	2	297	0.176375	0.347422	XM_021894568.1|XM_021882386.1	http://amigo.geneontology.org/cgi-bin/amigo/term_details?term=GO:0009505
cellular metabolic process	Gene Ontology	GO:0044237	25	8226	0.177932	0.348959	XM_021918076.1|XM_021899607.1|XM_021918077.1|XM_021899606.1|XM_021872437.1|XM_021913622.1|XM_021896990.1|XM_021896915.1|XM_021866476.1|XM_021903833.1|XM_021865716.1|XM_021901379.1|XM_021865710.1|XM_021894568.1|XM_021905894.1|XM_021901324.1|XM_021872748.1|XM_021905138.1|XM_021891358.1|XM_021865948.1|XM_021865233.1|XM_021882040.1|XM_021896282.1|XM_021889229.1|XM_021859154.1	http://amigo.geneontology.org/cgi-bin/amigo/term_details?term=GO:0044237
cell communication	Gene Ontology	GO:0007154	7	1811	0.178226	0.348959	XM_021874368.1|XM_021872437.1|XM_021882040.1|XM_021905894.1|XM_021907270.1|XM_021859154.1|XM_021896990.1	http://amigo.geneontology.org/cgi-bin/amigo/term_details?term=GO:0007154
defense response to bacterium	Gene Ontology	GO:0042742	2	300	0.179102	0.349624	XM_021898431.1|XM_021859154.1	http://amigo.geneontology.org/cgi-bin/amigo/term_details?term=GO:0042742
chloroplast	Gene Ontology	GO:0009507	12	3526	0.182378	0.353946	XM_021869597.1|XM_021905138.1|XM_021899606.1|XR_002505089.1|XM_021901379.1|XM_021898816.1|XM_021866476.1|XM_021862468.1|XM_021898190.1|XM_021898820.1|XM_021859154.1|XM_021899607.1	http://amigo.geneontology.org/cgi-bin/amigo/term_details?term=GO:0009507
glucosidase activity	Gene Ontology	GO:0015926	1	78	0.182402	0.353946	XM_021876527.1	http://amigo.geneontology.org/cgi-bin/amigo/term_details?term=GO:0015926
positive regulation of macromolecule metabolic process	Gene Ontology	GO:0010604	2	305	0.183661	0.355331	XM_021882040.1|XM_021872437.1	http://amigo.geneontology.org/cgi-bin/amigo/term_details?term=GO:0010604
carboxylic acid metabolic process	Gene Ontology	GO:0019752	4	874	0.184287	0.355488	XM_021894568.1|XM_021918076.1|XM_021859154.1|XM_021918077.1	http://amigo.geneontology.org/cgi-bin/amigo/term_details?term=GO:0019752
secondary active transmembrane transporter activity	Gene Ontology	GO:0015291	2	311	0.189154	0.363801	XM_021861566.1|XM_021903636.1	http://amigo.geneontology.org/cgi-bin/amigo/term_details?term=GO:0015291
positive regulation of cellular metabolic process	Gene Ontology	GO:0031325	2	315	0.192829	0.369778	XM_021882040.1|XM_021872437.1	http://amigo.geneontology.org/cgi-bin/amigo/term_details?term=GO:0031325
secretion by cell	Gene Ontology	GO:0032940	1	84	0.194831	0.372521	XM_021915574.1	http://amigo.geneontology.org/cgi-bin/amigo/term_details?term=GO:0032940
plastid	Gene Ontology	GO:0009536	12	3579	0.195927	0.373522	XM_021869597.1|XM_021905138.1|XM_021899606.1|XR_002505089.1|XM_021901379.1|XM_021898816.1|XM_021866476.1|XM_021862468.1|XM_021898190.1|XM_021898820.1|XM_021859154.1|XM_021899607.1	http://amigo.geneontology.org/cgi-bin/amigo/term_details?term=GO:0009536
transcription factor activity, sequence-specific DNA binding	Gene Ontology	GO:0003700	6	1539	0.19862	0.374447	XM_021901324.1|XM_021872437.1|XM_021865233.1|XM_021882040.1|XM_021905894.1|XM_021896990.1	http://amigo.geneontology.org/cgi-bin/amigo/term_details?term=GO:0003700
pyridoxal phosphate binding	Gene Ontology	GO:0030170	1	86	0.198932	0.374447	XM_021859154.1	http://amigo.geneontology.org/cgi-bin/amigo/term_details?term=GO:0030170
nucleic acid binding transcription factor activity	Gene Ontology	GO:0001071	6	1540	0.199015	0.374447	XM_021901324.1|XM_021872437.1|XM_021865233.1|XM_021882040.1|XM_021905894.1|XM_021896990.1	http://amigo.geneontology.org/cgi-bin/amigo/term_details?term=GO:0001071
intrinsic component of plasma membrane	Gene Ontology	GO:0031226	2	322	0.199284	0.374447	XM_021861566.1|XM_021876527.1	http://amigo.geneontology.org/cgi-bin/amigo/term_details?term=GO:0031226
leaf senescence	Gene Ontology	GO:0010150	1	88	0.203013	0.379268	XM_021859154.1	http://amigo.geneontology.org/cgi-bin/amigo/term_details?term=GO:0010150
secretion	Gene Ontology	GO:0046903	1	88	0.203013	0.379268	XM_021915574.1	http://amigo.geneontology.org/cgi-bin/amigo/term_details?term=GO:0046903
carboxylic acid transport	Gene Ontology	GO:0046942	1	89	0.205046	0.380883	XM_021903636.1	http://amigo.geneontology.org/cgi-bin/amigo/term_details?term=GO:0046942
amine metabolic process	Gene Ontology	GO:0009308	1	89	0.205046	0.380883	XM_021891358.1	http://amigo.geneontology.org/cgi-bin/amigo/term_details?term=GO:0009308
ubiquitin-dependent protein catabolic process	Gene Ontology	GO:0006511	2	329	0.205765	0.381133	XM_021865716.1|XM_021865710.1	http://amigo.geneontology.org/cgi-bin/amigo/term_details?term=GO:0006511
sugar:proton symporter activity	Gene Ontology	GO:0005351	1	91	0.209096	0.38235	XM_021861566.1	http://amigo.geneontology.org/cgi-bin/amigo/term_details?term=GO:0005351
organic acid transmembrane transporter activity	Gene Ontology	GO:0005342	1	91	0.209096	0.38235	XM_021903636.1	http://amigo.geneontology.org/cgi-bin/amigo/term_details?term=GO:0005342
carboxylic acid transmembrane transporter activity	Gene Ontology	GO:0046943	1	91	0.209096	0.38235	XM_021903636.1	http://amigo.geneontology.org/cgi-bin/amigo/term_details?term=GO:0046943
cation:sugar symporter activity	Gene Ontology	GO:0005402	1	91	0.209096	0.38235	XM_021861566.1	http://amigo.geneontology.org/cgi-bin/amigo/term_details?term=GO:0005402
modification-dependent protein catabolic process	Gene Ontology	GO:0019941	2	333	0.20948	0.38235	XM_021865716.1|XM_021865710.1	http://amigo.geneontology.org/cgi-bin/amigo/term_details?term=GO:0019941
solute:proton symporter activity	Gene Ontology	GO:0015295	1	92	0.211114	0.38235	XM_021861566.1	http://amigo.geneontology.org/cgi-bin/amigo/term_details?term=GO:0015295
organ senescence	Gene Ontology	GO:0010260	1	92	0.211114	0.38235	XM_021859154.1	http://amigo.geneontology.org/cgi-bin/amigo/term_details?term=GO:0010260
carboxylic acid binding	Gene Ontology	GO:0031406	1	92	0.211114	0.38235	XM_021913548.1	http://amigo.geneontology.org/cgi-bin/amigo/term_details?term=GO:0031406
modification-dependent macromolecule catabolic process	Gene Ontology	GO:0043632	2	337	0.213201	0.383243	XM_021865716.1|XM_021865710.1	http://amigo.geneontology.org/cgi-bin/amigo/term_details?term=GO:0043632
vesicle-mediated transport	Gene Ontology	GO:0016192	2	337	0.213201	0.383243	XM_021915574.1|XM_021898820.1	http://amigo.geneontology.org/cgi-bin/amigo/term_details?term=GO:0016192
transcription regulatory region DNA binding	Gene Ontology	GO:0044212	2	338	0.214133	0.383243	XM_021901324.1|XM_021865233.1	http://amigo.geneontology.org/cgi-bin/amigo/term_details?term=GO:0044212
extracellular space	Gene Ontology	GO:0005615	1	94	0.215133	0.383243	XM_021907270.1	http://amigo.geneontology.org/cgi-bin/amigo/term_details?term=GO:0005615
organic anion transport	Gene Ontology	GO:0015711	1	94	0.215133	0.383243	XM_021903636.1	http://amigo.geneontology.org/cgi-bin/amigo/term_details?term=GO:0015711
regulation of meristem development	Gene Ontology	GO:0048509	1	94	0.215133	0.383243	XM_021882040.1	http://amigo.geneontology.org/cgi-bin/amigo/term_details?term=GO:0048509
regulatory region nucleic acid binding	Gene Ontology	GO:0001067	2	341	0.21693	0.384343	XM_021901324.1|XM_021865233.1	http://amigo.geneontology.org/cgi-bin/amigo/term_details?term=GO:0001067
regulatory region DNA binding	Gene Ontology	GO:0000975	2	341	0.21693	0.384343	XM_021901324.1|XM_021865233.1	http://amigo.geneontology.org/cgi-bin/amigo/term_details?term=GO:0000975
positive regulation of metabolic process	Gene Ontology	GO:0009893	2	342	0.217863	0.38495	XM_021882040.1|XM_021872437.1	http://amigo.geneontology.org/cgi-bin/amigo/term_details?term=GO:0009893
response to light stimulus	Gene Ontology	GO:0009416	3	639	0.223704	0.393463	XM_021907270.1|XM_021913548.1|XM_021865233.1	http://amigo.geneontology.org/cgi-bin/amigo/term_details?term=GO:0009416
steroid metabolic process	Gene Ontology	GO:0008202	1	99	0.225094	0.393463	XM_021898816.1	http://amigo.geneontology.org/cgi-bin/amigo/term_details?term=GO:0008202
hormone biosynthetic process	Gene Ontology	GO:0042446	1	99	0.225094	0.393463	XM_021898816.1	http://amigo.geneontology.org/cgi-bin/amigo/term_details?term=GO:0042446
anchored component of plasma membrane	Gene Ontology	GO:0046658	1	99	0.225094	0.393463	XM_021876527.1	http://amigo.geneontology.org/cgi-bin/amigo/term_details?term=GO:0046658
oxoacid metabolic process	Gene Ontology	GO:0043436	4	956	0.227507	0.396617	XM_021894568.1|XM_021918076.1|XM_021859154.1|XM_021918077.1	http://amigo.geneontology.org/cgi-bin/amigo/term_details?term=GO:0043436
signal transduction	Gene Ontology	GO:0007165	6	1615	0.22947	0.398972	XM_021874368.1|XM_021872437.1|XM_021882040.1|XM_021905894.1|XM_021859154.1|XM_021896990.1	http://amigo.geneontology.org/cgi-bin/amigo/term_details?term=GO:0007165
terpenoid biosynthetic process	Gene Ontology	GO:0016114	1	104	0.234931	0.40738	XM_021901379.1	http://amigo.geneontology.org/cgi-bin/amigo/term_details?term=GO:0016114
response to radiation	Gene Ontology	GO:0009314	3	665	0.241208	0.416441	XM_021907270.1|XM_021913548.1|XM_021865233.1	http://amigo.geneontology.org/cgi-bin/amigo/term_details?term=GO:0009314
single organism signaling	Gene Ontology	GO:0044700	6	1644	0.241649	0.416441	XM_021874368.1|XM_021872437.1|XM_021882040.1|XM_021905894.1|XM_021859154.1|XM_021896990.1	http://amigo.geneontology.org/cgi-bin/amigo/term_details?term=GO:0044700
signaling	Gene Ontology	GO:0023052	6	1645	0.242072	0.416441	XM_021874368.1|XM_021872437.1|XM_021882040.1|XM_021905894.1|XM_021859154.1|XM_021896990.1	http://amigo.geneontology.org/cgi-bin/amigo/term_details?term=GO:0023052
response to lipid	Gene Ontology	GO:0033993	3	668	0.243244	0.417355	XM_021861566.1|XM_021901324.1|XM_021872437.1	http://amigo.geneontology.org/cgi-bin/amigo/term_details?term=GO:0033993
sugar transmembrane transporter activity	Gene Ontology	GO:0051119	1	111	0.248496	0.424573	XM_021861566.1	http://amigo.geneontology.org/cgi-bin/amigo/term_details?term=GO:0051119
circadian rhythm	Gene Ontology	GO:0007623	1	112	0.250414	0.424573	XM_021905894.1	http://amigo.geneontology.org/cgi-bin/amigo/term_details?term=GO:0007623
carbohydrate transport	Gene Ontology	GO:0008643	1	112	0.250414	0.424573	XM_021861566.1	http://amigo.geneontology.org/cgi-bin/amigo/term_details?term=GO:0008643
proteolysis involved in cellular protein catabolic process	Gene Ontology	GO:0051603	2	377	0.250707	0.424573	XM_021865716.1|XM_021865710.1	http://amigo.geneontology.org/cgi-bin/amigo/term_details?term=GO:0051603
terpenoid metabolic process	Gene Ontology	GO:0006721	1	116	0.258039	0.435082	XM_021901379.1	http://amigo.geneontology.org/cgi-bin/amigo/term_details?term=GO:0006721
cellular protein catabolic process	Gene Ontology	GO:0044257	2	385	0.258246	0.435082	XM_021865716.1|XM_021865710.1	http://amigo.geneontology.org/cgi-bin/amigo/term_details?term=GO:0044257
solute:cation symporter activity	Gene Ontology	GO:0015294	1	120	0.265588	0.44515	XM_021861566.1	http://amigo.geneontology.org/cgi-bin/amigo/term_details?term=GO:0015294
chloroplast organization	Gene Ontology	GO:0009658	1	121	0.267464	0.447144	XM_021872437.1	http://amigo.geneontology.org/cgi-bin/amigo/term_details?term=GO:0009658
single-organism membrane organization	Gene Ontology	GO:0044802	1	122	0.269334	0.44912	XM_021915574.1	http://amigo.geneontology.org/cgi-bin/amigo/term_details?term=GO:0044802
biosynthetic process	Gene Ontology	GO:0009058	15	4942	0.270142	0.449318	XM_021901324.1|XM_021872748.1|XM_021898816.1|XM_021901379.1|XM_021865948.1|XM_021872437.1|XM_021882040.1|XM_021913622.1|XM_021913548.1|XM_021859154.1|XM_021889229.1|XM_021905894.1|XM_021865233.1|XM_021903833.1|XM_021896990.1	http://amigo.geneontology.org/cgi-bin/amigo/term_details?term=GO:0009058
rhythmic process	Gene Ontology	GO:0048511	1	123	0.2712	0.449586	XM_021905894.1	http://amigo.geneontology.org/cgi-bin/amigo/term_details?term=GO:0048511
carbohydrate metabolic process	Gene Ontology	GO:0005975	4	1037	0.272512	0.449586	XM_021896282.1|XM_021907270.1|XM_021896915.1|XM_021876527.1	http://amigo.geneontology.org/cgi-bin/amigo/term_details?term=GO:0005975
hormone-mediated signaling pathway	Gene Ontology	GO:0009755	3	711	0.27271	0.449586	XM_021882040.1|XM_021872437.1|XM_021896990.1	http://amigo.geneontology.org/cgi-bin/amigo/term_details?term=GO:0009755
protein dephosphorylation	Gene Ontology	GO:0006470	1	124	0.273061	0.449586	XM_021905138.1	http://amigo.geneontology.org/cgi-bin/amigo/term_details?term=GO:0006470
isoprenoid biosynthetic process	Gene Ontology	GO:0008299	1	126	0.27677	0.453226	XM_021901379.1	http://amigo.geneontology.org/cgi-bin/amigo/term_details?term=GO:0008299
peptidase activity, acting on L-amino acid peptides	Gene Ontology	GO:0070011	2	405	0.27711	0.453226	XM_021865716.1|XM_021865710.1	http://amigo.geneontology.org/cgi-bin/amigo/term_details?term=GO:0070011
organic acid metabolic process	Gene Ontology	GO:0006082	4	1046	0.277618	0.453226	XM_021894568.1|XM_021918076.1|XM_021859154.1|XM_021918077.1	http://amigo.geneontology.org/cgi-bin/amigo/term_details?term=GO:0006082
protein catabolic process	Gene Ontology	GO:0030163	2	406	0.278053	0.453226	XM_021865716.1|XM_021865710.1	http://amigo.geneontology.org/cgi-bin/amigo/term_details?term=GO:0030163
flavonoid biosynthetic process	Gene Ontology	GO:0009813	1	130	0.284131	0.461978	XM_021913548.1	http://amigo.geneontology.org/cgi-bin/amigo/term_details?term=GO:0009813
phyllome development	Gene Ontology	GO:0048827	2	415	0.286537	0.464732	XM_021898816.1|XM_021859154.1	http://amigo.geneontology.org/cgi-bin/amigo/term_details?term=GO:0048827
organic hydroxy compound biosynthetic process	Gene Ontology	GO:1901617	1	132	0.287783	0.465595	XM_021898816.1	http://amigo.geneontology.org/cgi-bin/amigo/term_details?term=GO:1901617
transcription factor activity, RNA polymerase II transcription factor recruiting	Gene Ontology	GO:0001135	1	134	0.291418	0.469147	XM_021901324.1	http://amigo.geneontology.org/cgi-bin/amigo/term_details?term=GO:0001135
transcription factor activity, transcription factor recruiting	Gene Ontology	GO:0001134	1	134	0.291418	0.469147	XM_021901324.1	http://amigo.geneontology.org/cgi-bin/amigo/term_details?term=GO:0001134
response to oxidative stress	Gene Ontology	GO:0006979	2	424	0.295014	0.473766	XM_021904310.1|XM_021865233.1	http://amigo.geneontology.org/cgi-bin/amigo/term_details?term=GO:0006979
endosome membrane	Gene Ontology	GO:0010008	1	139	0.300424	0.48059	XM_021898820.1	http://amigo.geneontology.org/cgi-bin/amigo/term_details?term=GO:0010008
intracellular part	Gene Ontology	GO:0044424	48	17804	0.301338	0.48059	XM_021893518.1|XM_021918076.1|XM_021899607.1|XM_021918077.1|XM_021865716.1|XM_021899606.1|XM_021872437.1|XM_021913622.1|XM_021905894.1|XM_021913548.1|XM_021874807.1|XM_021898820.1|XM_021898816.1|XM_021896990.1|XM_021892131.1|XM_021861566.1|XM_021876527.1|XM_021898405.1|XM_021893302.1|XM_021858900.1|XM_021872581.1|XM_021862468.1|XM_021866476.1|XM_021915574.1|XM_021860171.1|XM_021860170.1|XR_002503…	http://amigo.geneontology.org/cgi-bin/amigo/term_details?term=GO:0044424
isoprenoid metabolic process	Gene Ontology	GO:0006720	1	140	0.302211	0.48059	XM_021901379.1	http://amigo.geneontology.org/cgi-bin/amigo/term_details?term=GO:0006720
carbon-oxygen lyase activity	Gene Ontology	GO:0016835	1	140	0.302211	0.48059	XM_021901379.1	http://amigo.geneontology.org/cgi-bin/amigo/term_details?term=GO:0016835
endosomal part	Gene Ontology	GO:0044440	1	141	0.303995	0.481674	XM_021898820.1	http://amigo.geneontology.org/cgi-bin/amigo/term_details?term=GO:0044440
intracellular	Gene Ontology	GO:0005622	48	17818	0.304444	0.481674	XM_021893518.1|XM_021918076.1|XM_021899607.1|XM_021918077.1|XM_021865716.1|XM_021899606.1|XM_021872437.1|XM_021913622.1|XM_021905894.1|XM_021913548.1|XM_021874807.1|XM_021898820.1|XM_021898816.1|XM_021896990.1|XM_021892131.1|XM_021861566.1|XM_021876527.1|XM_021898405.1|XM_021893302.1|XM_021858900.1|XM_021872581.1|XM_021862468.1|XM_021866476.1|XM_021915574.1|XM_021860171.1|XM_021860170.1|XR_002503…	http://amigo.geneontology.org/cgi-bin/amigo/term_details?term=GO:0005622
alpha-amino acid biosynthetic process	Gene Ontology	GO:1901607	1	142	0.305773	0.481674	XM_021859154.1	http://amigo.geneontology.org/cgi-bin/amigo/term_details?term=GO:1901607
plasma membrane part	Gene Ontology	GO:0044459	2	436	0.306295	0.481674	XM_021861566.1|XM_021876527.1	http://amigo.geneontology.org/cgi-bin/amigo/term_details?term=GO:0044459
aging	Gene Ontology	GO:0007568	1	143	0.307547	0.481674	XM_021859154.1	http://amigo.geneontology.org/cgi-bin/amigo/term_details?term=GO:0007568
S-adenosylmethionine-dependent methyltransferase activity	Gene Ontology	GO:0008757	1	143	0.307547	0.481674	XM_021889229.1	http://amigo.geneontology.org/cgi-bin/amigo/term_details?term=GO:0008757
shoot system development	Gene Ontology	GO:0048367	3	762	0.308146	0.481674	XM_021905894.1|XM_021898816.1|XM_021859154.1	http://amigo.geneontology.org/cgi-bin/amigo/term_details?term=GO:0048367
flavonoid metabolic process	Gene Ontology	GO:0009812	1	144	0.309317	0.481674	XM_021913548.1	http://amigo.geneontology.org/cgi-bin/amigo/term_details?term=GO:0009812
cellular response to hormone stimulus	Gene Ontology	GO:0032870	3	764	0.309542	0.481674	XM_021882040.1|XM_021872437.1|XM_021896990.1	http://amigo.geneontology.org/cgi-bin/amigo/term_details?term=GO:0032870
flower development	Gene Ontology	GO:0009908	2	441	0.310988	0.48171	XM_021905894.1|XM_021898816.1	http://amigo.geneontology.org/cgi-bin/amigo/term_details?term=GO:0009908
membrane organization	Gene Ontology	GO:0061024	1	145	0.311082	0.48171	XM_021915574.1	http://amigo.geneontology.org/cgi-bin/amigo/term_details?term=GO:0061024
organic cyclic compound biosynthetic process	Gene Ontology	GO:1901362	9	2885	0.313292	0.48171	XM_021901324.1|XM_021872437.1|XM_021865948.1|XM_021865233.1|XM_021882040.1|XM_021889229.1|XM_021905894.1|XM_021898816.1|XM_021896990.1	http://amigo.geneontology.org/cgi-bin/amigo/term_details?term=GO:1901362
carbohydrate transmembrane transporter activity	Gene Ontology	GO:0015144	1	147	0.314599	0.48171	XM_021861566.1	http://amigo.geneontology.org/cgi-bin/amigo/term_details?term=GO:0015144
cellular response to extracellular stimulus	Gene Ontology	GO:0031668	1	147	0.314599	0.48171	XM_021907270.1	http://amigo.geneontology.org/cgi-bin/amigo/term_details?term=GO:0031668
carbohydrate transporter activity	Gene Ontology	GO:1901476	1	147	0.314599	0.48171	XM_021861566.1	http://amigo.geneontology.org/cgi-bin/amigo/term_details?term=GO:1901476
positive regulation of cellular process	Gene Ontology	GO:0048522	2	445	0.314737	0.48171	XM_021882040.1|XM_021872437.1	http://amigo.geneontology.org/cgi-bin/amigo/term_details?term=GO:0048522
protein serine/threonine phosphatase activity	Gene Ontology	GO:0004722	1	148	0.316351	0.483047	XM_021905138.1	http://amigo.geneontology.org/cgi-bin/amigo/term_details?term=GO:0004722
cellular response to external stimulus	Gene Ontology	GO:0071496	1	149	0.318099	0.483112	XM_021907270.1	http://amigo.geneontology.org/cgi-bin/amigo/term_details?term=GO:0071496
apoplast	Gene Ontology	GO:0048046	2	450	0.319418	0.483112	XM_021894568.1|XM_021876527.1	http://amigo.geneontology.org/cgi-bin/amigo/term_details?term=GO:0048046
cellular macromolecule catabolic process	Gene Ontology	GO:0044265	2	450	0.319418	0.483112	XM_021865716.1|XM_021865710.1	http://amigo.geneontology.org/cgi-bin/amigo/term_details?term=GO:0044265
reproductive system development	Gene Ontology	GO:0061458	4	1120	0.320135	0.483112	XM_021896282.1|XM_021898816.1|XM_021896915.1|XM_021905894.1	http://amigo.geneontology.org/cgi-bin/amigo/term_details?term=GO:0061458
reproductive structure development	Gene Ontology	GO:0048608	4	1120	0.320135	0.483112	XM_021896282.1|XM_021898816.1|XM_021896915.1|XM_021905894.1	http://amigo.geneontology.org/cgi-bin/amigo/term_details?term=GO:0048608
reproductive shoot system development	Gene Ontology	GO:0090567	2	452	0.321289	0.483112	XM_021905894.1|XM_021898816.1	http://amigo.geneontology.org/cgi-bin/amigo/term_details?term=GO:0090567
transcription factor activity, RNA polymerase II transcription factor binding	Gene Ontology	GO:0001076	1	151	0.321581	0.483112	XM_021901324.1	http://amigo.geneontology.org/cgi-bin/amigo/term_details?term=GO:0001076
floral whorl development	Gene Ontology	GO:0048438	1	154	0.32677	0.48978	XM_021898816.1	http://amigo.geneontology.org/cgi-bin/amigo/term_details?term=GO:0048438
defense response to fungus	Gene Ontology	GO:0050832	2	459	0.327826	0.490235	XM_021898431.1|XM_021896990.1	http://amigo.geneontology.org/cgi-bin/amigo/term_details?term=GO:0050832
lipid biosynthetic process	Gene Ontology	GO:0008610	2	462	0.330623	0.493287	XM_021901379.1|XM_021898816.1	http://amigo.geneontology.org/cgi-bin/amigo/term_details?term=GO:0008610
embryo development ending in seed dormancy	Gene Ontology	GO:0009793	2	471	0.338996	0.503474	XM_021896282.1|XM_021896915.1	http://amigo.geneontology.org/cgi-bin/amigo/term_details?term=GO:0009793
helicase activity	Gene Ontology	GO:0004386	1	166	0.347142	0.514401	XR_002503864.1	http://amigo.geneontology.org/cgi-bin/amigo/term_details?term=GO:0004386
monocarboxylic acid metabolic process	Gene Ontology	GO:0032787	2	483	0.350112	0.516455	XM_021918076.1|XM_021918077.1	http://amigo.geneontology.org/cgi-bin/amigo/term_details?term=GO:0032787
embryo development	Gene Ontology	GO:0009790	2	491	0.35749	0.526148	XM_021896282.1|XM_021896915.1	http://amigo.geneontology.org/cgi-bin/amigo/term_details?term=GO:0009790
response to extracellular stimulus	Gene Ontology	GO:0009991	1	173	0.358743	0.526802	XM_021907270.1	http://amigo.geneontology.org/cgi-bin/amigo/term_details?term=GO:0009991
plastid organization	Gene Ontology	GO:0009657	1	174	0.360383	0.528022	XM_021872437.1	http://amigo.geneontology.org/cgi-bin/amigo/term_details?term=GO:0009657
cellular amino acid biosynthetic process	Gene Ontology	GO:0008652	1	175	0.36202	0.529231	XM_021859154.1	http://amigo.geneontology.org/cgi-bin/amigo/term_details?term=GO:0008652
cellular response to abiotic stimulus	Gene Ontology	GO:0071214	1	178	0.366905	0.535172	XM_021907270.1	http://amigo.geneontology.org/cgi-bin/amigo/term_details?term=GO:0071214
single-organism transport	Gene Ontology	GO:0044765	3	849	0.368903	0.536885	XM_021861566.1|XM_021915574.1|XM_021903636.1	http://amigo.geneontology.org/cgi-bin/amigo/term_details?term=GO:0044765
phosphoprotein phosphatase activity	Gene Ontology	GO:0004721	1	181	0.371753	0.539828	XM_021905138.1	http://amigo.geneontology.org/cgi-bin/amigo/term_details?term=GO:0004721
RNA polymerase II transcription factor activity, sequence-specific DNA binding	Gene Ontology	GO:0000981	1	185	0.37816	0.547911	XM_021901324.1	http://amigo.geneontology.org/cgi-bin/amigo/term_details?term=GO:0000981
organic hydroxy compound metabolic process	Gene Ontology	GO:1901615	1	186	0.379751	0.548859	XM_021898816.1	http://amigo.geneontology.org/cgi-bin/amigo/term_details?term=GO:1901615
active transmembrane transporter activity	Gene Ontology	GO:0022804	2	517	0.38126	0.548859	XM_021861566.1|XM_021903636.1	http://amigo.geneontology.org/cgi-bin/amigo/term_details?term=GO:0022804
dephosphorylation	Gene Ontology	GO:0016311	1	187	0.381339	0.548859	XM_021905138.1	http://amigo.geneontology.org/cgi-bin/amigo/term_details?term=GO:0016311
single-organism localization	Gene Ontology	GO:1902578	3	878	0.389032	0.558698	XM_021861566.1|XM_021915574.1|XM_021903636.1	http://amigo.geneontology.org/cgi-bin/amigo/term_details?term=GO:1902578
floral organ development	Gene Ontology	GO:0048437	1	194	0.392341	0.560979	XM_021898816.1	http://amigo.geneontology.org/cgi-bin/amigo/term_details?term=GO:0048437
regulation of defense response	Gene Ontology	GO:0031347	1	194	0.392341	0.560979	XM_021874368.1	http://amigo.geneontology.org/cgi-bin/amigo/term_details?term=GO:0031347
regulation of signal transduction	Gene Ontology	GO:0009966	1	198	0.398541	0.568597	XM_021874368.1	http://amigo.geneontology.org/cgi-bin/amigo/term_details?term=GO:0009966
regulation of signaling	Gene Ontology	GO:0023051	1	202	0.404678	0.575998	XM_021874368.1	http://amigo.geneontology.org/cgi-bin/amigo/term_details?term=GO:0023051
meristem development	Gene Ontology	GO:0048507	1	203	0.406203	0.575998	XM_021882040.1	http://amigo.geneontology.org/cgi-bin/amigo/term_details?term=GO:0048507
carbohydrate derivative binding	Gene Ontology	GO:0097367	7	2383	0.406379	0.575998	XM_021913548.1|XR_002503864.1|XM_021896915.1|XM_021896282.1|XM_021907994.1|XM_021866476.1|XM_021907270.1	http://amigo.geneontology.org/cgi-bin/amigo/term_details?term=GO:0097367
regulation of cell communication	Gene Ontology	GO:0010646	1	204	0.407724	0.576651	XM_021874368.1	http://amigo.geneontology.org/cgi-bin/amigo/term_details?term=GO:0010646
response to cytokinin	Gene Ontology	GO:0009735	1	205	0.409241	0.577544	XM_021894568.1	http://amigo.geneontology.org/cgi-bin/amigo/term_details?term=GO:0009735
regulation of transcription from RNA polymerase II promoter	Gene Ontology	GO:0006357	1	208	0.413769	0.582673	XM_021901324.1	http://amigo.geneontology.org/cgi-bin/amigo/term_details?term=GO:0006357
aromatic compound biosynthetic process	Gene Ontology	GO:0019438	8	2782	0.415767	0.583603	XM_021901324.1|XM_021872437.1|XM_021865948.1|XM_021865233.1|XM_021882040.1|XM_021889229.1|XM_021905894.1|XM_021896990.1	http://amigo.geneontology.org/cgi-bin/amigo/term_details?term=GO:0019438
single-organism catabolic process	Gene Ontology	GO:0044712	2	556	0.41622	0.583603	XM_021918076.1|XM_021918077.1	http://amigo.geneontology.org/cgi-bin/amigo/term_details?term=GO:0044712
primary metabolic process	Gene Ontology	GO:0044238	22	8149	0.417901	0.584702	XM_021918076.1|XM_021899607.1|XM_021918077.1|XM_021899606.1|XM_021872437.1|XM_021898816.1|XM_021896990.1|XM_021876527.1|XM_021896915.1|XM_021866476.1|XM_021865716.1|XM_021886427.1|XM_021901379.1|XM_021865710.1|XM_021905894.1|XM_021907270.1|XM_021901324.1|XM_021905138.1|XM_021865233.1|XM_021882040.1|XM_021896282.1|XM_021859154.1	http://amigo.geneontology.org/cgi-bin/amigo/term_details?term=GO:0044238
anion transport	Gene Ontology	GO:0006820	1	213	0.42124	0.588013	XM_021903636.1	http://amigo.geneontology.org/cgi-bin/amigo/term_details?term=GO:0006820
system development	Gene Ontology	GO:0048731	5	1668	0.422071	0.588013	XM_021896282.1|XM_021898816.1|XM_021896915.1|XM_021859154.1|XM_021905894.1	http://amigo.geneontology.org/cgi-bin/amigo/term_details?term=GO:0048731
sequence-specific DNA binding	Gene Ontology	GO:0043565	2	569	0.427663	0.594028	XM_021901324.1|XM_021865233.1	http://amigo.geneontology.org/cgi-bin/amigo/term_details?term=GO:0043565
developmental process involved in reproduction	Gene Ontology	GO:0003006	4	1306	0.428211	0.594028	XM_021896282.1|XM_021898816.1|XM_021896915.1|XM_021905894.1	http://amigo.geneontology.org/cgi-bin/amigo/term_details?term=GO:0003006
copper ion binding	Gene Ontology	GO:0005507	1	220	0.431542	0.597379	XM_021871621.1	http://amigo.geneontology.org/cgi-bin/amigo/term_details?term=GO:0005507
integral component of plasma membrane	Gene Ontology	GO:0005887	1	223	0.435902	0.602136	XM_021861566.1	http://amigo.geneontology.org/cgi-bin/amigo/term_details?term=GO:0005887
transcription factor activity, transcription factor binding	Gene Ontology	GO:0000989	1	224	0.437348	0.602856	XM_021901324.1	http://amigo.geneontology.org/cgi-bin/amigo/term_details?term=GO:0000989
transcription factor activity, protein binding	Gene Ontology	GO:0000988	1	230	0.445947	0.613412	XM_021901324.1	http://amigo.geneontology.org/cgi-bin/amigo/term_details?term=GO:0000988
developmental process	Gene Ontology	GO:0032502	8	2860	0.446945	0.61349	XM_021901324.1|XM_021896915.1|XM_021882040.1|XM_021896282.1|XM_021898816.1|XM_021905894.1|XM_021859154.1|XM_021896990.1	http://amigo.geneontology.org/cgi-bin/amigo/term_details?term=GO:0032502
single organism reproductive process	Gene Ontology	GO:0044702	4	1361	0.459634	0.629583	XM_021896282.1|XM_021898816.1|XM_021896915.1|XM_021905894.1	http://amigo.geneontology.org/cgi-bin/amigo/term_details?term=GO:0044702
post-embryonic development	Gene Ontology	GO:0009791	4	1371	0.465293	0.634973	XM_021896282.1|XM_021898816.1|XM_021896915.1|XM_021905894.1	http://amigo.geneontology.org/cgi-bin/amigo/term_details?term=GO:0009791
positive regulation of biological process	Gene Ontology	GO:0048518	2	613	0.465517	0.634973	XM_021882040.1|XM_021872437.1	http://amigo.geneontology.org/cgi-bin/amigo/term_details?term=GO:0048518
regulation of response to stress	Gene Ontology	GO:0080134	1	245	0.466881	0.635504	XM_021874368.1	http://amigo.geneontology.org/cgi-bin/amigo/term_details?term=GO:0080134
seed development	Gene Ontology	GO:0048316	2	620	0.471407	0.640328	XM_021896282.1|XM_021896915.1	http://amigo.geneontology.org/cgi-bin/amigo/term_details?term=GO:0048316
transcription from RNA polymerase II promoter	Gene Ontology	GO:0006366	1	251	0.475035	0.642579	XM_021901324.1	http://amigo.geneontology.org/cgi-bin/amigo/term_details?term=GO:0006366
protein folding	Gene Ontology	GO:0006457	1	251	0.475035	0.642579	XM_021871623.1	http://amigo.geneontology.org/cgi-bin/amigo/term_details?term=GO:0006457
DNA binding	Gene Ontology	GO:0003677	6	2172	0.481308	0.648374	XM_021901324.1|XM_021872437.1|XM_021865233.1|XM_021882040.1|XM_021905894.1|XM_021896990.1	http://amigo.geneontology.org/cgi-bin/amigo/term_details?term=GO:0003677
single-organism organelle organization	Gene Ontology	GO:1902589	1	257	0.483066	0.6494	XM_021915574.1	http://amigo.geneontology.org/cgi-bin/amigo/term_details?term=GO:1902589
nucleoside-triphosphatase activity	Gene Ontology	GO:0017111	2	640	0.488026	0.654718	XR_002503864.1|XM_021907994.1	http://amigo.geneontology.org/cgi-bin/amigo/term_details?term=GO:0017111
Golgi apparatus	Gene Ontology	GO:0005794	3	1029	0.490658	0.656898	XM_021898820.1|XM_021869597.1|XM_021872581.1	http://amigo.geneontology.org/cgi-bin/amigo/term_details?term=GO:0005794
fruit development	Gene Ontology	GO:0010154	2	652	0.497844	0.665153	XM_021896282.1|XM_021896915.1	http://amigo.geneontology.org/cgi-bin/amigo/term_details?term=GO:0010154
carbohydrate binding	Gene Ontology	GO:0030246	1	271	0.501336	0.667084	XM_021876527.1	http://amigo.geneontology.org/cgi-bin/amigo/term_details?term=GO:0030246
regulation of nucleic acid-templated transcription	Gene Ontology	GO:1903506	6	2229	0.506995	0.670508	XM_021901324.1|XM_021872437.1|XM_021865233.1|XM_021882040.1|XM_021905894.1|XM_021896990.1	http://amigo.geneontology.org/cgi-bin/amigo/term_details?term=GO:1903506
regulation of RNA biosynthetic process	Gene Ontology	GO:2001141	6	2229	0.506995	0.670508	XM_021901324.1|XM_021872437.1|XM_021865233.1|XM_021882040.1|XM_021905894.1|XM_021896990.1	http://amigo.geneontology.org/cgi-bin/amigo/term_details?term=GO:2001141
regulation of transcription, DNA-templated	Gene Ontology	GO:0006355	6	2229	0.506995	0.670508	XM_021901324.1|XM_021872437.1|XM_021865233.1|XM_021882040.1|XM_021905894.1|XM_021896990.1	http://amigo.geneontology.org/cgi-bin/amigo/term_details?term=GO:0006355
organic substance transport	Gene Ontology	GO:0071702	3	1056	0.508031	0.670519	XM_021861566.1|XM_021915574.1|XM_021903636.1	http://amigo.geneontology.org/cgi-bin/amigo/term_details?term=GO:0071702
heterocycle metabolic process	Gene Ontology	GO:0046483	10	3818	0.515269	0.677494	XM_021901324.1|XM_021872748.1|XM_021891358.1|XM_021872437.1|XM_021865233.1|XM_021882040.1|XM_021913622.1|XM_021905894.1|XM_021903833.1|XM_021896990.1	http://amigo.geneontology.org/cgi-bin/amigo/term_details?term=GO:0046483
regulation of RNA metabolic process	Gene Ontology	GO:0051252	6	2253	0.517688	0.677494	XM_021901324.1|XM_021872437.1|XM_021865233.1|XM_021882040.1|XM_021905894.1|XM_021896990.1	http://amigo.geneontology.org/cgi-bin/amigo/term_details?term=GO:0051252
pyrophosphatase activity	Gene Ontology	GO:0016462	2	677	0.51792	0.677494	XR_002503864.1|XM_021907994.1	http://amigo.geneontology.org/cgi-bin/amigo/term_details?term=GO:0016462
carboxylic ester hydrolase activity	Gene Ontology	GO:0052689	1	285	0.51897	0.677494	XM_021882386.1	http://amigo.geneontology.org/cgi-bin/amigo/term_details?term=GO:0052689
negative regulation of gene expression	Gene Ontology	GO:0010629	1	285	0.51897	0.677494	XM_021905894.1	http://amigo.geneontology.org/cgi-bin/amigo/term_details?term=GO:0010629
hydrolase activity, acting on acid anhydrides, in phosphorus-containing anhydrides	Gene Ontology	GO:0016818	2	680	0.520294	0.677494	XR_002503864.1|XM_021907994.1	http://amigo.geneontology.org/cgi-bin/amigo/term_details?term=GO:0016818
small molecule metabolic process	Gene Ontology	GO:0044281	4	1471	0.520674	0.677494	XM_021894568.1|XM_021918076.1|XM_021859154.1|XM_021918077.1	http://amigo.geneontology.org/cgi-bin/amigo/term_details?term=GO:0044281
phosphatase activity	Gene Ontology	GO:0016791	1	288	0.522668	0.677494	XM_021905138.1	http://amigo.geneontology.org/cgi-bin/amigo/term_details?term=GO:0016791
signal transducer activity	Gene Ontology	GO:0004871	1	288	0.522668	0.677494	XM_021905894.1	http://amigo.geneontology.org/cgi-bin/amigo/term_details?term=GO:0004871
anatomical structure development	Gene Ontology	GO:0048856	7	2663	0.524561	0.678599	XM_021896915.1|XM_021882040.1|XM_021896282.1|XM_021898816.1|XM_021905894.1|XM_021859154.1|XM_021896990.1	http://amigo.geneontology.org/cgi-bin/amigo/term_details?term=GO:0048856
hydrolase activity, acting on acid anhydrides	Gene Ontology	GO:0016817	2	689	0.52737	0.680882	XR_002503864.1|XM_021907994.1	http://amigo.geneontology.org/cgi-bin/amigo/term_details?term=GO:0016817
intracellular protein transport	Gene Ontology	GO:0006886	1	294	0.52998	0.681715	XM_021915574.1	http://amigo.geneontology.org/cgi-bin/amigo/term_details?term=GO:0006886
organic substance biosynthetic process	Gene Ontology	GO:1901576	12	4648	0.530107	0.681715	XM_021901324.1|XM_021913548.1|XM_021901379.1|XM_021865948.1|XM_021872437.1|XM_021882040.1|XM_021898816.1|XM_021889229.1|XM_021905894.1|XM_021865233.1|XM_021859154.1|XM_021896990.1	http://amigo.geneontology.org/cgi-bin/amigo/term_details?term=GO:1901576
nitrogen compound transport	Gene Ontology	GO:0071705	1	295	0.531188	0.681761	XM_021903636.1	http://amigo.geneontology.org/cgi-bin/amigo/term_details?term=GO:0071705
reproductive process	Gene Ontology	GO:0022414	4	1493	0.53252	0.682128	XM_021896282.1|XM_021898816.1|XM_021896915.1|XM_021905894.1	http://amigo.geneontology.org/cgi-bin/amigo/term_details?term=GO:0022414
reproduction	Gene Ontology	GO:0000003	4	1499	0.535727	0.684067	XM_021896282.1|XM_021898816.1|XM_021896915.1|XM_021905894.1	http://amigo.geneontology.org/cgi-bin/amigo/term_details?term=GO:0000003
regulation of nucleobase-containing compound metabolic process	Gene Ontology	GO:0019219	6	2297	0.537076	0.684067	XM_021901324.1|XM_021872437.1|XM_021865233.1|XM_021882040.1|XM_021905894.1|XM_021896990.1	http://amigo.geneontology.org/cgi-bin/amigo/term_details?term=GO:0019219
response to cadmium ion	Gene Ontology	GO:0046686	1	300	0.537181	0.684067	XM_021893518.1	http://amigo.geneontology.org/cgi-bin/amigo/term_details?term=GO:0046686
nucleic acid-templated transcription	Gene Ontology	GO:0097659	6	2331	0.551846	0.700007	XM_021901324.1|XM_021872437.1|XM_021865233.1|XM_021882040.1|XM_021905894.1|XM_021896990.1	http://amigo.geneontology.org/cgi-bin/amigo/term_details?term=GO:0097659
transcription, DNA-templated	Gene Ontology	GO:0006351	6	2331	0.551846	0.700007	XM_021901324.1|XM_021872437.1|XM_021865233.1|XM_021882040.1|XM_021905894.1|XM_021896990.1	http://amigo.geneontology.org/cgi-bin/amigo/term_details?term=GO:0006351
RNA biosynthetic process	Gene Ontology	GO:0032774	6	2334	0.55314	0.700286	XM_021901324.1|XM_021872437.1|XM_021865233.1|XM_021882040.1|XM_021905894.1|XM_021896990.1	http://amigo.geneontology.org/cgi-bin/amigo/term_details?term=GO:0032774
peptide metabolic process	Gene Ontology	GO:0006518	2	746	0.570567	0.720807	XM_021899606.1|XM_021899607.1	http://amigo.geneontology.org/cgi-bin/amigo/term_details?term=GO:0006518
regulation of cellular macromolecule biosynthetic process	Gene Ontology	GO:2000112	6	2379	0.572355	0.720807	XM_021901324.1|XM_021872437.1|XM_021865233.1|XM_021882040.1|XM_021905894.1|XM_021896990.1	http://amigo.geneontology.org/cgi-bin/amigo/term_details?term=GO:2000112
regulation of macromolecule biosynthetic process	Gene Ontology	GO:0010556	6	2383	0.574045	0.720807	XM_021901324.1|XM_021872437.1|XM_021865233.1|XM_021882040.1|XM_021905894.1|XM_021896990.1	http://amigo.geneontology.org/cgi-bin/amigo/term_details?term=GO:0010556
single-organism developmental process	Gene Ontology	GO:0044767	7	2788	0.574868	0.720807	XM_021901324.1|XM_021896915.1|XM_021896282.1|XM_021898816.1|XM_021905894.1|XM_021859154.1|XM_021896990.1	http://amigo.geneontology.org/cgi-bin/amigo/term_details?term=GO:0044767
multicellular organism development	Gene Ontology	GO:0007275	6	2387	0.575732	0.720807	XM_021896915.1|XM_021896282.1|XM_021859154.1|XM_021905894.1|XM_021898816.1|XM_021896990.1	http://amigo.geneontology.org/cgi-bin/amigo/term_details?term=GO:0007275
chemical homeostasis	Gene Ontology	GO:0048878	1	334	0.575982	0.720807	XM_021898816.1	http://amigo.geneontology.org/cgi-bin/amigo/term_details?term=GO:0048878
cellular nitrogen compound metabolic process	Gene Ontology	GO:0034641	11	4416	0.583332	0.728606	XM_021901324.1|XM_021872748.1|XM_021899607.1|XM_021899606.1|XM_021872437.1|XM_021865233.1|XM_021882040.1|XM_021913622.1|XM_021905894.1|XM_021903833.1|XM_021896990.1	http://amigo.geneontology.org/cgi-bin/amigo/term_details?term=GO:0034641
cellular protein localization	Gene Ontology	GO:0034613	1	346	0.588896	0.733381	XM_021915574.1	http://amigo.geneontology.org/cgi-bin/amigo/term_details?term=GO:0034613
endosome	Gene Ontology	GO:0005768	1	349	0.592064	0.733381	XM_021898820.1	http://amigo.geneontology.org/cgi-bin/amigo/term_details?term=GO:0005768
animal organ development	Gene Ontology	GO:0048513	1	349	0.592064	0.733381	XM_021859154.1	http://amigo.geneontology.org/cgi-bin/amigo/term_details?term=GO:0048513
phosphoric ester hydrolase activity	Gene Ontology	GO:0042578	1	350	0.593114	0.733381	XM_021905138.1	http://amigo.geneontology.org/cgi-bin/amigo/term_details?term=GO:0042578
regulation of cellular biosynthetic process	Gene Ontology	GO:0031326	6	2433	0.594903	0.733381	XM_021901324.1|XM_021872437.1|XM_021865233.1|XM_021882040.1|XM_021905894.1|XM_021896990.1	http://amigo.geneontology.org/cgi-bin/amigo/term_details?term=GO:0031326
single-multicellular organism process	Gene Ontology	GO:0044707	6	2436	0.596138	0.733381	XM_021896915.1|XM_021896282.1|XM_021859154.1|XM_021905894.1|XM_021898816.1|XM_021896990.1	http://amigo.geneontology.org/cgi-bin/amigo/term_details?term=GO:0044707
transferase activity	Gene Ontology	GO:0016740	8	3249	0.596572	0.733381	XM_021883070.1|XM_021869597.1|XM_021865948.1|XM_021872581.1|XM_021889229.1|XM_021866476.1|XM_021872445.1|XM_021859154.1	http://amigo.geneontology.org/cgi-bin/amigo/term_details?term=GO:0016740
regulation of nitrogen compound metabolic process	Gene Ontology	GO:0051171	6	2438	0.596961	0.733381	XM_021901324.1|XM_021872437.1|XM_021865233.1|XM_021882040.1|XM_021905894.1|XM_021896990.1	http://amigo.geneontology.org/cgi-bin/amigo/term_details?term=GO:0051171
negative regulation of macromolecule metabolic process	Gene Ontology	GO:0010605	1	354	0.597289	0.733381	XM_021905894.1	http://amigo.geneontology.org/cgi-bin/amigo/term_details?term=GO:0010605
cellular amide metabolic process	Gene Ontology	GO:0043603	2	786	0.599174	0.733381	XM_021899606.1|XM_021899607.1	http://amigo.geneontology.org/cgi-bin/amigo/term_details?term=GO:0043603
vacuole	Gene Ontology	GO:0005773	3	1209	0.600375	0.733381	XM_021891358.1|XM_021898820.1|XM_021876527.1	http://amigo.geneontology.org/cgi-bin/amigo/term_details?term=GO:0005773
regulation of biosynthetic process	Gene Ontology	GO:0009889	6	2447	0.600652	0.733381	XM_021901324.1|XM_021872437.1|XM_021865233.1|XM_021882040.1|XM_021905894.1|XM_021896990.1	http://amigo.geneontology.org/cgi-bin/amigo/term_details?term=GO:0009889
plant organ development	Gene Ontology	GO:0099402	2	792	0.603343	0.735186	XM_021898816.1|XM_021859154.1	http://amigo.geneontology.org/cgi-bin/amigo/term_details?term=GO:0099402
macromolecule metabolic process	Gene Ontology	GO:0043170	16	6485	0.604981	0.735186	XM_021865716.1|XM_021901324.1|XM_021899607.1|XM_021905138.1|XM_021899606.1|XM_021872437.1|XM_021896915.1|XM_021865233.1|XM_021882040.1|XM_021896282.1|XM_021905894.1|XM_021866476.1|XM_021886427.1|XM_021907270.1|XM_021865710.1|XM_021896990.1	http://amigo.geneontology.org/cgi-bin/amigo/term_details?term=GO:0043170
endoplasmic reticulum membrane	Gene Ontology	GO:0005789	1	362	0.605513	0.735186	XM_021898816.1	http://amigo.geneontology.org/cgi-bin/amigo/term_details?term=GO:0005789
nuclear outer membrane-endoplasmic reticulum membrane network	Gene Ontology	GO:0042175	1	366	0.609563	0.738727	XM_021898816.1	http://amigo.geneontology.org/cgi-bin/amigo/term_details?term=GO:0042175
regulation of gene expression	Gene Ontology	GO:0010468	6	2475	0.612026	0.740074	XM_021901324.1|XM_021872437.1|XM_021865233.1|XM_021882040.1|XM_021905894.1|XM_021896990.1	http://amigo.geneontology.org/cgi-bin/amigo/term_details?term=GO:0010468
substrate-specific transmembrane transporter activity	Gene Ontology	GO:0022891	2	806	0.612945	0.740074	XM_021861566.1|XM_021903636.1	http://amigo.geneontology.org/cgi-bin/amigo/term_details?term=GO:0022891
cellular macromolecule localization	Gene Ontology	GO:0070727	1	373	0.616552	0.743053	XM_021915574.1	http://amigo.geneontology.org/cgi-bin/amigo/term_details?term=GO:0070727
intracellular transport	Gene Ontology	GO:0046907	1	380	0.623417	0.749941	XM_021915574.1	http://amigo.geneontology.org/cgi-bin/amigo/term_details?term=GO:0046907
negative regulation of metabolic process	Gene Ontology	GO:0009892	1	386	0.629205	0.755479	XM_021905894.1	http://amigo.geneontology.org/cgi-bin/amigo/term_details?term=GO:0009892
nucleobase-containing compound biosynthetic process	Gene Ontology	GO:0034654	6	2521	0.630339	0.755479	XM_021901324.1|XM_021872437.1|XM_021865233.1|XM_021882040.1|XM_021905894.1|XM_021896990.1	http://amigo.geneontology.org/cgi-bin/amigo/term_details?term=GO:0034654
establishment of localization in cell	Gene Ontology	GO:0051649	1	395	0.637723	0.762928	XM_021915574.1	http://amigo.geneontology.org/cgi-bin/amigo/term_details?term=GO:0051649
endoplasmic reticulum part	Gene Ontology	GO:0044432	1	399	0.641447	0.765977	XM_021898816.1	http://amigo.geneontology.org/cgi-bin/amigo/term_details?term=GO:0044432
multicellular organismal process	Gene Ontology	GO:0032501	6	2573	0.650456	0.775315	XM_021896915.1|XM_021896282.1|XM_021859154.1|XM_021905894.1|XM_021898816.1|XM_021896990.1	http://amigo.geneontology.org/cgi-bin/amigo/term_details?term=GO:0032501
cation transmembrane transporter activity	Gene Ontology	GO:0008324	1	411	0.652393	0.776205	XM_021861566.1	http://amigo.geneontology.org/cgi-bin/amigo/term_details?term=GO:0008324
response to metal ion	Gene Ontology	GO:0010038	1	414	0.655078	0.777979	XM_021893518.1	http://amigo.geneontology.org/cgi-bin/amigo/term_details?term=GO:0010038
lipid metabolic process	Gene Ontology	GO:0006629	2	875	0.657729	0.779707	XM_021901379.1|XM_021898816.1	http://amigo.geneontology.org/cgi-bin/amigo/term_details?term=GO:0006629
regulation of primary metabolic process	Gene Ontology	GO:0080090	6	2598	0.6599	0.780455	XM_021901324.1|XM_021872437.1|XM_021865233.1|XM_021882040.1|XM_021905894.1|XM_021896990.1	http://amigo.geneontology.org/cgi-bin/amigo/term_details?term=GO:0080090
small molecule binding	Gene Ontology	GO:0036094	7	3020	0.661376	0.780455	XM_021913548.1|XM_021891358.1|XM_021901268.1|XR_002503864.1|XM_021907994.1|XM_021866476.1|XM_021898190.1	http://amigo.geneontology.org/cgi-bin/amigo/term_details?term=GO:0036094
cellular macromolecule metabolic process	Gene Ontology	GO:0044260	14	5891	0.66195	0.780455	XM_021865716.1|XM_021901324.1|XM_021899607.1|XM_021905138.1|XM_021899606.1|XM_021872437.1|XM_021896915.1|XM_021865233.1|XM_021882040.1|XM_021896282.1|XM_021905894.1|XM_021866476.1|XM_021865710.1|XM_021896990.1	http://amigo.geneontology.org/cgi-bin/amigo/term_details?term=GO:0044260
hydrolase activity, acting on ester bonds	Gene Ontology	GO:0016788	2	884	0.663261	0.780589	XM_021882386.1|XM_021905138.1	http://amigo.geneontology.org/cgi-bin/amigo/term_details?term=GO:0016788
carboxylic acid biosynthetic process	Gene Ontology	GO:0046394	1	428	0.667338	0.783972	XM_021859154.1	http://amigo.geneontology.org/cgi-bin/amigo/term_details?term=GO:0046394
ATPase activity	Gene Ontology	GO:0016887	1	437	0.674992	0.791537	XM_021907994.1	http://amigo.geneontology.org/cgi-bin/amigo/term_details?term=GO:0016887
regulation of cellular metabolic process	Gene Ontology	GO:0031323	6	2654	0.680499	0.796233	XM_021901324.1|XM_021872437.1|XM_021865233.1|XM_021882040.1|XM_021905894.1|XM_021896990.1	http://amigo.geneontology.org/cgi-bin/amigo/term_details?term=GO:0031323
substrate-specific transporter activity	Gene Ontology	GO:0022892	2	915	0.681779	0.796233	XM_021861566.1|XM_021903636.1	http://amigo.geneontology.org/cgi-bin/amigo/term_details?term=GO:0022892
regulation of macromolecule metabolic process	Gene Ontology	GO:0060255	6	2660	0.68266	0.796233	XM_021901324.1|XM_021872437.1|XM_021865233.1|XM_021882040.1|XM_021905894.1|XM_021896990.1	http://amigo.geneontology.org/cgi-bin/amigo/term_details?term=GO:0060255
gene expression	Gene Ontology	GO:0010467	8	3505	0.68406	0.796442	XM_021901324.1|XM_021899607.1|XM_021899606.1|XM_021872437.1|XM_021865233.1|XM_021882040.1|XM_021905894.1|XM_021896990.1	http://amigo.geneontology.org/cgi-bin/amigo/term_details?term=GO:0010467
heterocycle biosynthetic process	Gene Ontology	GO:0018130	6	2674	0.687667	0.799213	XM_021901324.1|XM_021872437.1|XM_021865233.1|XM_021882040.1|XM_021905894.1|XM_021896990.1	http://amigo.geneontology.org/cgi-bin/amigo/term_details?term=GO:0018130
regulation of response to stimulus	Gene Ontology	GO:0048583	1	459	0.692978	0.803953	XM_021874368.1	http://amigo.geneontology.org/cgi-bin/amigo/term_details?term=GO:0048583
membrane protein complex	Gene Ontology	GO:0098796	1	472	0.703141	0.814295	XM_021915574.1	http://amigo.geneontology.org/cgi-bin/amigo/term_details?term=GO:0098796
organic acid biosynthetic process	Gene Ontology	GO:0016053	1	475	0.705439	0.815507	XM_021859154.1	http://amigo.geneontology.org/cgi-bin/amigo/term_details?term=GO:0016053
protein metabolic process	Gene Ontology	GO:0019538	7	3168	0.710917	0.820386	XM_021865716.1|XM_021886427.1|XM_021905138.1|XM_021899606.1|XM_021865710.1|XM_021866476.1|XM_021899607.1	http://amigo.geneontology.org/cgi-bin/amigo/term_details?term=GO:0019538
cell wall organization	Gene Ontology	GO:0071555	1	490	0.716667	0.824948	XM_021882386.1	http://amigo.geneontology.org/cgi-bin/amigo/term_details?term=GO:0071555
cellular localization	Gene Ontology	GO:0051641	1	491	0.717401	0.824948	XM_021915574.1	http://amigo.geneontology.org/cgi-bin/amigo/term_details?term=GO:0051641
transmembrane transporter activity	Gene Ontology	GO:0022857	2	986	0.721117	0.827046	XM_021861566.1|XM_021903636.1	http://amigo.geneontology.org/cgi-bin/amigo/term_details?term=GO:0022857
tissue development	Gene Ontology	GO:0009888	1	497	0.721762	0.827046	XM_021882040.1	http://amigo.geneontology.org/cgi-bin/amigo/term_details?term=GO:0009888
cellular protein metabolic process	Gene Ontology	GO:0044267	6	2783	0.724933	0.828886	XM_021865716.1|XM_021899607.1|XM_021905138.1|XM_021899606.1|XM_021865710.1|XM_021866476.1	http://amigo.geneontology.org/cgi-bin/amigo/term_details?term=GO:0044267
homeostatic process	Gene Ontology	GO:0042592	1	503	0.726057	0.828886	XM_021898816.1	http://amigo.geneontology.org/cgi-bin/amigo/term_details?term=GO:0042592
nucleic acid binding	Gene Ontology	GO:0003676	7	3220	0.727182	0.828886	XM_021901324.1|XR_002503864.1|XM_021872437.1|XM_021865233.1|XM_021882040.1|XM_021905894.1|XM_021896990.1	http://amigo.geneontology.org/cgi-bin/amigo/term_details?term=GO:0003676
regulation of metabolic process	Gene Ontology	GO:0019222	6	2807	0.732725	0.833746	XM_021901324.1|XM_021872437.1|XM_021865233.1|XM_021882040.1|XM_021905894.1|XM_021896990.1	http://amigo.geneontology.org/cgi-bin/amigo/term_details?term=GO:0019222
regulation of developmental process	Gene Ontology	GO:0050793	1	518	0.73651	0.835913	XM_021882040.1	http://amigo.geneontology.org/cgi-bin/amigo/term_details?term=GO:0050793
protein dimerization activity	Gene Ontology	GO:0046983	1	519	0.737193	0.835913	XM_021865948.1	http://amigo.geneontology.org/cgi-bin/amigo/term_details?term=GO:0046983
external encapsulating structure organization	Gene Ontology	GO:0045229	1	522	0.739231	0.836768	XM_021882386.1	http://amigo.geneontology.org/cgi-bin/amigo/term_details?term=GO:0045229
protein complex	Gene Ontology	GO:0043234	3	1500	0.743006	0.839584	XM_021865716.1|XM_021915574.1|XM_021865710.1	http://amigo.geneontology.org/cgi-bin/amigo/term_details?term=GO:0043234
cellular biosynthetic process	Gene Ontology	GO:0044249	10	4561	0.746101	0.841623	XM_021901324.1|XM_021901379.1|XM_021865948.1|XM_021872437.1|XM_021882040.1|XM_021889229.1|XM_021905894.1|XM_021865233.1|XM_021859154.1|XM_021896990.1	http://amigo.geneontology.org/cgi-bin/amigo/term_details?term=GO:0044249
ATP binding	Gene Ontology	GO:0005524	4	1986	0.754091	0.847988	XM_021913548.1|XM_021866476.1|XR_002503864.1|XM_021907994.1	http://amigo.geneontology.org/cgi-bin/amigo/term_details?term=GO:0005524
ion transmembrane transporter activity	Gene Ontology	GO:0015075	1	545	0.754345	0.847988	XM_021861566.1	http://amigo.geneontology.org/cgi-bin/amigo/term_details?term=GO:0015075
protein transport	Gene Ontology	GO:0015031	1	557	0.761884	0.854989	XM_021915574.1	http://amigo.geneontology.org/cgi-bin/amigo/term_details?term=GO:0015031
establishment of protein localization	Gene Ontology	GO:0045184	1	562	0.764958	0.855389	XM_021915574.1	http://amigo.geneontology.org/cgi-bin/amigo/term_details?term=GO:0045184
cellular lipid metabolic process	Gene Ontology	GO:0044255	1	563	0.765568	0.855389	XM_021901379.1	http://amigo.geneontology.org/cgi-bin/amigo/term_details?term=GO:0044255
small molecule biosynthetic process	Gene Ontology	GO:0044283	1	564	0.766177	0.855389	XM_021859154.1	http://amigo.geneontology.org/cgi-bin/amigo/term_details?term=GO:0044283
RNA metabolic process	Gene Ontology	GO:0016070	6	2924	0.768551	0.856573	XM_021901324.1|XM_021872437.1|XM_021865233.1|XM_021882040.1|XM_021905894.1|XM_021896990.1	http://amigo.geneontology.org/cgi-bin/amigo/term_details?term=GO:0016070
organelle organization	Gene Ontology	GO:0006996	2	1093	0.772736	0.859433	XM_021915574.1|XM_021872437.1	http://amigo.geneontology.org/cgi-bin/amigo/term_details?term=GO:0006996
transport	Gene Ontology	GO:0006810	4	2043	0.773753	0.859433	XM_021861566.1|XM_021915574.1|XM_021903636.1|XM_021898820.1	http://amigo.geneontology.org/cgi-bin/amigo/term_details?term=GO:0006810
establishment of localization	Gene Ontology	GO:0051234	4	2056	0.778066	0.862562	XM_021861566.1|XM_021915574.1|XM_021903636.1|XM_021898820.1	http://amigo.geneontology.org/cgi-bin/amigo/term_details?term=GO:0051234
nucleotide binding	Gene Ontology	GO:0000166	6	2966	0.780539	0.862562	XM_021913548.1|XM_021891358.1|XM_021901268.1|XR_002503864.1|XM_021907994.1|XM_021866476.1	http://amigo.geneontology.org/cgi-bin/amigo/term_details?term=GO:0000166
nucleoside phosphate binding	Gene Ontology	GO:1901265	6	2966	0.780539	0.862562	XM_021913548.1|XM_021891358.1|XM_021901268.1|XR_002503864.1|XM_021907994.1|XM_021866476.1	http://amigo.geneontology.org/cgi-bin/amigo/term_details?term=GO:1901265
ion transport	Gene Ontology	GO:0006811	1	595	0.784286	0.864287	XM_021903636.1	http://amigo.geneontology.org/cgi-bin/amigo/term_details?term=GO:0006811
protein localization	Gene Ontology	GO:0008104	1	600	0.787074	0.864287	XM_021915574.1	http://amigo.geneontology.org/cgi-bin/amigo/term_details?term=GO:0008104
adenyl ribonucleotide binding	Gene Ontology	GO:0032559	4	2087	0.788094	0.864287	XM_021913548.1|XM_021866476.1|XR_002503864.1|XM_021907994.1	http://amigo.geneontology.org/cgi-bin/amigo/term_details?term=GO:0032559
transferase activity, transferring glycosyl groups	Gene Ontology	GO:0016757	1	602	0.78818	0.864287	XM_021872445.1	http://amigo.geneontology.org/cgi-bin/amigo/term_details?term=GO:0016757
adenyl nucleotide binding	Gene Ontology	GO:0030554	4	2089	0.788729	0.864287	XM_021913548.1|XM_021866476.1|XR_002503864.1|XM_021907994.1	http://amigo.geneontology.org/cgi-bin/amigo/term_details?term=GO:0030554
regulation of biological quality	Gene Ontology	GO:0065008	2	1134	0.790236	0.864487	XM_021891358.1|XM_021898816.1	http://amigo.geneontology.org/cgi-bin/amigo/term_details?term=GO:0065008
localization	Gene Ontology	GO:0051179	4	2149	0.807092	0.881447	XM_021861566.1|XM_021915574.1|XM_021903636.1|XM_021898820.1	http://amigo.geneontology.org/cgi-bin/amigo/term_details?term=GO:0051179
vacuolar membrane	Gene Ontology	GO:0005774	1	647	0.811608	0.884897	XM_021898820.1	http://amigo.geneontology.org/cgi-bin/amigo/term_details?term=GO:0005774
vacuolar part	Gene Ontology	GO:0044437	1	650	0.813076	0.885017	XM_021898820.1	http://amigo.geneontology.org/cgi-bin/amigo/term_details?term=GO:0044437
negative regulation of biological process	Gene Ontology	GO:0048519	1	663	0.819307	0.889157	XM_021905894.1	http://amigo.geneontology.org/cgi-bin/amigo/term_details?term=GO:0048519
transporter activity	Gene Ontology	GO:0005215	2	1210	0.819606	0.889157	XM_021861566.1|XM_021903636.1	http://amigo.geneontology.org/cgi-bin/amigo/term_details?term=GO:0005215
cell differentiation	Gene Ontology	GO:0030154	1	672	0.8235	0.891897	XM_021901324.1	http://amigo.geneontology.org/cgi-bin/amigo/term_details?term=GO:0030154
purine ribonucleoside triphosphate binding	Gene Ontology	GO:0035639	4	2221	0.827436	0.894674	XM_021913548.1|XM_021866476.1|XR_002503864.1|XM_021907994.1	http://amigo.geneontology.org/cgi-bin/amigo/term_details?term=GO:0035639
nucleic acid metabolic process	Gene Ontology	GO:0090304	6	3226	0.844797	0.91116	XM_021901324.1|XM_021872437.1|XM_021865233.1|XM_021882040.1|XM_021905894.1|XM_021896990.1	http://amigo.geneontology.org/cgi-bin/amigo/term_details?term=GO:0090304
purine ribonucleoside binding	Gene Ontology	GO:0032550	4	2304	0.848703	0.91116	XM_021913548.1|XM_021866476.1|XR_002503864.1|XM_021907994.1	http://amigo.geneontology.org/cgi-bin/amigo/term_details?term=GO:0032550
purine nucleoside binding	Gene Ontology	GO:0001883	4	2304	0.848703	0.91116	XM_021913548.1|XM_021866476.1|XR_002503864.1|XM_021907994.1	http://amigo.geneontology.org/cgi-bin/amigo/term_details?term=GO:0001883
nucleoside binding	Gene Ontology	GO:0001882	4	2308	0.849671	0.91116	XM_021913548.1|XM_021866476.1|XR_002503864.1|XM_021907994.1	http://amigo.geneontology.org/cgi-bin/amigo/term_details?term=GO:0001882
ribonucleoside binding	Gene Ontology	GO:0032549	4	2308	0.849671	0.91116	XM_021913548.1|XM_021866476.1|XR_002503864.1|XM_021907994.1	http://amigo.geneontology.org/cgi-bin/amigo/term_details?term=GO:0032549
purine ribonucleotide binding	Gene Ontology	GO:0032555	4	2322	0.853019	0.911725	XM_021913548.1|XM_021866476.1|XR_002503864.1|XM_021907994.1	http://amigo.geneontology.org/cgi-bin/amigo/term_details?term=GO:0032555
purine nucleotide binding	Gene Ontology	GO:0017076	4	2324	0.853492	0.911725	XM_021913548.1|XM_021866476.1|XR_002503864.1|XM_021907994.1	http://amigo.geneontology.org/cgi-bin/amigo/term_details?term=GO:0017076
intracellular membrane-bounded organelle	Gene Ontology	GO:0043231	36	15672	0.858034	0.911725	XM_021913622.1|XM_021899607.1|XM_021865716.1|XM_021899606.1|XM_021872437.1|XM_021898190.1|XM_021898820.1|XM_021898816.1|XM_021896990.1|XM_021876527.1|XM_021898405.1|XM_021893302.1|XM_021858900.1|XM_021872581.1|XM_021862468.1|XM_021866476.1|XM_021860171.1|XM_021860170.1|XM_021901379.1|XM_021865710.1|XM_021894568.1|XM_021903517.1|XM_021860173.1|XM_021860172.1|XM_021905894.1|XM_021901324.1|XM_021869…	http://amigo.geneontology.org/cgi-bin/amigo/term_details?term=GO:0043231
regulation of cellular process	Gene Ontology	GO:0050794	8	4201	0.858259	0.911725	XM_021874368.1|XM_021901324.1|XM_021872437.1|XM_021865233.1|XM_021882040.1|XM_021905894.1|XM_021859154.1|XM_021896990.1	http://amigo.geneontology.org/cgi-bin/amigo/term_details?term=GO:0050794
membrane-bounded organelle	Gene Ontology	GO:0043227	36	15675	0.858452	0.911725	XM_021913622.1|XM_021899607.1|XM_021865716.1|XM_021899606.1|XM_021872437.1|XM_021898190.1|XM_021898820.1|XM_021898816.1|XM_021896990.1|XM_021876527.1|XM_021898405.1|XM_021893302.1|XM_021858900.1|XM_021872581.1|XM_021862468.1|XM_021866476.1|XM_021860171.1|XM_021860170.1|XM_021901379.1|XM_021865710.1|XM_021894568.1|XM_021903517.1|XM_021860173.1|XM_021860172.1|XM_021905894.1|XM_021901324.1|XM_021869…	http://amigo.geneontology.org/cgi-bin/amigo/term_details?term=GO:0043227
cellular macromolecule biosynthetic process	Gene Ontology	GO:0034645	6	3294	0.858908	0.911725	XM_021901324.1|XM_021872437.1|XM_021865233.1|XM_021882040.1|XM_021905894.1|XM_021896990.1	http://amigo.geneontology.org/cgi-bin/amigo/term_details?term=GO:0034645
ribonucleotide binding	Gene Ontology	GO:0032553	4	2352	0.859986	0.911725	XM_021913548.1|XM_021866476.1|XR_002503864.1|XM_021907994.1	http://amigo.geneontology.org/cgi-bin/amigo/term_details?term=GO:0032553
cellular nitrogen compound biosynthetic process	Gene Ontology	GO:0044271	6	3310	0.862075	0.912456	XM_021901324.1|XM_021872437.1|XM_021865233.1|XM_021882040.1|XM_021905894.1|XM_021896990.1	http://amigo.geneontology.org/cgi-bin/amigo/term_details?term=GO:0044271
macromolecule biosynthetic process	Gene Ontology	GO:0009059	6	3348	0.86937	0.918686	XM_021901324.1|XM_021872437.1|XM_021865233.1|XM_021882040.1|XM_021905894.1|XM_021896990.1	http://amigo.geneontology.org/cgi-bin/amigo/term_details?term=GO:0009059
macromolecule localization	Gene Ontology	GO:0033036	1	826	0.882043	0.925618	XM_021915574.1	http://amigo.geneontology.org/cgi-bin/amigo/term_details?term=GO:0033036
whole membrane	Gene Ontology	GO:0098805	1	827	0.882352	0.925618	XM_021898820.1	http://amigo.geneontology.org/cgi-bin/amigo/term_details?term=GO:0098805
protein phosphorylation	Gene Ontology	GO:0006468	1	839	0.886	0.925618	XM_021866476.1	http://amigo.geneontology.org/cgi-bin/amigo/term_details?term=GO:0006468
biological regulation	Gene Ontology	GO:0065007	10	5286	0.889065	0.925618	XM_021874368.1|XM_021901324.1|XM_021891358.1|XM_021872437.1|XM_021865233.1|XM_021882040.1|XM_021898816.1|XM_021905894.1|XM_021859154.1|XM_021896990.1	http://amigo.geneontology.org/cgi-bin/amigo/term_details?term=GO:0065007
intracellular organelle	Gene Ontology	GO:0043229	36	15923	0.890165	0.925618	XM_021913622.1|XM_021899607.1|XM_021865716.1|XM_021899606.1|XM_021872437.1|XM_021898190.1|XM_021898820.1|XM_021898816.1|XM_021896990.1|XM_021876527.1|XM_021898405.1|XM_021893302.1|XM_021858900.1|XM_021872581.1|XM_021862468.1|XM_021866476.1|XM_021860171.1|XM_021860170.1|XM_021901379.1|XM_021865710.1|XM_021894568.1|XM_021903517.1|XM_021860173.1|XM_021860172.1|XM_021905894.1|XM_021901324.1|XM_021869…	http://amigo.geneontology.org/cgi-bin/amigo/term_details?term=GO:0043229
organelle	Gene Ontology	GO:0043226	36	15926	0.890515	0.925618	XM_021913622.1|XM_021899607.1|XM_021865716.1|XM_021899606.1|XM_021872437.1|XM_021898190.1|XM_021898820.1|XM_021898816.1|XM_021896990.1|XM_021876527.1|XM_021898405.1|XM_021893302.1|XM_021858900.1|XM_021872581.1|XM_021862468.1|XM_021866476.1|XM_021860171.1|XM_021860170.1|XM_021901379.1|XM_021865710.1|XM_021894568.1|XM_021903517.1|XM_021860173.1|XM_021860172.1|XM_021905894.1|XM_021901324.1|XM_021869…	http://amigo.geneontology.org/cgi-bin/amigo/term_details?term=GO:0043226
plasmodesma	Gene Ontology	GO:0009506	1	855	0.890692	0.925618	XM_021861566.1	http://amigo.geneontology.org/cgi-bin/amigo/term_details?term=GO:0009506
symplast	Gene Ontology	GO:0055044	1	855	0.890692	0.925618	XM_021861566.1	http://amigo.geneontology.org/cgi-bin/amigo/term_details?term=GO:0055044
cell junction	Gene Ontology	GO:0030054	1	856	0.890979	0.925618	XM_021861566.1	http://amigo.geneontology.org/cgi-bin/amigo/term_details?term=GO:0030054
cell-cell junction	Gene Ontology	GO:0005911	1	856	0.890979	0.925618	XM_021861566.1	http://amigo.geneontology.org/cgi-bin/amigo/term_details?term=GO:0005911
cellular developmental process	Gene Ontology	GO:0048869	1	862	0.892684	0.925618	XM_021901324.1	http://amigo.geneontology.org/cgi-bin/amigo/term_details?term=GO:0048869
protein kinase activity	Gene Ontology	GO:0004672	1	863	0.892966	0.925618	XM_021866476.1	http://amigo.geneontology.org/cgi-bin/amigo/term_details?term=GO:0004672
nucleobase-containing compound metabolic process	Gene Ontology	GO:0006139	6	3583	0.907824	0.939526	XM_021901324.1|XM_021872437.1|XM_021865233.1|XM_021882040.1|XM_021905894.1|XM_021896990.1	http://amigo.geneontology.org/cgi-bin/amigo/term_details?term=GO:0006139
macromolecular complex	Gene Ontology	GO:0032991	3	2114	0.913084	0.943472	XM_021865716.1|XM_021915574.1|XM_021865710.1	http://amigo.geneontology.org/cgi-bin/amigo/term_details?term=GO:0032991
regulation of biological process	Gene Ontology	GO:0050789	8	4585	0.91584	0.944822	XM_021874368.1|XM_021901324.1|XM_021872437.1|XM_021865233.1|XM_021882040.1|XM_021905894.1|XM_021859154.1|XM_021896990.1	http://amigo.geneontology.org/cgi-bin/amigo/term_details?term=GO:0050789
cellular component organization	Gene Ontology	GO:0016043	3	2154	0.919482	0.946759	XM_021915574.1|XM_021882386.1|XM_021872437.1	http://amigo.geneontology.org/cgi-bin/amigo/term_details?term=GO:0016043
phosphate-containing compound metabolic process	Gene Ontology	GO:0006796	2	1603	0.920622	0.946759	XM_021866476.1|XM_021905138.1	http://amigo.geneontology.org/cgi-bin/amigo/term_details?term=GO:0006796
phosphorus metabolic process	Gene Ontology	GO:0006793	2	1618	0.923162	0.947661	XM_021866476.1|XM_021905138.1	http://amigo.geneontology.org/cgi-bin/amigo/term_details?term=GO:0006793
phosphotransferase activity, alcohol group as acceptor	Gene Ontology	GO:0016773	1	995	0.924406	0.947661	XM_021866476.1	http://amigo.geneontology.org/cgi-bin/amigo/term_details?term=GO:0016773
bounding membrane of organelle	Gene Ontology	GO:0098588	1	1083	0.940106	0.962244	XM_021898820.1	http://amigo.geneontology.org/cgi-bin/amigo/term_details?term=GO:0098588
phosphorylation	Gene Ontology	GO:0016310	1	1147	0.94946	0.967548	XM_021866476.1	http://amigo.geneontology.org/cgi-bin/amigo/term_details?term=GO:0016310
nucleus	Gene Ontology	GO:0005634	16	8541	0.950514	0.967548	XM_021860171.1|XM_021901324.1|XM_021860170.1|XM_021865716.1|XM_021871623.1|XM_021872437.1|XM_021865948.1|XM_021865233.1|XM_021882040.1|XM_021858900.1|XM_021860173.1|XM_021894568.1|XM_021860172.1|XM_021905894.1|XM_021865710.1|XM_021896990.1	http://amigo.geneontology.org/cgi-bin/amigo/term_details?term=GO:0005634
zinc ion binding	Gene Ontology	GO:0008270	1	1167	0.952076	0.967548	XM_021865233.1	http://amigo.geneontology.org/cgi-bin/amigo/term_details?term=GO:0008270
cellular component organization or biogenesis	Gene Ontology	GO:0071840	3	2421	0.952407	0.967548	XM_021915574.1|XM_021882386.1|XM_021872437.1	http://amigo.geneontology.org/cgi-bin/amigo/term_details?term=GO:0071840
organonitrogen compound biosynthetic process	Gene Ontology	GO:1901566	1	1172	0.952709	0.967548	XM_021859154.1	http://amigo.geneontology.org/cgi-bin/amigo/term_details?term=GO:1901566
kinase activity	Gene Ontology	GO:0016301	1	1232	0.95969	0.970123	XM_021866476.1	http://amigo.geneontology.org/cgi-bin/amigo/term_details?term=GO:0016301
cellular protein modification process	Gene Ontology	GO:0006464	2	1909	0.959708	0.970123	XM_021866476.1|XM_021905138.1	http://amigo.geneontology.org/cgi-bin/amigo/term_details?term=GO:0006464
protein modification process	Gene Ontology	GO:0036211	2	1909	0.959708	0.970123	XM_021866476.1|XM_021905138.1	http://amigo.geneontology.org/cgi-bin/amigo/term_details?term=GO:0036211
protein binding	Gene Ontology	GO:0005515	4	3118	0.964184	0.973139	XM_021905894.1|XM_021915574.1|XM_021865948.1|XM_021896990.1	http://amigo.geneontology.org/cgi-bin/amigo/term_details?term=GO:0005515
transferase activity, transferring phosphorus-containing groups	Gene Ontology	GO:0016772	1	1405	0.974618	0.98215	XM_021866476.1	http://amigo.geneontology.org/cgi-bin/amigo/term_details?term=GO:0016772
macromolecule modification	Gene Ontology	GO:0043412	2	2138	0.976182	0.982208	XM_021866476.1|XM_021905138.1	http://amigo.geneontology.org/cgi-bin/amigo/term_details?term=GO:0043412
organelle membrane	Gene Ontology	GO:0031090	1	1550	0.982816	0.987359	XM_021898820.1	http://amigo.geneontology.org/cgi-bin/amigo/term_details?term=GO:0031090
mitochondrion	Gene Ontology	GO:0005739	1	3138	0.999793	0.999865	XR_002505089.1	http://amigo.geneontology.org/cgi-bin/amigo/term_details?term=GO:0005739
intracellular organelle part	Gene Ontology	GO:0044446	2	4158	0.999861	0.999865	XM_021898820.1|XM_021898816.1	http://amigo.geneontology.org/cgi-bin/amigo/term_details?term=GO:0044446
organelle part	Gene Ontology	GO:0044422	2	4170	0.999865	0.999865	XM_021898820.1|XM_021898816.1	http://amigo.geneontology.org/cgi-bin/amigo/term_details?term=GO:0044422
--------------------

## Sheet: Full-Treatment-UR
##Databases: KEGG PATHWAY, Gene Ontology
##Statistical test method: hypergeometric test / Fisher's exact test
##FDR correction method: Benjamini and Hochberg
#Term	Database	ID	Input number	Background number	P-Value	Corrected P-Value	Input	Hyperlink
Glycerophospholipid metabolism	KEGG PATHWAY	ath00564	6	86	9.12852e-08	6.28955e-05	XM_021897176.1|XR_002510897.1|XM_021897178.1|XM_021878309.1|XM_021897171.1|XR_002507260.1	http://www.genome.jp/kegg-bin/show_pathway?ath00564/ath:AT1G74320%09red/ath:AT1G74210%09red
RNA transport	KEGG PATHWAY	ath03013	3	169	0.00822126	0.0993763	XR_002512138.1|XR_002508583.1|XM_021885746.1	http://www.genome.jp/kegg-bin/show_pathway?ath03013/ath:AT3G57290%09red/ath:AT4G18040%09red
Glucosinolate biosynthesis	KEGG PATHWAY	ath00966	1	19	0.046887	0.234995	XM_021888102.1	http://www.genome.jp/kegg-bin/show_pathway?ath00966/ath:AT4G31500%09red
Purine metabolism	KEGG PATHWAY	ath00230	2	158	0.0565382	0.24301	XM_021870743.1|XM_021870744.1	http://www.genome.jp/kegg-bin/show_pathway?ath00230/ath:AT4G04955%09red
Nitrogen metabolism	KEGG PATHWAY	ath00910	1	42	0.0981348	0.291443	XM_021918416.1	http://www.genome.jp/kegg-bin/show_pathway?ath00910/ath:AT4G33580%09red
Tryptophan metabolism	KEGG PATHWAY	ath00380	1	46	0.106766	0.306508	XM_021888102.1	http://www.genome.jp/kegg-bin/show_pathway?ath00380/ath:AT4G31500%09red
2-Oxocarboxylic acid metabolism	KEGG PATHWAY	ath01210	1	74	0.164949	0.384373	XM_021888102.1	http://www.genome.jp/kegg-bin/show_pathway?ath01210/ath:AT4G31500%09red
Metabolic pathways	KEGG PATHWAY	ath01100	6	1910	0.310342	0.522801	XM_021897176.1|XR_002510897.1|XM_021897178.1|XM_021897171.1|XM_021870743.1|XM_021870744.1	http://www.genome.jp/kegg-bin/show_pathway?ath01100/ath:AT4G04955%09red/ath:AT1G74320%09red
Plant hormone signal transduction	KEGG PATHWAY	ath04075	1	271	0.481134	0.675156	XM_021867355.1	http://www.genome.jp/kegg-bin/show_pathway?ath04075/ath:AT5G50760%09red
Biosynthesis of secondary metabolites	KEGG PATHWAY	ath01110	1	1076	0.928426	0.973408	XM_021888102.1	http://www.genome.jp/kegg-bin/show_pathway?ath01110/ath:AT4G31500%09red
--------------------
#Term	Database	ID	Input number	Background number	P-Value	Corrected P-Value	Input	Hyperlink
--------------------
#Term	Database	ID	Input number	Background number	P-Value	Corrected P-Value	Input	Hyperlink
endopeptidase regulator activity	Gene Ontology	GO:0061135	4	34	2.09113e-06	0.000477448	XM_021910803.1|XM_021863650.1|XM_021900475.1|XM_021863652.1	http://amigo.geneontology.org/cgi-bin/amigo/term_details?term=GO:0061135
endopeptidase inhibitor activity	Gene Ontology	GO:0004866	4	34	2.09113e-06	0.000477448	XM_021910803.1|XM_021863650.1|XM_021900475.1|XM_021863652.1	http://amigo.geneontology.org/cgi-bin/amigo/term_details?term=GO:0004866
peptidase inhibitor activity	Gene Ontology	GO:0030414	4	39	3.46479e-06	0.000477448	XM_021910803.1|XM_021863650.1|XM_021900475.1|XM_021863652.1	http://amigo.geneontology.org/cgi-bin/amigo/term_details?term=GO:0030414
peptidase regulator activity	Gene Ontology	GO:0061134	4	39	3.46479e-06	0.000477448	XM_021910803.1|XM_021863650.1|XM_021900475.1|XM_021863652.1	http://amigo.geneontology.org/cgi-bin/amigo/term_details?term=GO:0061134
allantoin metabolic process	Gene Ontology	GO:0000255	2	5	0.000117954	0.0120726	XM_021870743.1|XM_021870744.1	http://amigo.geneontology.org/cgi-bin/amigo/term_details?term=GO:0000255
RNA cap binding	Gene Ontology	GO:0000339	2	6	0.000157028	0.0120726	XR_002512138.1|XM_021885746.1	http://amigo.geneontology.org/cgi-bin/amigo/term_details?term=GO:0000339
hydrolase activity, acting on carbon-nitrogen (but not peptide) bonds, in cyclic amides	Gene Ontology	GO:0016812	2	6	0.000157028	0.0120726	XM_021870743.1|XM_021870744.1	http://amigo.geneontology.org/cgi-bin/amigo/term_details?term=GO:0016812
phospholipid biosynthetic process	Gene Ontology	GO:0008654	4	112	0.000176309	0.0120726	XM_021897176.1|XM_021897171.1|XM_021897178.1|XR_002510897.1	http://amigo.geneontology.org/cgi-bin/amigo/term_details?term=GO:0008654
ER retention sequence binding	Gene Ontology	GO:0046923	2	7	0.000201581	0.0120726	XM_021864413.1|XM_021864411.1	http://amigo.geneontology.org/cgi-bin/amigo/term_details?term=GO:0046923
protein retention in ER lumen	Gene Ontology	GO:0006621	2	7	0.000201581	0.0120726	XM_021864413.1|XM_021864411.1	http://amigo.geneontology.org/cgi-bin/amigo/term_details?term=GO:0006621
maintenance of protein localization in endoplasmic reticulum	Gene Ontology	GO:0035437	2	8	0.000251586	0.0120726	XM_021864413.1|XM_021864411.1	http://amigo.geneontology.org/cgi-bin/amigo/term_details?term=GO:0035437
cytoplasmic sequestering of protein	Gene Ontology	GO:0051220	2	8	0.000251586	0.0120726	XM_021864413.1|XM_021864411.1	http://amigo.geneontology.org/cgi-bin/amigo/term_details?term=GO:0051220
external encapsulating structure	Gene Ontology	GO:0030312	8	692	0.000262829	0.0120726	XR_002507260.1|XM_021910465.1|XM_021863650.1|XM_021878309.1|XM_021886114.1|XM_021901218.1|XM_021886115.1|XM_021863652.1	http://amigo.geneontology.org/cgi-bin/amigo/term_details?term=GO:0030312
cell wall	Gene Ontology	GO:0005618	8	692	0.000262829	0.0120726	XR_002507260.1|XM_021910465.1|XM_021863650.1|XM_021878309.1|XM_021886114.1|XM_021901218.1|XM_021886115.1|XM_021863652.1	http://amigo.geneontology.org/cgi-bin/amigo/term_details?term=GO:0005618
purine nucleobase catabolic process	Gene Ontology	GO:0006145	2	9	0.000307018	0.013221	XM_021870743.1|XM_021870744.1	http://amigo.geneontology.org/cgi-bin/amigo/term_details?term=GO:0006145
cytoplasmic stress granule	Gene Ontology	GO:0010494	2	10	0.000367852	0.0142414	XR_002512138.1|XM_021885746.1	http://amigo.geneontology.org/cgi-bin/amigo/term_details?term=GO:0010494
maintenance of location	Gene Ontology	GO:0051235	3	58	0.000428826	0.0142414	XM_021919667.1|XM_021864413.1|XM_021864411.1	http://amigo.geneontology.org/cgi-bin/amigo/term_details?term=GO:0051235
maintenance of protein localization in organelle	Gene Ontology	GO:0072595	2	11	0.000434062	0.0142414	XM_021864413.1|XM_021864411.1	http://amigo.geneontology.org/cgi-bin/amigo/term_details?term=GO:0072595
cysteine-type endopeptidase inhibitor activity	Gene Ontology	GO:0004869	2	11	0.000434062	0.0142414	XM_021910803.1|XM_021900475.1	http://amigo.geneontology.org/cgi-bin/amigo/term_details?term=GO:0004869
glycerophosphodiester phosphodiesterase activity	Gene Ontology	GO:0008889	2	11	0.000434062	0.0142414	XR_002507260.1|XM_021878309.1	http://amigo.geneontology.org/cgi-bin/amigo/term_details?term=GO:0008889
nucleobase catabolic process	Gene Ontology	GO:0046113	2	12	0.000505622	0.0158352	XM_021870743.1|XM_021870744.1	http://amigo.geneontology.org/cgi-bin/amigo/term_details?term=GO:0046113
regulation of cellular protein metabolic process	Gene Ontology	GO:0032268	5	282	0.00063226	0.0189403	XR_002512138.1|XR_002508583.1|XM_021910803.1|XM_021885746.1|XR_002511911.1	http://amigo.geneontology.org/cgi-bin/amigo/term_details?term=GO:0032268
phospholipid metabolic process	Gene Ontology	GO:0006644	4	164	0.000718275	0.0206205	XM_021897176.1|XM_021897171.1|XM_021897178.1|XR_002510897.1	http://amigo.geneontology.org/cgi-bin/amigo/term_details?term=GO:0006644
cellular response to nitrogen starvation	Gene Ontology	GO:0006995	2	16	0.000844865	0.0223889	XM_021870743.1|XM_021870744.1	http://amigo.geneontology.org/cgi-bin/amigo/term_details?term=GO:0006995
purine-containing compound catabolic process	Gene Ontology	GO:0072523	2	16	0.000844865	0.0223889	XM_021870743.1|XM_021870744.1	http://amigo.geneontology.org/cgi-bin/amigo/term_details?term=GO:0072523
maintenance of protein location in cell	Gene Ontology	GO:0032507	2	17	0.000942801	0.0223997	XM_021864413.1|XM_021864411.1	http://amigo.geneontology.org/cgi-bin/amigo/term_details?term=GO:0032507
phosphate ion homeostasis	Gene Ontology	GO:0055062	2	17	0.000942801	0.0223997	XM_021886115.1|XM_021886114.1	http://amigo.geneontology.org/cgi-bin/amigo/term_details?term=GO:0055062
trivalent inorganic anion homeostasis	Gene Ontology	GO:0072506	2	17	0.000942801	0.0223997	XM_021886115.1|XM_021886114.1	http://amigo.geneontology.org/cgi-bin/amigo/term_details?term=GO:0072506
enzyme inhibitor activity	Gene Ontology	GO:0004857	4	179	0.000987403	0.0226773	XM_021910803.1|XM_021863650.1|XM_021900475.1|XM_021863652.1	http://amigo.geneontology.org/cgi-bin/amigo/term_details?term=GO:0004857
maintenance of protein location	Gene Ontology	GO:0045185	2	18	0.00104594	0.0230991	XM_021864413.1|XM_021864411.1	http://amigo.geneontology.org/cgi-bin/amigo/term_details?term=GO:0045185
regulation of protein metabolic process	Gene Ontology	GO:0051246	5	318	0.00107282	0.0230991	XR_002512138.1|XR_002508583.1|XM_021910803.1|XM_021885746.1|XR_002511911.1	http://amigo.geneontology.org/cgi-bin/amigo/term_details?term=GO:0051246
protein localization to endoplasmic reticulum	Gene Ontology	GO:0070972	2	20	0.00126771	0.0264683	XM_021864413.1|XM_021864411.1	http://amigo.geneontology.org/cgi-bin/amigo/term_details?term=GO:0070972
purine nucleobase metabolic process	Gene Ontology	GO:0006144	2	21	0.0013863	0.028093	XM_021870743.1|XM_021870744.1	http://amigo.geneontology.org/cgi-bin/amigo/term_details?term=GO:0006144
translation initiation factor activity	Gene Ontology	GO:0003743	3	92	0.00155625	0.030636	XR_002512138.1|XR_002508583.1|XM_021885746.1	http://amigo.geneontology.org/cgi-bin/amigo/term_details?term=GO:0003743
anion homeostasis	Gene Ontology	GO:0055081	2	23	0.00163876	0.0313641	XM_021886115.1|XM_021886114.1	http://amigo.geneontology.org/cgi-bin/amigo/term_details?term=GO:0055081
cellular response to nitrogen levels	Gene Ontology	GO:0043562	2	24	0.00177259	0.0321398	XM_021870743.1|XM_021870744.1	http://amigo.geneontology.org/cgi-bin/amigo/term_details?term=GO:0043562
glycerol metabolic process	Gene Ontology	GO:0006071	2	24	0.00177259	0.0321398	XR_002507260.1|XM_021878309.1	http://amigo.geneontology.org/cgi-bin/amigo/term_details?term=GO:0006071
alditol metabolic process	Gene Ontology	GO:0019400	2	25	0.00191144	0.0337687	XR_002507260.1|XM_021878309.1	http://amigo.geneontology.org/cgi-bin/amigo/term_details?term=GO:0019400
translational initiation	Gene Ontology	GO:0006413	3	100	0.00196149	0.0337867	XR_002512138.1|XR_002508583.1|XM_021885746.1	http://amigo.geneontology.org/cgi-bin/amigo/term_details?term=GO:0006413
signal sequence binding	Gene Ontology	GO:0005048	2	27	0.00220413	0.0361583	XM_021864413.1|XM_021864411.1	http://amigo.geneontology.org/cgi-bin/amigo/term_details?term=GO:0005048
maintenance of location in cell	Gene Ontology	GO:0051651	2	27	0.00220413	0.0361583	XM_021864413.1|XM_021864411.1	http://amigo.geneontology.org/cgi-bin/amigo/term_details?term=GO:0051651
cytoplasmic mRNA processing body	Gene Ontology	GO:0000932	2	33	0.00320042	0.0512811	XR_002512138.1|XM_021885746.1	http://amigo.geneontology.org/cgi-bin/amigo/term_details?term=GO:0000932
organophosphate biosynthetic process	Gene Ontology	GO:0090407	4	259	0.00368898	0.057766	XM_021897176.1|XM_021897171.1|XM_021897178.1|XR_002510897.1	http://amigo.geneontology.org/cgi-bin/amigo/term_details?term=GO:0090407
ribonucleoprotein granule	Gene Ontology	GO:0035770	2	38	0.00416328	0.0623588	XR_002512138.1|XM_021885746.1	http://amigo.geneontology.org/cgi-bin/amigo/term_details?term=GO:0035770
cytoplasmic ribonucleoprotein granule	Gene Ontology	GO:0036464	2	38	0.00416328	0.0623588	XR_002512138.1|XM_021885746.1	http://amigo.geneontology.org/cgi-bin/amigo/term_details?term=GO:0036464
cobalt ion binding	Gene Ontology	GO:0050897	2	40	0.00458148	0.0671626	XM_021870743.1|XM_021870744.1	http://amigo.geneontology.org/cgi-bin/amigo/term_details?term=GO:0050897
lipid metabolic process	Gene Ontology	GO:0006629	7	875	0.0051063	0.0732967	XM_021897176.1|XR_002510897.1|XM_021918433.1|XM_021897178.1|XM_021878309.1|XM_021897171.1|XR_002507260.1	http://amigo.geneontology.org/cgi-bin/amigo/term_details?term=GO:0006629
nucleobase metabolic process	Gene Ontology	GO:0009112	2	43	0.00524362	0.0737317	XM_021870743.1|XM_021870744.1	http://amigo.geneontology.org/cgi-bin/amigo/term_details?term=GO:0009112
regulation of translation	Gene Ontology	GO:0006417	3	146	0.00554176	0.0762666	XR_002512138.1|XR_002508583.1|XM_021885746.1	http://amigo.geneontology.org/cgi-bin/amigo/term_details?term=GO:0006417
regulation of cellular amide metabolic process	Gene Ontology	GO:0034248	3	147	0.00564528	0.0762666	XR_002512138.1|XR_002508583.1|XM_021885746.1	http://amigo.geneontology.org/cgi-bin/amigo/term_details?term=GO:0034248
translation factor activity, RNA binding	Gene Ontology	GO:0008135	3	149	0.00585579	0.0771271	XR_002512138.1|XR_002508583.1|XM_021885746.1	http://amigo.geneontology.org/cgi-bin/amigo/term_details?term=GO:0008135
plant-type cell wall	Gene Ontology	GO:0009505	4	297	0.00593286	0.0771271	XM_021901218.1|XM_021886115.1|XM_021886114.1|XM_021910465.1	http://amigo.geneontology.org/cgi-bin/amigo/term_details?term=GO:0009505
polyol metabolic process	Gene Ontology	GO:0019751	2	49	0.00669106	0.085373	XR_002507260.1|XM_021878309.1	http://amigo.geneontology.org/cgi-bin/amigo/term_details?term=GO:0019751
acid phosphatase activity	Gene Ontology	GO:0003993	2	50	0.00694801	0.0870396	XM_021886115.1|XM_021886114.1	http://amigo.geneontology.org/cgi-bin/amigo/term_details?term=GO:0003993
enzyme regulator activity	Gene Ontology	GO:0030234	4	321	0.00773881	0.0952149	XM_021910803.1|XM_021863650.1|XM_021900475.1|XM_021863652.1	http://amigo.geneontology.org/cgi-bin/amigo/term_details?term=GO:0030234
phosphoric diester hydrolase activity	Gene Ontology	GO:0008081	2	56	0.00858191	0.101947	XR_002507260.1|XM_021878309.1	http://amigo.geneontology.org/cgi-bin/amigo/term_details?term=GO:0008081
transition metal ion binding	Gene Ontology	GO:0046914	10	1763	0.00927646	0.10833	XM_021888102.1|XM_021906005.1|XM_021867524.1|XM_021870744.1|XM_021864476.1|XM_021906003.1|XM_021870743.1|XM_021865319.1|XM_021898025.1|XM_021906004.1	http://amigo.geneontology.org/cgi-bin/amigo/term_details?term=GO:0046914
phosphoric ester hydrolase activity	Gene Ontology	GO:0042578	4	350	0.0103632	0.117762	XM_021886115.1|XM_021886114.1|XR_002507260.1|XM_021878309.1	http://amigo.geneontology.org/cgi-bin/amigo/term_details?term=GO:0042578
molecular function regulator	Gene Ontology	GO:0098772	4	353	0.0106637	0.117762	XM_021910803.1|XM_021863650.1|XM_021900475.1|XM_021863652.1	http://amigo.geneontology.org/cgi-bin/amigo/term_details?term=GO:0098772
alcohol metabolic process	Gene Ontology	GO:0006066	2	63	0.0106833	0.117762	XR_002507260.1|XM_021878309.1	http://amigo.geneontology.org/cgi-bin/amigo/term_details?term=GO:0006066
posttranscriptional regulation of gene expression	Gene Ontology	GO:0010608	3	187	0.0107678	0.117762	XR_002512138.1|XR_002508583.1|XM_021885746.1	http://amigo.geneontology.org/cgi-bin/amigo/term_details?term=GO:0010608
peptide binding	Gene Ontology	GO:0042277	2	65	0.0113214	0.121881	XM_021864413.1|XM_021864411.1	http://amigo.geneontology.org/cgi-bin/amigo/term_details?term=GO:0042277
cellular lipid metabolic process	Gene Ontology	GO:0044255	5	563	0.0116908	0.123923	XM_021897176.1|XM_021918433.1|XM_021897171.1|XM_021897178.1|XR_002510897.1	http://amigo.geneontology.org/cgi-bin/amigo/term_details?term=GO:0044255
amide binding	Gene Ontology	GO:0033218	2	69	0.0126465	0.131755	XM_021864413.1|XM_021864411.1	http://amigo.geneontology.org/cgi-bin/amigo/term_details?term=GO:0033218
cellular macromolecule localization	Gene Ontology	GO:0070727	4	373	0.0128122	0.131755	XM_021888102.1|XM_021864413.1|XM_021864411.1|XM_021878437.1	http://amigo.geneontology.org/cgi-bin/amigo/term_details?term=GO:0070727
organic substance transport	Gene Ontology	GO:0071702	7	1056	0.0135034	0.136821	XM_021876555.1|XM_021864411.1|XM_021867526.1|XM_021885839.1|XM_021878437.1|XM_021862556.1|XM_021864413.1	http://amigo.geneontology.org/cgi-bin/amigo/term_details?term=GO:0071702
adventitious root development	Gene Ontology	GO:0048830	1	5	0.0142997	0.14075	XM_021888102.1	http://amigo.geneontology.org/cgi-bin/amigo/term_details?term=GO:0048830
galactose transmembrane transporter activity	Gene Ontology	GO:0005354	1	5	0.0142997	0.14075	XM_021885839.1	http://amigo.geneontology.org/cgi-bin/amigo/term_details?term=GO:0005354
macromolecule localization	Gene Ontology	GO:0033036	6	826	0.0146313	0.141193	XM_021888102.1|XM_021864411.1|XM_021919667.1|XM_021867526.1|XM_021878437.1|XM_021864413.1	http://amigo.geneontology.org/cgi-bin/amigo/term_details?term=GO:0033036
response to virus	Gene Ontology	GO:0009615	2	75	0.0147546	0.141193	XR_002512138.1|XM_021885746.1	http://amigo.geneontology.org/cgi-bin/amigo/term_details?term=GO:0009615
hydrogen peroxide catabolic process	Gene Ontology	GO:0042744	2	78	0.0158615	0.149104	XM_021886115.1|XM_021886114.1	http://amigo.geneontology.org/cgi-bin/amigo/term_details?term=GO:0042744
organic hydroxy compound transport	Gene Ontology	GO:0015850	1	6	0.0166633	0.149104	XM_021862556.1	http://amigo.geneontology.org/cgi-bin/amigo/term_details?term=GO:0015850
regulation of mitotic spindle organization	Gene Ontology	GO:0060236	1	6	0.0166633	0.149104	XR_002511911.1	http://amigo.geneontology.org/cgi-bin/amigo/term_details?term=GO:0060236
positive regulation of response to water deprivation	Gene Ontology	GO:1902584	1	6	0.0166633	0.149104	XM_021919667.1	http://amigo.geneontology.org/cgi-bin/amigo/term_details?term=GO:1902584
glyoxylate cycle	Gene Ontology	GO:0006097	1	6	0.0166633	0.149104	XM_021918433.1	http://amigo.geneontology.org/cgi-bin/amigo/term_details?term=GO:0006097
glyoxylate metabolic process	Gene Ontology	GO:0046487	1	7	0.0190213	0.168022	XM_021918433.1	http://amigo.geneontology.org/cgi-bin/amigo/term_details?term=GO:0046487
developmental vegetative growth	Gene Ontology	GO:0080186	1	8	0.0213738	0.184082	XM_021919667.1	http://amigo.geneontology.org/cgi-bin/amigo/term_details?term=GO:0080186
AMP binding	Gene Ontology	GO:0016208	1	8	0.0213738	0.184082	XM_021918433.1	http://amigo.geneontology.org/cgi-bin/amigo/term_details?term=GO:0016208
zinc ion binding	Gene Ontology	GO:0008270	7	1167	0.0220455	0.187523	XM_021906005.1|XM_021867524.1|XM_021870744.1|XM_021906003.1|XM_021870743.1|XM_021865319.1|XM_021906004.1	http://amigo.geneontology.org/cgi-bin/amigo/term_details?term=GO:0008270
hydrogen peroxide metabolic process	Gene Ontology	GO:0042743	2	95	0.0227712	0.191334	XM_021886115.1|XM_021886114.1	http://amigo.geneontology.org/cgi-bin/amigo/term_details?term=GO:0042743
lipid particle organization	Gene Ontology	GO:0034389	1	9	0.0237207	0.194566	XM_021919667.1	http://amigo.geneontology.org/cgi-bin/amigo/term_details?term=GO:0034389
clathrin adaptor complex	Gene Ontology	GO:0030131	1	9	0.0237207	0.194566	XM_021878437.1	http://amigo.geneontology.org/cgi-bin/amigo/term_details?term=GO:0030131
lipid biosynthetic process	Gene Ontology	GO:0008610	4	462	0.0256434	0.204054	XM_021897176.1|XM_021897171.1|XM_021897178.1|XR_002510897.1	http://amigo.geneontology.org/cgi-bin/amigo/term_details?term=GO:0008610
hydrolase activity, acting on carbon-nitrogen (but not peptide) bonds	Gene Ontology	GO:0016810	2	102	0.0259166	0.204054	XM_021870743.1|XM_021870744.1	http://amigo.geneontology.org/cgi-bin/amigo/term_details?term=GO:0016810
mitotic spindle organization	Gene Ontology	GO:0007052	1	10	0.0260621	0.204054	XR_002511911.1	http://amigo.geneontology.org/cgi-bin/amigo/term_details?term=GO:0007052
cytosolic proteasome complex	Gene Ontology	GO:0031597	1	10	0.0260621	0.204054	XR_002508583.1	http://amigo.geneontology.org/cgi-bin/amigo/term_details?term=GO:0031597
organophosphate metabolic process	Gene Ontology	GO:0019637	4	468	0.026711	0.205521	XM_021897176.1|XM_021897171.1|XM_021897178.1|XR_002510897.1	http://amigo.geneontology.org/cgi-bin/amigo/term_details?term=GO:0019637
cellular response to starvation	Gene Ontology	GO:0009267	2	104	0.0268459	0.205521	XM_021870743.1|XM_021870744.1	http://amigo.geneontology.org/cgi-bin/amigo/term_details?term=GO:0009267
negative regulation of endopeptidase activity	Gene Ontology	GO:0010951	1	11	0.0283979	0.210389	XM_021910803.1	http://amigo.geneontology.org/cgi-bin/amigo/term_details?term=GO:0010951
COP9 signalosome	Gene Ontology	GO:0008180	1	11	0.0283979	0.210389	XR_002508583.1	http://amigo.geneontology.org/cgi-bin/amigo/term_details?term=GO:0008180
regulation of endopeptidase activity	Gene Ontology	GO:0052548	1	11	0.0283979	0.210389	XM_021910803.1	http://amigo.geneontology.org/cgi-bin/amigo/term_details?term=GO:0052548
heterocycle catabolic process	Gene Ontology	GO:0046700	2	111	0.0302031	0.218265	XM_021870743.1|XM_021870744.1	http://amigo.geneontology.org/cgi-bin/amigo/term_details?term=GO:0046700
early endosome membrane	Gene Ontology	GO:0031901	1	12	0.0307282	0.218265	XM_021878437.1	http://amigo.geneontology.org/cgi-bin/amigo/term_details?term=GO:0031901
regulation of peptidase activity	Gene Ontology	GO:0052547	1	12	0.0307282	0.218265	XM_021910803.1	http://amigo.geneontology.org/cgi-bin/amigo/term_details?term=GO:0052547
negative regulation of peptidase activity	Gene Ontology	GO:0010466	1	12	0.0307282	0.218265	XM_021910803.1	http://amigo.geneontology.org/cgi-bin/amigo/term_details?term=GO:0010466
cellular localization	Gene Ontology	GO:0051641	4	491	0.0310499	0.2183	XM_021888102.1|XM_021864413.1|XM_021864411.1|XM_021878437.1	http://amigo.geneontology.org/cgi-bin/amigo/term_details?term=GO:0051641
viral process	Gene Ontology	GO:0016032	2	114	0.0316904	0.218347	XR_002512138.1|XM_021885746.1	http://amigo.geneontology.org/cgi-bin/amigo/term_details?term=GO:0016032
cellular nitrogen compound catabolic process	Gene Ontology	GO:0044270	2	114	0.0316904	0.218347	XM_021870743.1|XM_021870744.1	http://amigo.geneontology.org/cgi-bin/amigo/term_details?term=GO:0044270
phosphotransferase activity, alcohol group as acceptor	Gene Ontology	GO:0016773	6	995	0.0326076	0.221102	XM_021897176.1|XR_002510897.1|XM_021897178.1|XM_021902299.1|XM_021897171.1|XM_021897153.1	http://amigo.geneontology.org/cgi-bin/amigo/term_details?term=GO:0016773
activation of protein kinase activity	Gene Ontology	GO:0032147	1	13	0.033053	0.221102	XR_002511911.1	http://amigo.geneontology.org/cgi-bin/amigo/term_details?term=GO:0032147
AP-type membrane coat adaptor complex	Gene Ontology	GO:0030119	1	13	0.033053	0.221102	XM_021878437.1	http://amigo.geneontology.org/cgi-bin/amigo/term_details?term=GO:0030119
cellular response to nutrient levels	Gene Ontology	GO:0031669	2	118	0.0337178	0.22338	XM_021870743.1|XM_021870744.1	http://amigo.geneontology.org/cgi-bin/amigo/term_details?term=GO:0031669
response to starvation	Gene Ontology	GO:0042594	2	119	0.0342324	0.22463	XM_021870743.1|XM_021870744.1	http://amigo.geneontology.org/cgi-bin/amigo/term_details?term=GO:0042594
negative regulation of hydrolase activity	Gene Ontology	GO:0051346	1	14	0.0353724	0.227772	XM_021910803.1	http://amigo.geneontology.org/cgi-bin/amigo/term_details?term=GO:0051346
negative regulation of proteolysis	Gene Ontology	GO:0045861	1	14	0.0353724	0.227772	XM_021910803.1	http://amigo.geneontology.org/cgi-bin/amigo/term_details?term=GO:0045861
response to water deprivation	Gene Ontology	GO:0009414	3	298	0.0357402	0.228009	XM_021919667.1|XM_021867526.1|XM_021900475.1	http://amigo.geneontology.org/cgi-bin/amigo/term_details?term=GO:0009414
peroxidase activity	Gene Ontology	GO:0004601	2	123	0.0363215	0.229284	XM_021886115.1|XM_021886114.1	http://amigo.geneontology.org/cgi-bin/amigo/term_details?term=GO:0004601
regulation of response to water deprivation	Gene Ontology	GO:2000070	1	15	0.0376862	0.229284	XM_021919667.1	http://amigo.geneontology.org/cgi-bin/amigo/term_details?term=GO:2000070
response to water	Gene Ontology	GO:0009415	3	305	0.037856	0.229284	XM_021919667.1|XM_021867526.1|XM_021900475.1	http://amigo.geneontology.org/cgi-bin/amigo/term_details?term=GO:0009415
cell periphery	Gene Ontology	GO:0071944	15	3853	0.0379965	0.229284	XM_021876555.1|XM_021888102.1|XM_021897153.1|XM_021910465.1|XR_002508583.1|XM_021863652.1|XM_021878309.1|XM_021863650.1|XR_002507260.1|XM_021901218.1|XM_021902299.1|XM_021886115.1|XM_021865366.1|XM_021886114.1|XM_021885839.1	http://amigo.geneontology.org/cgi-bin/amigo/term_details?term=GO:0071944
receptor activity	Gene Ontology	GO:0004872	2	129	0.0395451	0.229284	XM_021864413.1|XM_021864411.1	http://amigo.geneontology.org/cgi-bin/amigo/term_details?term=GO:0004872
molecular transducer activity	Gene Ontology	GO:0060089	2	129	0.0395451	0.229284	XM_021864413.1|XM_021864411.1	http://amigo.geneontology.org/cgi-bin/amigo/term_details?term=GO:0060089
oxidoreductase activity, acting on peroxide as acceptor	Gene Ontology	GO:0016684	2	129	0.0395451	0.229284	XM_021886115.1|XM_021886114.1	http://amigo.geneontology.org/cgi-bin/amigo/term_details?term=GO:0016684
defense response by callose deposition in cell wall	Gene Ontology	GO:0052544	1	16	0.0399946	0.229284	XM_021888102.1	http://amigo.geneontology.org/cgi-bin/amigo/term_details?term=GO:0052544
indoleacetic acid biosynthetic process	Gene Ontology	GO:0009684	1	16	0.0399946	0.229284	XM_021888102.1	http://amigo.geneontology.org/cgi-bin/amigo/term_details?term=GO:0009684
defense response by cell wall thickening	Gene Ontology	GO:0052482	1	16	0.0399946	0.229284	XM_021888102.1	http://amigo.geneontology.org/cgi-bin/amigo/term_details?term=GO:0052482
eukaryotic translation initiation factor 3 complex	Gene Ontology	GO:0005852	1	16	0.0399946	0.229284	XR_002508583.1	http://amigo.geneontology.org/cgi-bin/amigo/term_details?term=GO:0005852
aromatic compound catabolic process	Gene Ontology	GO:0019439	2	130	0.0400926	0.229284	XM_021870743.1|XM_021870744.1	http://amigo.geneontology.org/cgi-bin/amigo/term_details?term=GO:0019439
cellular amide metabolic process	Gene Ontology	GO:0043603	5	786	0.0411103	0.229284	XR_002512138.1|XR_002508583.1|XM_021885746.1|XM_021870743.1|XM_021870744.1	http://amigo.geneontology.org/cgi-bin/amigo/term_details?term=GO:0043603
symbiosis, encompassing mutualism through parasitism	Gene Ontology	GO:0044403	2	133	0.0417525	0.229284	XR_002512138.1|XM_021885746.1	http://amigo.geneontology.org/cgi-bin/amigo/term_details?term=GO:0044403
positive regulation of growth	Gene Ontology	GO:0045927	1	17	0.0422975	0.229284	XM_021919667.1	http://amigo.geneontology.org/cgi-bin/amigo/term_details?term=GO:0045927
clathrin vesicle coat	Gene Ontology	GO:0030125	1	17	0.0422975	0.229284	XM_021878437.1	http://amigo.geneontology.org/cgi-bin/amigo/term_details?term=GO:0030125
mitochondrial proton-transporting ATP synthase complex	Gene Ontology	GO:0005753	1	17	0.0422975	0.229284	XR_002509387.1	http://amigo.geneontology.org/cgi-bin/amigo/term_details?term=GO:0005753
organic cyclic compound catabolic process	Gene Ontology	GO:1901361	2	135	0.0428733	0.229284	XM_021870743.1|XM_021870744.1	http://amigo.geneontology.org/cgi-bin/amigo/term_details?term=GO:1901361
multi-organism cellular process	Gene Ontology	GO:0044764	2	135	0.0428733	0.229284	XR_002512138.1|XM_021885746.1	http://amigo.geneontology.org/cgi-bin/amigo/term_details?term=GO:0044764
interspecies interaction between organisms	Gene Ontology	GO:0044419	2	135	0.0428733	0.229284	XR_002512138.1|XM_021885746.1	http://amigo.geneontology.org/cgi-bin/amigo/term_details?term=GO:0044419
iron ion binding	Gene Ontology	GO:0005506	3	321	0.0429283	0.229284	XM_021888102.1|XM_021898025.1|XM_021864476.1	http://amigo.geneontology.org/cgi-bin/amigo/term_details?term=GO:0005506
response to osmotic stress	Gene Ontology	GO:0006970	4	548	0.0435098	0.230602	XR_002508583.1|XM_021867526.1|XM_021900475.1|XM_021901218.1	http://amigo.geneontology.org/cgi-bin/amigo/term_details?term=GO:0006970
shade avoidance	Gene Ontology	GO:0009641	1	18	0.044595	0.232772	XM_021888102.1	http://amigo.geneontology.org/cgi-bin/amigo/term_details?term=GO:0009641
serine-type endopeptidase inhibitor activity	Gene Ontology	GO:0004867	1	18	0.044595	0.232772	XM_021910803.1	http://amigo.geneontology.org/cgi-bin/amigo/term_details?term=GO:0004867
antioxidant activity	Gene Ontology	GO:0016209	2	141	0.0463026	0.234995	XM_021886115.1|XM_021886114.1	http://amigo.geneontology.org/cgi-bin/amigo/term_details?term=GO:0016209
organonitrogen compound catabolic process	Gene Ontology	GO:1901565	2	141	0.0463026	0.234995	XM_021870743.1|XM_021870744.1	http://amigo.geneontology.org/cgi-bin/amigo/term_details?term=GO:1901565
indolalkylamine biosynthetic process	Gene Ontology	GO:0046219	1	19	0.046887	0.234995	XM_021888102.1	http://amigo.geneontology.org/cgi-bin/amigo/term_details?term=GO:0046219
tryptophan biosynthetic process	Gene Ontology	GO:0000162	1	19	0.046887	0.234995	XM_021888102.1	http://amigo.geneontology.org/cgi-bin/amigo/term_details?term=GO:0000162
response to nutrient levels	Gene Ontology	GO:0031667	2	143	0.0474676	0.234995	XM_021870743.1|XM_021870744.1	http://amigo.geneontology.org/cgi-bin/amigo/term_details?term=GO:0031667
defense response by callose deposition	Gene Ontology	GO:0052542	1	20	0.0491737	0.234995	XM_021888102.1	http://amigo.geneontology.org/cgi-bin/amigo/term_details?term=GO:0052542
eukaryotic 43S preinitiation complex	Gene Ontology	GO:0016282	1	20	0.0491737	0.234995	XR_002508583.1	http://amigo.geneontology.org/cgi-bin/amigo/term_details?term=GO:0016282
CoA-ligase activity	Gene Ontology	GO:0016405	1	20	0.0491737	0.234995	XM_021918433.1	http://amigo.geneontology.org/cgi-bin/amigo/term_details?term=GO:0016405
cellular response to extracellular stimulus	Gene Ontology	GO:0031668	2	147	0.0498296	0.234995	XM_021870743.1|XM_021870744.1	http://amigo.geneontology.org/cgi-bin/amigo/term_details?term=GO:0031668
extracellular region	Gene Ontology	GO:0005576	11	2647	0.0503392	0.234995	XM_021910803.1|XM_021910465.1|XM_021863650.1|XM_021863652.1|XM_021878309.1|XM_021867526.1|XR_002507260.1|XM_021901218.1|XM_021886115.1|XM_021886114.1|XM_021900475.1	http://amigo.geneontology.org/cgi-bin/amigo/term_details?term=GO:0005576
protein serine/threonine phosphatase activity	Gene Ontology	GO:0004722	2	148	0.0504267	0.234995	XM_021886115.1|XM_021886114.1	http://amigo.geneontology.org/cgi-bin/amigo/term_details?term=GO:0004722
reactive oxygen species metabolic process	Gene Ontology	GO:0072593	2	148	0.0504267	0.234995	XM_021886115.1|XM_021886114.1	http://amigo.geneontology.org/cgi-bin/amigo/term_details?term=GO:0072593
cellular response to external stimulus	Gene Ontology	GO:0071496	2	149	0.0510264	0.234995	XM_021870743.1|XM_021870744.1	http://amigo.geneontology.org/cgi-bin/amigo/term_details?term=GO:0071496
eukaryotic 48S preinitiation complex	Gene Ontology	GO:0033290	1	21	0.0514549	0.234995	XR_002508583.1	http://amigo.geneontology.org/cgi-bin/amigo/term_details?term=GO:0033290
formation of translation preinitiation complex	Gene Ontology	GO:0001731	1	21	0.0514549	0.234995	XR_002508583.1	http://amigo.geneontology.org/cgi-bin/amigo/term_details?term=GO:0001731
clathrin coat	Gene Ontology	GO:0030118	1	21	0.0514549	0.234995	XM_021878437.1	http://amigo.geneontology.org/cgi-bin/amigo/term_details?term=GO:0030118
translation preinitiation complex	Gene Ontology	GO:0070993	1	21	0.0514549	0.234995	XR_002508583.1	http://amigo.geneontology.org/cgi-bin/amigo/term_details?term=GO:0070993
cellular protein localization	Gene Ontology	GO:0034613	3	346	0.051501	0.234995	XM_021864413.1|XM_021864411.1|XM_021878437.1	http://amigo.geneontology.org/cgi-bin/amigo/term_details?term=GO:0034613
proton-transporting ATP synthase complex	Gene Ontology	GO:0045259	1	22	0.0537308	0.24301	XR_002509387.1	http://amigo.geneontology.org/cgi-bin/amigo/term_details?term=GO:0045259
regulation of biological quality	Gene Ontology	GO:0065008	6	1134	0.0552459	0.24301	XM_021888102.1|XM_021864411.1|XM_021919667.1|XM_021886115.1|XM_021864413.1|XM_021886114.1	http://amigo.geneontology.org/cgi-bin/amigo/term_details?term=GO:0065008
cellular carbohydrate metabolic process	Gene Ontology	GO:0044262	3	358	0.0558902	0.24301	XM_021918433.1|XR_002507260.1|XM_021878309.1	http://amigo.geneontology.org/cgi-bin/amigo/term_details?term=GO:0044262
positive regulation of protein kinase activity	Gene Ontology	GO:0045860	1	23	0.0560012	0.24301	XR_002511911.1	http://amigo.geneontology.org/cgi-bin/amigo/term_details?term=GO:0045860
positive regulation of kinase activity	Gene Ontology	GO:0033674	1	23	0.0560012	0.24301	XR_002511911.1	http://amigo.geneontology.org/cgi-bin/amigo/term_details?term=GO:0033674
lipid storage	Gene Ontology	GO:0019915	1	23	0.0560012	0.24301	XM_021919667.1	http://amigo.geneontology.org/cgi-bin/amigo/term_details?term=GO:0019915
lipid localization	Gene Ontology	GO:0010876	2	158	0.0565382	0.24301	XM_021919667.1|XM_021867526.1	http://amigo.geneontology.org/cgi-bin/amigo/term_details?term=GO:0010876
phosphorylation	Gene Ontology	GO:0016310	6	1147	0.0577551	0.24301	XM_021897176.1|XR_002510897.1|XM_021897178.1|XM_021902299.1|XM_021897171.1|XR_002511911.1	http://amigo.geneontology.org/cgi-bin/amigo/term_details?term=GO:0016310
early endosome	Gene Ontology	GO:0005769	1	24	0.0582663	0.24301	XM_021878437.1	http://amigo.geneontology.org/cgi-bin/amigo/term_details?term=GO:0005769
positive regulation of protein phosphorylation	Gene Ontology	GO:0001934	1	24	0.0582663	0.24301	XR_002511911.1	http://amigo.geneontology.org/cgi-bin/amigo/term_details?term=GO:0001934
positive regulation of phosphorylation	Gene Ontology	GO:0042327	1	24	0.0582663	0.24301	XR_002511911.1	http://amigo.geneontology.org/cgi-bin/amigo/term_details?term=GO:0042327
single-organism localization	Gene Ontology	GO:1902578	5	878	0.0604905	0.24301	XM_021864413.1|XM_021862556.1|XM_021867526.1|XM_021885839.1|XM_021864411.1	http://amigo.geneontology.org/cgi-bin/amigo/term_details?term=GO:1902578
callose deposition in cell wall	Gene Ontology	GO:0052543	1	25	0.0605261	0.24301	XM_021888102.1	http://amigo.geneontology.org/cgi-bin/amigo/term_details?term=GO:0052543
indolalkylamine metabolic process	Gene Ontology	GO:0006586	1	25	0.0605261	0.24301	XM_021888102.1	http://amigo.geneontology.org/cgi-bin/amigo/term_details?term=GO:0006586
S-glycoside metabolic process	Gene Ontology	GO:0016143	1	25	0.0605261	0.24301	XM_021888102.1	http://amigo.geneontology.org/cgi-bin/amigo/term_details?term=GO:0016143
induced systemic resistance	Gene Ontology	GO:0009682	1	25	0.0605261	0.24301	XM_021888102.1	http://amigo.geneontology.org/cgi-bin/amigo/term_details?term=GO:0009682
clathrin-coated vesicle membrane	Gene Ontology	GO:0030665	1	25	0.0605261	0.24301	XM_021878437.1	http://amigo.geneontology.org/cgi-bin/amigo/term_details?term=GO:0030665
indole glucosinolate metabolic process	Gene Ontology	GO:0042343	1	25	0.0605261	0.24301	XM_021888102.1	http://amigo.geneontology.org/cgi-bin/amigo/term_details?term=GO:0042343
tryptophan metabolic process	Gene Ontology	GO:0006568	1	25	0.0605261	0.24301	XM_021888102.1	http://amigo.geneontology.org/cgi-bin/amigo/term_details?term=GO:0006568
nucleolus	Gene Ontology	GO:0005730	3	373	0.0616205	0.24301	XR_002512138.1|XM_021917322.1|XM_021885746.1	http://amigo.geneontology.org/cgi-bin/amigo/term_details?term=GO:0005730
hydrolase activity, acting on ester bonds	Gene Ontology	GO:0016788	5	884	0.0619096	0.24301	XM_021878309.1|XM_021886115.1|XM_021886114.1|XR_002507260.1|XM_021910465.1	http://amigo.geneontology.org/cgi-bin/amigo/term_details?term=GO:0016788
cytoplasmic part	Gene Ontology	GO:0044444	29	9368	0.062193	0.24301	XR_002506841.1|XM_021918433.1|XM_021870744.1|XM_021874850.1|XM_021874464.1|XM_021895698.1|XR_002507260.1|XM_021874852.1|XM_021888102.1|XM_021919667.1|XM_021899804.1|XM_021870743.1|XM_021901218.1|XM_021886115.1|XM_021898025.1|XM_021878437.1|XM_021886114.1|XM_021867355.1|XM_021867069.1|XM_021863600.1|XM_021903746.1|XM_021893826.1|XM_021878309.1|XM_021903747.1|XR_002509387.1|XM_021903748.1|XR_002508…	http://amigo.geneontology.org/cgi-bin/amigo/term_details?term=GO:0044444
positive regulation of phosphorus metabolic process	Gene Ontology	GO:0010562	1	26	0.0627805	0.24301	XR_002511911.1	http://amigo.geneontology.org/cgi-bin/amigo/term_details?term=GO:0010562
cell wall thickening	Gene Ontology	GO:0052386	1	26	0.0627805	0.24301	XM_021888102.1	http://amigo.geneontology.org/cgi-bin/amigo/term_details?term=GO:0052386
positive regulation of phosphate metabolic process	Gene Ontology	GO:0045937	1	26	0.0627805	0.24301	XR_002511911.1	http://amigo.geneontology.org/cgi-bin/amigo/term_details?term=GO:0045937
glucose import	Gene Ontology	GO:0046323	1	26	0.0627805	0.24301	XM_021885839.1	http://amigo.geneontology.org/cgi-bin/amigo/term_details?term=GO:0046323
glucose transport	Gene Ontology	GO:0015758	1	27	0.0650296	0.250309	XM_021885839.1	http://amigo.geneontology.org/cgi-bin/amigo/term_details?term=GO:0015758
response to extracellular stimulus	Gene Ontology	GO:0009991	2	173	0.0661602	0.253247	XM_021870743.1|XM_021870744.1	http://amigo.geneontology.org/cgi-bin/amigo/term_details?term=GO:0009991
single-organism process	Gene Ontology	GO:0044699	26	8272	0.0684591	0.25767	XR_002510897.1|XM_021918433.1|XM_021870744.1|XM_021902299.1|XM_021862556.1|XM_021897153.1|XR_002507260.1|XM_021888102.1|XM_021864476.1|XM_021919667.1|XM_021917322.1|XM_021870743.1|XM_021886115.1|XM_021886114.1|XM_021867069.1|XM_021893826.1|XM_021878309.1|XM_021864411.1|XM_021897178.1|XM_021864413.1|XM_021897176.1|XR_002508583.1|XM_021897171.1|XM_021867526.1|XR_002511911.1|XM_021885839.1	http://amigo.geneontology.org/cgi-bin/amigo/term_details?term=GO:0044699
hexose transport	Gene Ontology	GO:0008645	1	29	0.0695118	0.25767	XM_021885839.1	http://amigo.geneontology.org/cgi-bin/amigo/term_details?term=GO:0008645
glucose transmembrane transporter activity	Gene Ontology	GO:0005355	1	29	0.0695118	0.25767	XM_021885839.1	http://amigo.geneontology.org/cgi-bin/amigo/term_details?term=GO:0005355
vacuole	Gene Ontology	GO:0005773	6	1209	0.0706652	0.25767	XM_021878309.1|XM_021919667.1|XR_002507260.1|XM_021878437.1|XM_021886115.1|XM_021886114.1	http://amigo.geneontology.org/cgi-bin/amigo/term_details?term=GO:0005773
intracellular ribonucleoprotein complex	Gene Ontology	GO:0030529	4	648	0.0712713	0.25767	XR_002512138.1|XR_002508583.1|XM_021863600.1|XM_021885746.1	http://amigo.geneontology.org/cgi-bin/amigo/term_details?term=GO:0030529
ribonucleoprotein complex	Gene Ontology	GO:1990904	4	648	0.0712713	0.25767	XR_002512138.1|XR_002508583.1|XM_021863600.1|XM_021885746.1	http://amigo.geneontology.org/cgi-bin/amigo/term_details?term=GO:1990904
cytoplasm	Gene Ontology	GO:0005737	34	11484	0.0714393	0.25767	XR_002506841.1|XR_002510897.1|XM_021918433.1|XM_021870744.1|XM_021874850.1|XM_021874464.1|XM_021895698.1|XR_002507260.1|XM_021874852.1|XM_021888102.1|XM_021910803.1|XM_021919667.1|XM_021899804.1|XM_021870743.1|XM_021901218.1|XM_021886115.1|XM_021898025.1|XM_021886114.1|XR_002509387.1|XM_021863600.1|XM_021867355.1|XM_021867069.1|XM_021878437.1|XM_021903746.1|XM_021893826.1|XM_021878309.1|XM_021903…	http://amigo.geneontology.org/cgi-bin/amigo/term_details?term=GO:0005737
localization	Gene Ontology	GO:0051179	9	2149	0.0714672	0.25767	XM_021888102.1|XM_021876555.1|XM_021864411.1|XM_021919667.1|XM_021867526.1|XM_021885839.1|XM_021878437.1|XM_021862556.1|XM_021864413.1	http://amigo.geneontology.org/cgi-bin/amigo/term_details?term=GO:0051179
phosphoprotein phosphatase activity	Gene Ontology	GO:0004721	2	181	0.0715004	0.25767	XM_021886115.1|XM_021886114.1	http://amigo.geneontology.org/cgi-bin/amigo/term_details?term=GO:0004721
monosaccharide transport	Gene Ontology	GO:0015749	1	30	0.071745	0.25767	XM_021885839.1	http://amigo.geneontology.org/cgi-bin/amigo/term_details?term=GO:0015749
lipid particle	Gene Ontology	GO:0005811	1	30	0.071745	0.25767	XM_021919667.1	http://amigo.geneontology.org/cgi-bin/amigo/term_details?term=GO:0005811
inorganic ion homeostasis	Gene Ontology	GO:0098771	2	182	0.0721776	0.25767	XM_021886115.1|XM_021886114.1	http://amigo.geneontology.org/cgi-bin/amigo/term_details?term=GO:0098771
oxidoreductase activity, acting on paired donors, with incorporation or reduction of molecular oxygen, NAD(P)H as one donor, and incorporation of one atom of oxygen	Gene Ontology	GO:0016709	2	182	0.0721776	0.25767	XM_021888102.1|XM_021864476.1	http://amigo.geneontology.org/cgi-bin/amigo/term_details?term=GO:0016709
vesicle coat	Gene Ontology	GO:0030120	1	31	0.0739729	0.260037	XM_021878437.1	http://amigo.geneontology.org/cgi-bin/amigo/term_details?term=GO:0030120
monosaccharide transmembrane transporter activity	Gene Ontology	GO:0015145	1	31	0.0739729	0.260037	XM_021885839.1	http://amigo.geneontology.org/cgi-bin/amigo/term_details?term=GO:0015145
hexose transmembrane transporter activity	Gene Ontology	GO:0015149	1	31	0.0739729	0.260037	XM_021885839.1	http://amigo.geneontology.org/cgi-bin/amigo/term_details?term=GO:0015149
organic hydroxy compound metabolic process	Gene Ontology	GO:1901615	2	186	0.0749074	0.261986	XR_002507260.1|XM_021878309.1	http://amigo.geneontology.org/cgi-bin/amigo/term_details?term=GO:1901615
kinase activity	Gene Ontology	GO:0016301	6	1232	0.0758517	0.263813	XM_021897176.1|XR_002510897.1|XM_021897178.1|XM_021902299.1|XM_021897171.1|XM_021897153.1	http://amigo.geneontology.org/cgi-bin/amigo/term_details?term=GO:0016301
callose localization	Gene Ontology	GO:0052545	1	32	0.0761955	0.263813	XM_021888102.1	http://amigo.geneontology.org/cgi-bin/amigo/term_details?term=GO:0052545
acid-thiol ligase activity	Gene Ontology	GO:0016878	1	33	0.0784129	0.26707	XM_021918433.1	http://amigo.geneontology.org/cgi-bin/amigo/term_details?term=GO:0016878
glycerol transmembrane transporter activity	Gene Ontology	GO:0015168	1	33	0.0784129	0.26707	XM_021885839.1	http://amigo.geneontology.org/cgi-bin/amigo/term_details?term=GO:0015168
drug transport	Gene Ontology	GO:0015893	1	33	0.0784129	0.26707	XM_021862556.1	http://amigo.geneontology.org/cgi-bin/amigo/term_details?term=GO:0015893
drug transporter activity	Gene Ontology	GO:0090484	1	34	0.080625	0.26707	XM_021862556.1	http://amigo.geneontology.org/cgi-bin/amigo/term_details?term=GO:0090484
response to drug	Gene Ontology	GO:0042493	1	34	0.080625	0.26707	XM_021862556.1	http://amigo.geneontology.org/cgi-bin/amigo/term_details?term=GO:0042493
cellular biogenic amine biosynthetic process	Gene Ontology	GO:0042401	1	34	0.080625	0.26707	XM_021888102.1	http://amigo.geneontology.org/cgi-bin/amigo/term_details?term=GO:0042401
lateral root formation	Gene Ontology	GO:0010311	1	34	0.080625	0.26707	XM_021885839.1	http://amigo.geneontology.org/cgi-bin/amigo/term_details?term=GO:0010311
indole-containing compound biosynthetic process	Gene Ontology	GO:0042435	1	34	0.080625	0.26707	XM_021888102.1	http://amigo.geneontology.org/cgi-bin/amigo/term_details?term=GO:0042435
amine biosynthetic process	Gene Ontology	GO:0009309	1	34	0.080625	0.26707	XM_021888102.1	http://amigo.geneontology.org/cgi-bin/amigo/term_details?term=GO:0009309
ion homeostasis	Gene Ontology	GO:0050801	2	196	0.0818737	0.269204	XM_021886115.1|XM_021886114.1	http://amigo.geneontology.org/cgi-bin/amigo/term_details?term=GO:0050801
protein localization to organelle	Gene Ontology	GO:0033365	2	197	0.0825811	0.269204	XM_021864413.1|XM_021864411.1	http://amigo.geneontology.org/cgi-bin/amigo/term_details?term=GO:0033365
recognition of pollen	Gene Ontology	GO:0048544	1	35	0.0828319	0.269204	XM_021897153.1	http://amigo.geneontology.org/cgi-bin/amigo/term_details?term=GO:0048544
polysaccharide localization	Gene Ontology	GO:0033037	1	35	0.0828319	0.269204	XM_021888102.1	http://amigo.geneontology.org/cgi-bin/amigo/term_details?term=GO:0033037
response to red or far red light	Gene Ontology	GO:0009639	2	201	0.0854297	0.276343	XM_021888102.1|XR_002508583.1	http://amigo.geneontology.org/cgi-bin/amigo/term_details?term=GO:0009639
regulation of translational initiation	Gene Ontology	GO:0006446	1	37	0.0872301	0.278248	XR_002508583.1	http://amigo.geneontology.org/cgi-bin/amigo/term_details?term=GO:0006446
cell recognition	Gene Ontology	GO:0008037	1	37	0.0872301	0.278248	XM_021897153.1	http://amigo.geneontology.org/cgi-bin/amigo/term_details?term=GO:0008037
positive regulation of transferase activity	Gene Ontology	GO:0051347	1	37	0.0872301	0.278248	XR_002511911.1	http://amigo.geneontology.org/cgi-bin/amigo/term_details?term=GO:0051347
non-membrane-bounded organelle	Gene Ontology	GO:0043228	6	1284	0.088367	0.278784	XM_021919667.1|XM_021863600.1|XR_002512138.1|XM_021917322.1|XM_021885746.1|XR_002511911.1	http://amigo.geneontology.org/cgi-bin/amigo/term_details?term=GO:0043228
intracellular non-membrane-bounded organelle	Gene Ontology	GO:0043232	6	1284	0.088367	0.278784	XM_021919667.1|XM_021863600.1|XR_002512138.1|XM_021917322.1|XM_021885746.1|XR_002511911.1	http://amigo.geneontology.org/cgi-bin/amigo/term_details?term=GO:0043232
regulation of catalytic activity	Gene Ontology	GO:0050790	2	206	0.0890321	0.278784	XM_021910803.1|XR_002511911.1	http://amigo.geneontology.org/cgi-bin/amigo/term_details?term=GO:0050790
pollen-pistil interaction	Gene Ontology	GO:0009875	1	38	0.0894213	0.278784	XM_021897153.1	http://amigo.geneontology.org/cgi-bin/amigo/term_details?term=GO:0009875
polyol transmembrane transporter activity	Gene Ontology	GO:0015166	1	38	0.0894213	0.278784	XM_021885839.1	http://amigo.geneontology.org/cgi-bin/amigo/term_details?term=GO:0015166
alcohol transmembrane transporter activity	Gene Ontology	GO:0015665	1	39	0.0916075	0.28156	XM_021885839.1	http://amigo.geneontology.org/cgi-bin/amigo/term_details?term=GO:0015665
membrane coat	Gene Ontology	GO:0030117	1	39	0.0916075	0.28156	XM_021878437.1	http://amigo.geneontology.org/cgi-bin/amigo/term_details?term=GO:0030117
coated membrane	Gene Ontology	GO:0048475	1	39	0.0916075	0.28156	XM_021878437.1	http://amigo.geneontology.org/cgi-bin/amigo/term_details?term=GO:0048475
purine-containing compound metabolic process	Gene Ontology	GO:0072521	2	210	0.0919464	0.28156	XM_021870743.1|XM_021870744.1	http://amigo.geneontology.org/cgi-bin/amigo/term_details?term=GO:0072521
single-organism metabolic process	Gene Ontology	GO:0044710	13	3652	0.0933962	0.283534	XM_021897176.1|XM_021888102.1|XR_002510897.1|XM_021918433.1|XM_021897178.1|XM_021864476.1|XM_021878309.1|XM_021897171.1|XM_021870743.1|XM_021870744.1|XM_021886115.1|XR_002507260.1|XM_021886114.1	http://amigo.geneontology.org/cgi-bin/amigo/term_details?term=GO:0044710
oxygen binding	Gene Ontology	GO:0019825	2	212	0.0934141	0.283534	XM_021888102.1|XM_021864476.1	http://amigo.geneontology.org/cgi-bin/amigo/term_details?term=GO:0019825
apoplast	Gene Ontology	GO:0048046	3	450	0.0950413	0.287208	XM_021910803.1|XM_021863650.1|XM_021863652.1	http://amigo.geneontology.org/cgi-bin/amigo/term_details?term=GO:0048046
proton-transporting two-sector ATPase complex	Gene Ontology	GO:0016469	1	42	0.0981348	0.291443	XR_002509387.1	http://amigo.geneontology.org/cgi-bin/amigo/term_details?term=GO:0016469
aromatic amino acid family biosynthetic process	Gene Ontology	GO:0009073	1	42	0.0981348	0.291443	XM_021888102.1	http://amigo.geneontology.org/cgi-bin/amigo/term_details?term=GO:0009073
regulation of hydrolase activity	Gene Ontology	GO:0051336	1	42	0.0981348	0.291443	XM_021910803.1	http://amigo.geneontology.org/cgi-bin/amigo/term_details?term=GO:0051336
regulation of growth	Gene Ontology	GO:0040008	2	221	0.100102	0.295174	XM_021919667.1|XM_021888102.1	http://amigo.geneontology.org/cgi-bin/amigo/term_details?term=GO:0040008
metal ion binding	Gene Ontology	GO:0046872	12	3341	0.100248	0.295174	XM_021888102.1|XM_021906005.1|XM_021867524.1|XM_021870744.1|XM_021864476.1|XM_021906003.1|XM_021870743.1|XM_021865319.1|XM_021886115.1|XM_021898025.1|XM_021886114.1|XM_021906004.1	http://amigo.geneontology.org/cgi-bin/amigo/term_details?term=GO:0046872
cation binding	Gene Ontology	GO:0043169	12	3346	0.101094	0.2964	XM_021888102.1|XM_021906005.1|XM_021867524.1|XM_021870744.1|XM_021864476.1|XM_021906003.1|XM_021870743.1|XM_021865319.1|XM_021886115.1|XM_021898025.1|XM_021886114.1|XM_021906004.1	http://amigo.geneontology.org/cgi-bin/amigo/term_details?term=GO:0043169
ligase activity, forming carbon-sulfur bonds	Gene Ontology	GO:0016877	1	44	0.102461	0.297871	XM_021918433.1	http://amigo.geneontology.org/cgi-bin/amigo/term_details?term=GO:0016877
organic hydroxy compound transmembrane transporter activity	Gene Ontology	GO:1901618	1	44	0.102461	0.297871	XM_021885839.1	http://amigo.geneontology.org/cgi-bin/amigo/term_details?term=GO:1901618
lateral root morphogenesis	Gene Ontology	GO:0010102	1	46	0.106766	0.306508	XM_021885839.1	http://amigo.geneontology.org/cgi-bin/amigo/term_details?term=GO:0010102
positive regulation of protein modification process	Gene Ontology	GO:0031401	1	46	0.106766	0.306508	XR_002511911.1	http://amigo.geneontology.org/cgi-bin/amigo/term_details?term=GO:0031401
post-embryonic root morphogenesis	Gene Ontology	GO:0010101	1	47	0.108911	0.308806	XM_021885839.1	http://amigo.geneontology.org/cgi-bin/amigo/term_details?term=GO:0010101
O-acetyltransferase activity	Gene Ontology	GO:0016413	1	47	0.108911	0.308806	XM_021867069.1	http://amigo.geneontology.org/cgi-bin/amigo/term_details?term=GO:0016413
coated vesicle membrane	Gene Ontology	GO:0030662	1	47	0.108911	0.308806	XM_021878437.1	http://amigo.geneontology.org/cgi-bin/amigo/term_details?term=GO:0030662
regulation of molecular function	Gene Ontology	GO:0065009	2	235	0.110763	0.312769	XM_021910803.1|XR_002511911.1	http://amigo.geneontology.org/cgi-bin/amigo/term_details?term=GO:0065009
auxin biosynthetic process	Gene Ontology	GO:0009851	1	49	0.113186	0.318307	XM_021888102.1	http://amigo.geneontology.org/cgi-bin/amigo/term_details?term=GO:0009851
peptidase activity	Gene Ontology	GO:0008233	3	491	0.115314	0.319087	XM_021863650.1|XM_021903749.1|XM_021863652.1	http://amigo.geneontology.org/cgi-bin/amigo/term_details?term=GO:0008233
regulation of kinase activity	Gene Ontology	GO:0043549	1	50	0.115316	0.319087	XR_002511911.1	http://amigo.geneontology.org/cgi-bin/amigo/term_details?term=GO:0043549
regulation of protein kinase activity	Gene Ontology	GO:0045859	1	50	0.115316	0.319087	XR_002511911.1	http://amigo.geneontology.org/cgi-bin/amigo/term_details?term=GO:0045859
nuclear chromatin	Gene Ontology	GO:0000790	1	50	0.115316	0.319087	XM_021917322.1	http://amigo.geneontology.org/cgi-bin/amigo/term_details?term=GO:0000790
DNA-templated transcription, initiation	Gene Ontology	GO:0006352	1	51	0.117441	0.322332	XR_002508583.1	http://amigo.geneontology.org/cgi-bin/amigo/term_details?term=GO:0006352
cellular biogenic amine metabolic process	Gene Ontology	GO:0006576	1	51	0.117441	0.322332	XM_021888102.1	http://amigo.geneontology.org/cgi-bin/amigo/term_details?term=GO:0006576
response to salt stress	Gene Ontology	GO:0009651	3	496	0.117892	0.322332	XR_002508583.1|XM_021867526.1|XM_021901218.1	http://amigo.geneontology.org/cgi-bin/amigo/term_details?term=GO:0009651
regulation of protein phosphorylation	Gene Ontology	GO:0001932	1	52	0.119561	0.325602	XR_002511911.1	http://amigo.geneontology.org/cgi-bin/amigo/term_details?term=GO:0001932
hydrolase activity	Gene Ontology	GO:0016787	10	2750	0.121135	0.327478	XR_002507260.1|XM_021910465.1|XM_021863650.1|XM_021863652.1|XM_021870744.1|XM_021878309.1|XM_021903749.1|XM_021870743.1|XM_021886115.1|XM_021886114.1	http://amigo.geneontology.org/cgi-bin/amigo/term_details?term=GO:0016787
transferase activity, transferring phosphorus-containing groups	Gene Ontology	GO:0016772	6	1405	0.121632	0.327478	XM_021897176.1|XR_002510897.1|XM_021897178.1|XM_021902299.1|XM_021897171.1|XM_021897153.1	http://amigo.geneontology.org/cgi-bin/amigo/term_details?term=GO:0016772
regulation of mitotic cell cycle	Gene Ontology	GO:0007346	1	53	0.121676	0.327478	XR_002511911.1	http://amigo.geneontology.org/cgi-bin/amigo/term_details?term=GO:0007346
protein folding	Gene Ontology	GO:0006457	2	251	0.123293	0.33054	XM_021898025.1|XM_021893826.1	http://amigo.geneontology.org/cgi-bin/amigo/term_details?term=GO:0006457
aromatic amino acid family metabolic process	Gene Ontology	GO:0009072	1	54	0.123785	0.330574	XM_021888102.1	http://amigo.geneontology.org/cgi-bin/amigo/term_details?term=GO:0009072
nucleosome	Gene Ontology	GO:0000786	1	55	0.12589	0.332331	XM_021917322.1	http://amigo.geneontology.org/cgi-bin/amigo/term_details?term=GO:0000786
regulation of proteolysis	Gene Ontology	GO:0030162	1	55	0.12589	0.332331	XM_021910803.1	http://amigo.geneontology.org/cgi-bin/amigo/term_details?term=GO:0030162
cellular amine metabolic process	Gene Ontology	GO:0044106	1	55	0.12589	0.332331	XM_021888102.1	http://amigo.geneontology.org/cgi-bin/amigo/term_details?term=GO:0044106
regulation of phosphorylation	Gene Ontology	GO:0042325	1	56	0.12799	0.336585	XR_002511911.1	http://amigo.geneontology.org/cgi-bin/amigo/term_details?term=GO:0042325
ion binding	Gene Ontology	GO:0043167	12	3496	0.128546	0.33676	XM_021888102.1|XM_021906005.1|XM_021867524.1|XM_021870744.1|XM_021864476.1|XM_021906003.1|XM_021870743.1|XM_021865319.1|XM_021886115.1|XM_021898025.1|XM_021886114.1|XM_021906004.1	http://amigo.geneontology.org/cgi-bin/amigo/term_details?term=GO:0043167
response to abiotic stimulus	Gene Ontology	GO:0009628	7	1760	0.129556	0.337654	XM_021888102.1|XR_002508583.1|XM_021893826.1|XM_021919667.1|XM_021867526.1|XM_021900475.1|XM_021901218.1	http://amigo.geneontology.org/cgi-bin/amigo/term_details?term=GO:0009628
protein methyltransferase activity	Gene Ontology	GO:0008276	1	57	0.130085	0.337654	XM_021863600.1	http://amigo.geneontology.org/cgi-bin/amigo/term_details?term=GO:0008276
proteolysis	Gene Ontology	GO:0006508	4	808	0.130357	0.337654	XM_021910803.1|XM_021863650.1|XM_021903749.1|XM_021863652.1	http://amigo.geneontology.org/cgi-bin/amigo/term_details?term=GO:0006508
amino acid transport	Gene Ontology	GO:0006865	1	58	0.132175	0.338545	XM_021876555.1	http://amigo.geneontology.org/cgi-bin/amigo/term_details?term=GO:0006865
chromatin silencing	Gene Ontology	GO:0006342	1	58	0.132175	0.338545	XM_021917322.1	http://amigo.geneontology.org/cgi-bin/amigo/term_details?term=GO:0006342
response to red light	Gene Ontology	GO:0010114	1	58	0.132175	0.338545	XM_021888102.1	http://amigo.geneontology.org/cgi-bin/amigo/term_details?term=GO:0010114
spindle	Gene Ontology	GO:0005819	1	59	0.13426	0.341347	XR_002511911.1	http://amigo.geneontology.org/cgi-bin/amigo/term_details?term=GO:0005819
DNA packaging complex	Gene Ontology	GO:0044815	1	59	0.13426	0.341347	XM_021917322.1	http://amigo.geneontology.org/cgi-bin/amigo/term_details?term=GO:0044815
negative regulation of gene expression, epigenetic	Gene Ontology	GO:0045814	1	60	0.13634	0.345361	XM_021917322.1	http://amigo.geneontology.org/cgi-bin/amigo/term_details?term=GO:0045814
single-organism carbohydrate metabolic process	Gene Ontology	GO:0044723	3	533	0.137622	0.346933	XM_021918433.1|XR_002507260.1|XM_021878309.1	http://amigo.geneontology.org/cgi-bin/amigo/term_details?term=GO:0044723
transferase activity, transferring nitrogenous groups	Gene Ontology	GO:0016769	1	62	0.140485	0.346933	XM_021899804.1	http://amigo.geneontology.org/cgi-bin/amigo/term_details?term=GO:0016769
protein alkylation	Gene Ontology	GO:0008213	1	62	0.140485	0.346933	XM_021863600.1	http://amigo.geneontology.org/cgi-bin/amigo/term_details?term=GO:0008213
transaminase activity	Gene Ontology	GO:0008483	1	62	0.140485	0.346933	XM_021899804.1	http://amigo.geneontology.org/cgi-bin/amigo/term_details?term=GO:0008483
clathrin-coated vesicle	Gene Ontology	GO:0030136	1	62	0.140485	0.346933	XM_021878437.1	http://amigo.geneontology.org/cgi-bin/amigo/term_details?term=GO:0030136
protein methylation	Gene Ontology	GO:0006479	1	62	0.140485	0.346933	XM_021863600.1	http://amigo.geneontology.org/cgi-bin/amigo/term_details?term=GO:0006479
proteasome complex	Gene Ontology	GO:0000502	1	62	0.140485	0.346933	XR_002508583.1	http://amigo.geneontology.org/cgi-bin/amigo/term_details?term=GO:0000502
small molecule metabolic process	Gene Ontology	GO:0044281	6	1471	0.142104	0.349676	XM_021888102.1|XM_021918433.1|XM_021870744.1|XM_021878309.1|XM_021870743.1|XR_002507260.1	http://amigo.geneontology.org/cgi-bin/amigo/term_details?term=GO:0044281
monooxygenase activity	Gene Ontology	GO:0004497	2	277	0.144335	0.353903	XM_021888102.1|XM_021864476.1	http://amigo.geneontology.org/cgi-bin/amigo/term_details?term=GO:0004497
positive regulation of catalytic activity	Gene Ontology	GO:0043085	1	65	0.146667	0.358345	XR_002511911.1	http://amigo.geneontology.org/cgi-bin/amigo/term_details?term=GO:0043085
hyperosmotic response	Gene Ontology	GO:0006972	1	66	0.148717	0.360796	XM_021900475.1	http://amigo.geneontology.org/cgi-bin/amigo/term_details?term=GO:0006972
indole-containing compound metabolic process	Gene Ontology	GO:0042430	1	66	0.148717	0.360796	XM_021888102.1	http://amigo.geneontology.org/cgi-bin/amigo/term_details?term=GO:0042430
regulation of cell cycle process	Gene Ontology	GO:0010564	1	67	0.150763	0.363751	XR_002511911.1	http://amigo.geneontology.org/cgi-bin/amigo/term_details?term=GO:0010564
protein transport	Gene Ontology	GO:0015031	3	557	0.150991	0.363751	XM_021864413.1|XM_021864411.1|XM_021878437.1	http://amigo.geneontology.org/cgi-bin/amigo/term_details?term=GO:0015031
auxin metabolic process	Gene Ontology	GO:0009850	1	68	0.152804	0.36674	XM_021888102.1	http://amigo.geneontology.org/cgi-bin/amigo/term_details?term=GO:0009850
phosphatase activity	Gene Ontology	GO:0016791	2	288	0.153455	0.36674	XM_021886115.1|XM_021886114.1	http://amigo.geneontology.org/cgi-bin/amigo/term_details?term=GO:0016791
establishment of protein localization	Gene Ontology	GO:0045184	3	562	0.153828	0.36674	XM_021864413.1|XM_021864411.1|XM_021878437.1	http://amigo.geneontology.org/cgi-bin/amigo/term_details?term=GO:0045184
regulation of transferase activity	Gene Ontology	GO:0051338	1	70	0.156872	0.372705	XR_002511911.1	http://amigo.geneontology.org/cgi-bin/amigo/term_details?term=GO:0051338
positive regulation of molecular function	Gene Ontology	GO:0044093	1	72	0.16092	0.379705	XR_002511911.1	http://amigo.geneontology.org/cgi-bin/amigo/term_details?term=GO:0044093
cytoplasmic vesicle membrane	Gene Ontology	GO:0030659	1	72	0.16092	0.379705	XM_021878437.1	http://amigo.geneontology.org/cgi-bin/amigo/term_details?term=GO:0030659
vesicle membrane	Gene Ontology	GO:0012506	1	73	0.162937	0.383152	XM_021878437.1	http://amigo.geneontology.org/cgi-bin/amigo/term_details?term=GO:0012506
amino acid transmembrane transporter activity	Gene Ontology	GO:0015171	1	74	0.164949	0.384373	XM_021876555.1	http://amigo.geneontology.org/cgi-bin/amigo/term_details?term=GO:0015171
single-organism biosynthetic process	Gene Ontology	GO:0044711	6	1540	0.16513	0.384373	XM_021897176.1|XM_021888102.1|XR_002510897.1|XM_021897178.1|XM_021864476.1|XM_021897171.1	http://amigo.geneontology.org/cgi-bin/amigo/term_details?term=GO:0044711
photomorphogenesis	Gene Ontology	GO:0009640	1	76	0.168959	0.390647	XR_002508583.1	http://amigo.geneontology.org/cgi-bin/amigo/term_details?term=GO:0009640
negative regulation of cellular protein metabolic process	Gene Ontology	GO:0032269	1	76	0.168959	0.390647	XM_021910803.1	http://amigo.geneontology.org/cgi-bin/amigo/term_details?term=GO:0032269
negative regulation of cellular metabolic process	Gene Ontology	GO:0031324	2	308	0.170314	0.391327	XM_021917322.1|XM_021910803.1	http://amigo.geneontology.org/cgi-bin/amigo/term_details?term=GO:0031324
positive regulation of cellular protein metabolic process	Gene Ontology	GO:0032270	1	77	0.170957	0.391327	XR_002511911.1	http://amigo.geneontology.org/cgi-bin/amigo/term_details?term=GO:0032270
negative regulation of protein metabolic process	Gene Ontology	GO:0051248	1	77	0.170957	0.391327	XM_021910803.1	http://amigo.geneontology.org/cgi-bin/amigo/term_details?term=GO:0051248
cytoplasmic vesicle part	Gene Ontology	GO:0044433	1	78	0.17295	0.394578	XM_021878437.1	http://amigo.geneontology.org/cgi-bin/amigo/term_details?term=GO:0044433
cellular catabolic process	Gene Ontology	GO:0044248	4	907	0.174586	0.396995	XM_021886115.1|XM_021870743.1|XM_021886114.1|XM_021870744.1	http://amigo.geneontology.org/cgi-bin/amigo/term_details?term=GO:0044248
protein localization	Gene Ontology	GO:0008104	3	600	0.175928	0.398732	XM_021864413.1|XM_021864411.1|XM_021878437.1	http://amigo.geneontology.org/cgi-bin/amigo/term_details?term=GO:0008104
protein-DNA complex	Gene Ontology	GO:0032993	1	81	0.178901	0.404141	XM_021917322.1	http://amigo.geneontology.org/cgi-bin/amigo/term_details?term=GO:0032993
nucleobase-containing small molecule metabolic process	Gene Ontology	GO:0055086	2	320	0.180576	0.404621	XM_021870743.1|XM_021870744.1	http://amigo.geneontology.org/cgi-bin/amigo/term_details?term=GO:0055086
nuclear part	Gene Ontology	GO:0044428	4	920	0.180752	0.404621	XR_002512138.1|XR_002508583.1|XM_021917322.1|XM_021885746.1	http://amigo.geneontology.org/cgi-bin/amigo/term_details?term=GO:0044428
positive regulation of protein metabolic process	Gene Ontology	GO:0051247	1	82	0.180876	0.404621	XR_002511911.1	http://amigo.geneontology.org/cgi-bin/amigo/term_details?term=GO:0051247
regulation of phosphate metabolic process	Gene Ontology	GO:0019220	1	84	0.18481	0.410756	XR_002511911.1	http://amigo.geneontology.org/cgi-bin/amigo/term_details?term=GO:0019220
regulation of phosphorus metabolic process	Gene Ontology	GO:0051174	1	84	0.18481	0.410756	XR_002511911.1	http://amigo.geneontology.org/cgi-bin/amigo/term_details?term=GO:0051174
phosphate-containing compound metabolic process	Gene Ontology	GO:0006796	6	1603	0.187487	0.415366	XM_021897176.1|XR_002510897.1|XM_021897178.1|XM_021902299.1|XM_021897171.1|XR_002511911.1	http://amigo.geneontology.org/cgi-bin/amigo/term_details?term=GO:0006796
coated vesicle	Gene Ontology	GO:0030135	1	86	0.188727	0.416771	XM_021878437.1	http://amigo.geneontology.org/cgi-bin/amigo/term_details?term=GO:0030135
glycosyl compound biosynthetic process	Gene Ontology	GO:1901659	1	88	0.192624	0.42078	XM_021888102.1	http://amigo.geneontology.org/cgi-bin/amigo/term_details?term=GO:1901659
leaf senescence	Gene Ontology	GO:0010150	1	88	0.192624	0.42078	XM_021867069.1	http://amigo.geneontology.org/cgi-bin/amigo/term_details?term=GO:0010150
chemical homeostasis	Gene Ontology	GO:0048878	2	334	0.192667	0.42078	XM_021886115.1|XM_021886114.1	http://amigo.geneontology.org/cgi-bin/amigo/term_details?term=GO:0048878
phosphorus metabolic process	Gene Ontology	GO:0006793	6	1618	0.192985	0.42078	XM_021897176.1|XR_002510897.1|XM_021897178.1|XM_021902299.1|XM_021897171.1|XR_002511911.1	http://amigo.geneontology.org/cgi-bin/amigo/term_details?term=GO:0006793
carboxylic acid transport	Gene Ontology	GO:0046942	1	89	0.194566	0.420887	XM_021876555.1	http://amigo.geneontology.org/cgi-bin/amigo/term_details?term=GO:0046942
amine metabolic process	Gene Ontology	GO:0009308	1	89	0.194566	0.420887	XM_021888102.1	http://amigo.geneontology.org/cgi-bin/amigo/term_details?term=GO:0009308
negative regulation of catalytic activity	Gene Ontology	GO:0043086	1	90	0.196503	0.420887	XM_021910803.1	http://amigo.geneontology.org/cgi-bin/amigo/term_details?term=GO:0043086
heme binding	Gene Ontology	GO:0020037	2	340	0.197883	0.420887	XM_021888102.1|XM_021864476.1	http://amigo.geneontology.org/cgi-bin/amigo/term_details?term=GO:0020037
sugar:proton symporter activity	Gene Ontology	GO:0005351	1	91	0.198436	0.420887	XM_021885839.1	http://amigo.geneontology.org/cgi-bin/amigo/term_details?term=GO:0005351
organic acid transmembrane transporter activity	Gene Ontology	GO:0005342	1	91	0.198436	0.420887	XM_021876555.1	http://amigo.geneontology.org/cgi-bin/amigo/term_details?term=GO:0005342
carboxylic acid transmembrane transporter activity	Gene Ontology	GO:0046943	1	91	0.198436	0.420887	XM_021876555.1	http://amigo.geneontology.org/cgi-bin/amigo/term_details?term=GO:0046943
cation:sugar symporter activity	Gene Ontology	GO:0005402	1	91	0.198436	0.420887	XM_021885839.1	http://amigo.geneontology.org/cgi-bin/amigo/term_details?term=GO:0005402
response to light stimulus	Gene Ontology	GO:0009416	3	639	0.199481	0.420887	XM_021888102.1|XM_021893826.1|XR_002508583.1	http://amigo.geneontology.org/cgi-bin/amigo/term_details?term=GO:0009416
lateral root development	Gene Ontology	GO:0048527	1	92	0.200364	0.420887	XM_021885839.1	http://amigo.geneontology.org/cgi-bin/amigo/term_details?term=GO:0048527
organ senescence	Gene Ontology	GO:0010260	1	92	0.200364	0.420887	XM_021867069.1	http://amigo.geneontology.org/cgi-bin/amigo/term_details?term=GO:0010260
solute:proton symporter activity	Gene Ontology	GO:0015295	1	92	0.200364	0.420887	XM_021885839.1	http://amigo.geneontology.org/cgi-bin/amigo/term_details?term=GO:0015295
ribonucleoprotein complex assembly	Gene Ontology	GO:0022618	1	93	0.202288	0.423636	XR_002508583.1	http://amigo.geneontology.org/cgi-bin/amigo/term_details?term=GO:0022618
organic anion transport	Gene Ontology	GO:0015711	1	94	0.204207	0.42507	XM_021876555.1	http://amigo.geneontology.org/cgi-bin/amigo/term_details?term=GO:0015711
extracellular space	Gene Ontology	GO:0005615	1	94	0.204207	0.42507	XM_021910803.1	http://amigo.geneontology.org/cgi-bin/amigo/term_details?term=GO:0005615
cell wall organization or biogenesis	Gene Ontology	GO:0071554	3	649	0.205644	0.425202	XM_021888102.1|XM_021867069.1|XM_021910465.1	http://amigo.geneontology.org/cgi-bin/amigo/term_details?term=GO:0071554
animal organ development	Gene Ontology	GO:0048513	2	349	0.205739	0.425202	XM_021885839.1|XM_021867069.1	http://amigo.geneontology.org/cgi-bin/amigo/term_details?term=GO:0048513
sulfur compound biosynthetic process	Gene Ontology	GO:0044272	1	95	0.206121	0.425202	XM_021888102.1	http://amigo.geneontology.org/cgi-bin/amigo/term_details?term=GO:0044272
organonitrogen compound metabolic process	Gene Ontology	GO:1901564	6	1655	0.206812	0.425354	XM_021888102.1|XR_002508583.1|XM_021870744.1|XR_002512138.1|XM_021885746.1|XM_021870743.1	http://amigo.geneontology.org/cgi-bin/amigo/term_details?term=GO:1901564
ribonucleoprotein complex subunit organization	Gene Ontology	GO:0071826	1	97	0.209936	0.429591	XR_002508583.1	http://amigo.geneontology.org/cgi-bin/amigo/term_details?term=GO:0071826
negative regulation of macromolecule metabolic process	Gene Ontology	GO:0010605	2	354	0.210119	0.429591	XM_021917322.1|XM_021910803.1	http://amigo.geneontology.org/cgi-bin/amigo/term_details?term=GO:0010605
O-acyltransferase activity	Gene Ontology	GO:0008374	1	99	0.213733	0.433125	XM_021867069.1	http://amigo.geneontology.org/cgi-bin/amigo/term_details?term=GO:0008374
hormone biosynthetic process	Gene Ontology	GO:0042446	1	99	0.213733	0.433125	XM_021888102.1	http://amigo.geneontology.org/cgi-bin/amigo/term_details?term=GO:0042446
nuclear chromosome part	Gene Ontology	GO:0044454	1	99	0.213733	0.433125	XM_021917322.1	http://amigo.geneontology.org/cgi-bin/amigo/term_details?term=GO:0044454
translation	Gene Ontology	GO:0006412	3	664	0.21497	0.434342	XR_002512138.1|XR_002508583.1|XM_021885746.1	http://amigo.geneontology.org/cgi-bin/amigo/term_details?term=GO:0006412
response to radiation	Gene Ontology	GO:0009314	3	665	0.215595	0.434342	XM_021888102.1|XM_021893826.1|XR_002508583.1	http://amigo.geneontology.org/cgi-bin/amigo/term_details?term=GO:0009314
peptide biosynthetic process	Gene Ontology	GO:0043043	3	668	0.217473	0.435658	XR_002512138.1|XR_002508583.1|XM_021885746.1	http://amigo.geneontology.org/cgi-bin/amigo/term_details?term=GO:0043043
negative regulation of molecular function	Gene Ontology	GO:0044092	1	101	0.217513	0.435658	XM_021910803.1	http://amigo.geneontology.org/cgi-bin/amigo/term_details?term=GO:0044092
transport	Gene Ontology	GO:0006810	7	2043	0.219024	0.436889	XM_021876555.1|XM_021864411.1|XM_021867526.1|XM_021885839.1|XM_021878437.1|XM_021862556.1|XM_021864413.1	http://amigo.geneontology.org/cgi-bin/amigo/term_details?term=GO:0006810
post-embryonic root development	Gene Ontology	GO:0048528	1	102	0.219396	0.436889	XM_021885839.1	http://amigo.geneontology.org/cgi-bin/amigo/term_details?term=GO:0048528
oxidoreductase activity, acting on paired donors, with incorporation or reduction of molecular oxygen	Gene Ontology	GO:0016705	2	369	0.223316	0.442725	XM_021888102.1|XM_021864476.1	http://amigo.geneontology.org/cgi-bin/amigo/term_details?term=GO:0016705
establishment of localization	Gene Ontology	GO:0051234	7	2056	0.223611	0.442725	XM_021876555.1|XM_021864411.1|XM_021867526.1|XM_021885839.1|XM_021878437.1|XM_021862556.1|XM_021864413.1	http://amigo.geneontology.org/cgi-bin/amigo/term_details?term=GO:0051234
regulation of protein modification process	Gene Ontology	GO:0031399	1	105	0.225018	0.444232	XR_002511911.1	http://amigo.geneontology.org/cgi-bin/amigo/term_details?term=GO:0031399
tetrapyrrole binding	Gene Ontology	GO:0046906	2	372	0.225964	0.444826	XM_021888102.1|XM_021864476.1	http://amigo.geneontology.org/cgi-bin/amigo/term_details?term=GO:0046906
protein metabolic process	Gene Ontology	GO:0019538	10	3168	0.226802	0.445203	XM_021910803.1|XR_002508583.1|XM_021863600.1|XM_021863650.1|XM_021902299.1|XR_002512138.1|XM_021885746.1|XM_021903749.1|XR_002511911.1|XM_021863652.1	http://amigo.geneontology.org/cgi-bin/amigo/term_details?term=GO:0019538
cysteine-type peptidase activity	Gene Ontology	GO:0008234	1	107	0.228743	0.446471	XM_021903749.1	http://amigo.geneontology.org/cgi-bin/amigo/term_details?term=GO:0008234
chromatin	Gene Ontology	GO:0000785	1	107	0.228743	0.446471	XM_021917322.1	http://amigo.geneontology.org/cgi-bin/amigo/term_details?term=GO:0000785
cellular response to stress	Gene Ontology	GO:0033554	3	687	0.229447	0.446578	XM_021888102.1|XM_021870743.1|XM_021870744.1	http://amigo.geneontology.org/cgi-bin/amigo/term_details?term=GO:0033554
amide biosynthetic process	Gene Ontology	GO:0043604	3	689	0.230715	0.447782	XR_002512138.1|XR_002508583.1|XM_021885746.1	http://amigo.geneontology.org/cgi-bin/amigo/term_details?term=GO:0043604
acetyltransferase activity	Gene Ontology	GO:0016407	1	109	0.232452	0.449885	XM_021867069.1	http://amigo.geneontology.org/cgi-bin/amigo/term_details?term=GO:0016407
adenyl ribonucleotide binding	Gene Ontology	GO:0032559	7	2087	0.234693	0.452952	XM_021897176.1|XR_002510897.1|XM_021918433.1|XM_021897178.1|XM_021902299.1|XM_021897171.1|XM_021897153.1	http://amigo.geneontology.org/cgi-bin/amigo/term_details?term=GO:0032559
adenyl nucleotide binding	Gene Ontology	GO:0030554	7	2089	0.235415	0.453075	XM_021897176.1|XR_002510897.1|XM_021918433.1|XM_021897178.1|XM_021902299.1|XM_021897171.1|XM_021897153.1	http://amigo.geneontology.org/cgi-bin/amigo/term_details?term=GO:0030554
sugar transmembrane transporter activity	Gene Ontology	GO:0051119	1	111	0.236142	0.453209	XM_021885839.1	http://amigo.geneontology.org/cgi-bin/amigo/term_details?term=GO:0051119
nuclear chromosome	Gene Ontology	GO:0000228	1	112	0.237981	0.45366	XM_021917322.1	http://amigo.geneontology.org/cgi-bin/amigo/term_details?term=GO:0000228
carbohydrate transport	Gene Ontology	GO:0008643	1	112	0.237981	0.45366	XM_021885839.1	http://amigo.geneontology.org/cgi-bin/amigo/term_details?term=GO:0008643
negative regulation of metabolic process	Gene Ontology	GO:0009892	2	386	0.238353	0.45366	XM_021917322.1|XM_021910803.1	http://amigo.geneontology.org/cgi-bin/amigo/term_details?term=GO:0009892
response to external stimulus	Gene Ontology	GO:0009605	5	1390	0.242148	0.459614	XR_002512138.1|XM_021888102.1|XM_021885746.1|XM_021870743.1|XM_021870744.1	http://amigo.geneontology.org/cgi-bin/amigo/term_details?term=GO:0009605
macromolecular complex	Gene Ontology	GO:0032991	7	2114	0.2445	0.462804	XR_002509387.1|XR_002508583.1|XM_021863600.1|XR_002512138.1|XM_021917322.1|XM_021885746.1|XM_021878437.1	http://amigo.geneontology.org/cgi-bin/amigo/term_details?term=GO:0032991
root development	Gene Ontology	GO:0048364	2	399	0.249891	0.469918	XM_021888102.1|XM_021885839.1	http://amigo.geneontology.org/cgi-bin/amigo/term_details?term=GO:0048364
nuclear lumen	Gene Ontology	GO:0031981	3	720	0.250533	0.469918	XR_002512138.1|XM_021917322.1|XM_021885746.1	http://amigo.geneontology.org/cgi-bin/amigo/term_details?term=GO:0031981
inner mitochondrial membrane protein complex	Gene Ontology	GO:0098800	1	119	0.250731	0.469918	XR_002509387.1	http://amigo.geneontology.org/cgi-bin/amigo/term_details?term=GO:0098800
binding	Gene Ontology	GO:0005488	27	9947	0.251482	0.469918	XM_021906005.1|XR_002510897.1|XM_021918433.1|XM_021870744.1|XM_021902299.1|XM_021906003.1|XM_021897153.1|XM_021888102.1|XM_021867524.1|XM_021864476.1|XM_021917322.1|XM_021870743.1|XM_021885746.1|XM_021886115.1|XM_021898025.1|XM_021886114.1|XM_021893826.1|XM_021864411.1|XM_021897178.1|XM_021864413.1|XM_021906004.1|XM_021897176.1|XR_002508583.1|XR_002512138.1|XM_021897171.1|XM_021867526.1|XM_021865…	http://amigo.geneontology.org/cgi-bin/amigo/term_details?term=GO:0005488
root system development	Gene Ontology	GO:0022622	2	401	0.251669	0.469918	XM_021888102.1|XM_021885839.1	http://amigo.geneontology.org/cgi-bin/amigo/term_details?term=GO:0022622
solute:cation symporter activity	Gene Ontology	GO:0015294	1	120	0.252535	0.470261	XM_021885839.1	http://amigo.geneontology.org/cgi-bin/amigo/term_details?term=GO:0015294
response to light intensity	Gene Ontology	GO:0009642	1	122	0.25613	0.475155	XM_021893826.1	http://amigo.geneontology.org/cgi-bin/amigo/term_details?term=GO:0009642
catalytic activity	Gene Ontology	GO:0003824	22	7961	0.257126	0.475155	XR_002510897.1|XM_021918433.1|XM_021870744.1|XM_021902299.1|XM_021897153.1|XR_002507260.1|XM_021888102.1|XM_021864476.1|XM_021899804.1|XM_021870743.1|XM_021886115.1|XM_021903749.1|XM_021867069.1|XM_021910465.1|XM_021863600.1|XM_021897178.1|XM_021878309.1|XM_021863652.1|XM_021897176.1|XM_021863650.1|XM_021897171.1|XM_021886114.1	http://amigo.geneontology.org/cgi-bin/amigo/term_details?term=GO:0003824
macromolecule methylation	Gene Ontology	GO:0043414	1	123	0.257922	0.475155	XM_021863600.1	http://amigo.geneontology.org/cgi-bin/amigo/term_details?term=GO:0043414
protein heterodimerization activity	Gene Ontology	GO:0046982	1	123	0.257922	0.475155	XM_021917322.1	http://amigo.geneontology.org/cgi-bin/amigo/term_details?term=GO:0046982
mitochondrial protein complex	Gene Ontology	GO:0098798	1	126	0.26327	0.483601	XR_002509387.1	http://amigo.geneontology.org/cgi-bin/amigo/term_details?term=GO:0098798
plasma membrane	Gene Ontology	GO:0005886	10	3292	0.26391	0.483601	XM_021865366.1|XM_021888102.1|XR_002508583.1|XM_021876555.1|XM_021878309.1|XM_021885839.1|XM_021901218.1|XM_021902299.1|XM_021897153.1|XR_002507260.1	http://amigo.geneontology.org/cgi-bin/amigo/term_details?term=GO:0005886
peptide metabolic process	Gene Ontology	GO:0006518	3	746	0.267358	0.48862	XR_002512138.1|XR_002508583.1|XM_021885746.1	http://amigo.geneontology.org/cgi-bin/amigo/term_details?term=GO:0006518
extracellular region part	Gene Ontology	GO:0044421	1	133	0.275603	0.502356	XM_021910803.1	http://amigo.geneontology.org/cgi-bin/amigo/term_details?term=GO:0044421
regulation of gene expression, epigenetic	Gene Ontology	GO:0040029	1	135	0.279089	0.506033	XM_021917322.1	http://amigo.geneontology.org/cgi-bin/amigo/term_details?term=GO:0040029
lipid transport	Gene Ontology	GO:0006869	1	135	0.279089	0.506033	XM_021867526.1	http://amigo.geneontology.org/cgi-bin/amigo/term_details?term=GO:0006869
hormone metabolic process	Gene Ontology	GO:0042445	1	136	0.280826	0.507845	XM_021888102.1	http://amigo.geneontology.org/cgi-bin/amigo/term_details?term=GO:0042445
single-organism cellular process	Gene Ontology	GO:0044763	16	5701	0.285878	0.514523	XM_021897176.1|XM_021888102.1|XR_002511911.1|XR_002510897.1|XM_021864411.1|XM_021918433.1|XM_021897178.1|XM_021878309.1|XM_021917322.1|XM_021897171.1|XM_021870743.1|XM_021870744.1|XM_021902299.1|XM_021897153.1|XM_021864413.1|XR_002507260.1	http://amigo.geneontology.org/cgi-bin/amigo/term_details?term=GO:0044763
endosome membrane	Gene Ontology	GO:0010008	1	139	0.286012	0.514523	XM_021878437.1	http://amigo.geneontology.org/cgi-bin/amigo/term_details?term=GO:0010008
endosomal part	Gene Ontology	GO:0044440	1	141	0.289449	0.518215	XM_021878437.1	http://amigo.geneontology.org/cgi-bin/amigo/term_details?term=GO:0044440
endomembrane system	Gene Ontology	GO:0012505	6	1861	0.289569	0.518215	XM_021888102.1|XM_021867069.1|XM_021878437.1|XM_021870744.1|XM_021870743.1|XM_021901218.1	http://amigo.geneontology.org/cgi-bin/amigo/term_details?term=GO:0012505
post-embryonic organ development	Gene Ontology	GO:0048569	1	142	0.291161	0.518372	XM_021885839.1	http://amigo.geneontology.org/cgi-bin/amigo/term_details?term=GO:0048569
alpha-amino acid biosynthetic process	Gene Ontology	GO:1901607	1	142	0.291161	0.518372	XM_021888102.1	http://amigo.geneontology.org/cgi-bin/amigo/term_details?term=GO:1901607
aging	Gene Ontology	GO:0007568	1	143	0.292869	0.518733	XM_021867069.1	http://amigo.geneontology.org/cgi-bin/amigo/term_details?term=GO:0007568
post-embryonic morphogenesis	Gene Ontology	GO:0009886	1	143	0.292869	0.518733	XM_021885839.1	http://amigo.geneontology.org/cgi-bin/amigo/term_details?term=GO:0009886
cell wall modification	Gene Ontology	GO:0042545	1	144	0.294573	0.519082	XM_021888102.1	http://amigo.geneontology.org/cgi-bin/amigo/term_details?term=GO:0042545
cytoplasmic, membrane-bounded vesicle	Gene Ontology	GO:0016023	1	144	0.294573	0.519082	XM_021878437.1	http://amigo.geneontology.org/cgi-bin/amigo/term_details?term=GO:0016023
microtubule	Gene Ontology	GO:0005874	1	145	0.296274	0.520068	XR_002511911.1	http://amigo.geneontology.org/cgi-bin/amigo/term_details?term=GO:0005874
plant organ development	Gene Ontology	GO:0099402	3	792	0.297442	0.520068	XM_021888102.1|XM_021885839.1|XM_021867069.1	http://amigo.geneontology.org/cgi-bin/amigo/term_details?term=GO:0099402
gene silencing	Gene Ontology	GO:0016458	1	147	0.299662	0.520068	XM_021917322.1	http://amigo.geneontology.org/cgi-bin/amigo/term_details?term=GO:0016458
vegetative to reproductive phase transition of meristem	Gene Ontology	GO:0010228	1	147	0.299662	0.520068	XM_021893826.1	http://amigo.geneontology.org/cgi-bin/amigo/term_details?term=GO:0010228
carbohydrate transmembrane transporter activity	Gene Ontology	GO:0015144	1	147	0.299662	0.520068	XM_021885839.1	http://amigo.geneontology.org/cgi-bin/amigo/term_details?term=GO:0015144
carbohydrate transporter activity	Gene Ontology	GO:1901476	1	147	0.299662	0.520068	XM_021885839.1	http://amigo.geneontology.org/cgi-bin/amigo/term_details?term=GO:1901476
endoplasmic reticulum	Gene Ontology	GO:0005783	3	799	0.302045	0.521241	XM_021888102.1|XM_021870743.1|XM_021870744.1	http://amigo.geneontology.org/cgi-bin/amigo/term_details?term=GO:0005783
membrane-bounded vesicle	Gene Ontology	GO:0031988	1	149	0.303034	0.521241	XM_021878437.1	http://amigo.geneontology.org/cgi-bin/amigo/term_details?term=GO:0031988
positive regulation of response to stimulus	Gene Ontology	GO:0048584	1	150	0.304714	0.521241	XM_021919667.1	http://amigo.geneontology.org/cgi-bin/amigo/term_details?term=GO:0048584
response to inorganic substance	Gene Ontology	GO:0010035	3	804	0.305336	0.521241	XM_021919667.1|XM_021867526.1|XM_021900475.1	http://amigo.geneontology.org/cgi-bin/amigo/term_details?term=GO:0010035
negative regulation of cellular process	Gene Ontology	GO:0048523	2	462	0.305889	0.521241	XM_021917322.1|XM_021910803.1	http://amigo.geneontology.org/cgi-bin/amigo/term_details?term=GO:0048523
polymeric cytoskeletal fiber	Gene Ontology	GO:0099513	1	151	0.30639	0.521241	XR_002511911.1	http://amigo.geneontology.org/cgi-bin/amigo/term_details?term=GO:0099513
cytoplasmic vesicle	Gene Ontology	GO:0031410	1	151	0.30639	0.521241	XM_021878437.1	http://amigo.geneontology.org/cgi-bin/amigo/term_details?term=GO:0031410
supramolecular fiber	Gene Ontology	GO:0099512	1	151	0.30639	0.521241	XR_002511911.1	http://amigo.geneontology.org/cgi-bin/amigo/term_details?term=GO:0099512
intracellular vesicle	Gene Ontology	GO:0097708	1	152	0.308062	0.522795	XM_021878437.1	http://amigo.geneontology.org/cgi-bin/amigo/term_details?term=GO:0097708
mitochondrial membrane part	Gene Ontology	GO:0044455	1	153	0.30973	0.522801	XR_002509387.1	http://amigo.geneontology.org/cgi-bin/amigo/term_details?term=GO:0044455
regulation of cell cycle	Gene Ontology	GO:0051726	1	153	0.30973	0.522801	XR_002511911.1	http://amigo.geneontology.org/cgi-bin/amigo/term_details?term=GO:0051726
organonitrogen compound biosynthetic process	Gene Ontology	GO:1901566	4	1172	0.311378	0.523266	XR_002512138.1|XM_021888102.1|XM_021885746.1|XR_002508583.1	http://amigo.geneontology.org/cgi-bin/amigo/term_details?term=GO:1901566
cell surface receptor signaling pathway	Gene Ontology	GO:0007166	1	156	0.314711	0.526346	XM_021902299.1	http://amigo.geneontology.org/cgi-bin/amigo/term_details?term=GO:0007166
membrane protein complex	Gene Ontology	GO:0098796	2	472	0.314738	0.526346	XR_002509387.1|XM_021878437.1	http://amigo.geneontology.org/cgi-bin/amigo/term_details?term=GO:0098796
purine ribonucleoside binding	Gene Ontology	GO:0032550	7	2304	0.316852	0.527322	XM_021897176.1|XR_002510897.1|XM_021918433.1|XM_021897178.1|XM_021902299.1|XM_021897171.1|XM_021897153.1	http://amigo.geneontology.org/cgi-bin/amigo/term_details?term=GO:0032550
purine nucleoside binding	Gene Ontology	GO:0001883	7	2304	0.316852	0.527322	XM_021897176.1|XR_002510897.1|XM_021918433.1|XM_021897178.1|XM_021902299.1|XM_021897171.1|XM_021897153.1	http://amigo.geneontology.org/cgi-bin/amigo/term_details?term=GO:0001883
ribonucleoside binding	Gene Ontology	GO:0032549	7	2308	0.318426	0.527392	XM_021897176.1|XR_002510897.1|XM_021918433.1|XM_021897178.1|XM_021902299.1|XM_021897171.1|XM_021897153.1	http://amigo.geneontology.org/cgi-bin/amigo/term_details?term=GO:0032549
nucleoside binding	Gene Ontology	GO:0001882	7	2308	0.318426	0.527392	XM_021897176.1|XR_002510897.1|XM_021918433.1|XM_021897178.1|XM_021902299.1|XM_021897171.1|XM_021897153.1	http://amigo.geneontology.org/cgi-bin/amigo/term_details?term=GO:0001882
vesicle	Gene Ontology	GO:0031982	1	161	0.322933	0.530194	XM_021878437.1	http://amigo.geneontology.org/cgi-bin/amigo/term_details?term=GO:0031982
purine ribonucleotide binding	Gene Ontology	GO:0032555	7	2322	0.323945	0.530194	XM_021897176.1|XR_002510897.1|XM_021918433.1|XM_021897178.1|XM_021902299.1|XM_021897171.1|XM_021897153.1	http://amigo.geneontology.org/cgi-bin/amigo/term_details?term=GO:0032555
monocarboxylic acid metabolic process	Gene Ontology	GO:0032787	2	483	0.324446	0.530194	XM_021888102.1|XM_021918433.1	http://amigo.geneontology.org/cgi-bin/amigo/term_details?term=GO:0032787
cellular process	Gene Ontology	GO:0009987	28	10703	0.324496	0.530194	XR_002510897.1|XM_021918433.1|XM_021870744.1|XM_021902299.1|XM_021897153.1|XR_002507260.1|XM_021888102.1|XM_021910803.1|XM_021919667.1|XM_021917322.1|XM_021870743.1|XM_021886115.1|XM_021898025.1|XM_021886114.1|XM_021867069.1|XM_021910465.1|XM_021863600.1|XM_021893826.1|XM_021878309.1|XM_021864411.1|XM_021897178.1|XM_021864413.1|XM_021897176.1|XR_002508583.1|XR_002512138.1|XM_021897171.1|XM_021885…	http://amigo.geneontology.org/cgi-bin/amigo/term_details?term=GO:0009987
anatomical structure formation involved in morphogenesis	Gene Ontology	GO:0048646	1	162	0.324566	0.530194	XM_021885839.1	http://amigo.geneontology.org/cgi-bin/amigo/term_details?term=GO:0048646
purine nucleotide binding	Gene Ontology	GO:0017076	7	2324	0.324734	0.530194	XM_021897176.1|XR_002510897.1|XM_021918433.1|XM_021897178.1|XM_021902299.1|XM_021897171.1|XM_021897153.1	http://amigo.geneontology.org/cgi-bin/amigo/term_details?term=GO:0017076
symporter activity	Gene Ontology	GO:0015293	1	163	0.326195	0.53132	XM_021885839.1	http://amigo.geneontology.org/cgi-bin/amigo/term_details?term=GO:0015293
cell wall organization	Gene Ontology	GO:0071555	2	490	0.330608	0.537238	XM_021888102.1|XM_021910465.1	http://amigo.geneontology.org/cgi-bin/amigo/term_details?term=GO:0071555
single-organism transport	Gene Ontology	GO:0044765	3	849	0.335009	0.543109	XM_021862556.1|XM_021867526.1|XM_021885839.1	http://amigo.geneontology.org/cgi-bin/amigo/term_details?term=GO:0044765
ribonucleotide binding	Gene Ontology	GO:0032553	7	2352	0.335831	0.543163	XM_021897176.1|XR_002510897.1|XM_021918433.1|XM_021897178.1|XM_021902299.1|XM_021897171.1|XM_021897153.1	http://amigo.geneontology.org/cgi-bin/amigo/term_details?term=GO:0032553
homeostatic process	Gene Ontology	GO:0042592	2	503	0.342011	0.551864	XM_021886115.1|XM_021886114.1	http://amigo.geneontology.org/cgi-bin/amigo/term_details?term=GO:0042592
ATP binding	Gene Ontology	GO:0005524	6	1986	0.34308	0.552295	XM_021897176.1|XR_002510897.1|XM_021897178.1|XM_021902299.1|XM_021897171.1|XM_021897153.1	http://amigo.geneontology.org/cgi-bin/amigo/term_details?term=GO:0005524
carbohydrate derivative binding	Gene Ontology	GO:0097367	7	2383	0.348188	0.558567	XM_021897176.1|XR_002510897.1|XM_021918433.1|XM_021897178.1|XM_021902299.1|XM_021897171.1|XM_021897153.1	http://amigo.geneontology.org/cgi-bin/amigo/term_details?term=GO:0097367
negative regulation of transcription, DNA-templated	Gene Ontology	GO:0045892	1	177	0.348598	0.558567	XM_021917322.1	http://amigo.geneontology.org/cgi-bin/amigo/term_details?term=GO:0045892
membrane-enclosed lumen	Gene Ontology	GO:0031974	3	877	0.353475	0.562457	XR_002512138.1|XM_021917322.1|XM_021885746.1	http://amigo.geneontology.org/cgi-bin/amigo/term_details?term=GO:0031974
intracellular organelle lumen	Gene Ontology	GO:0070013	3	877	0.353475	0.562457	XR_002512138.1|XM_021917322.1|XM_021885746.1	http://amigo.geneontology.org/cgi-bin/amigo/term_details?term=GO:0070013
organelle lumen	Gene Ontology	GO:0043233	3	877	0.353475	0.562457	XR_002512138.1|XM_021917322.1|XM_021885746.1	http://amigo.geneontology.org/cgi-bin/amigo/term_details?term=GO:0043233
mitotic cell cycle process	Gene Ontology	GO:1903047	1	181	0.354863	0.56251	XR_002511911.1	http://amigo.geneontology.org/cgi-bin/amigo/term_details?term=GO:1903047
cell part	Gene Ontology	GO:0044464	49	19588	0.355472	0.56251	XM_021897153.1|XM_021906005.1|XR_002506841.1|XR_002510897.1|XM_021918433.1|XM_021870744.1|XM_021902299.1|XM_021874850.1|XM_021874464.1|XM_021906003.1|XM_021895698.1|XM_021901218.1|XR_002507260.1|XM_021874852.1|XM_021888102.1|XM_021910803.1|XM_021876555.1|XM_021919667.1|XM_021917322.1|XM_021899804.1|XM_021870743.1|XM_021878437.1|XM_021886115.1|XM_021898025.1|XM_021886114.1|XR_002509387.1|XM_021863…	http://amigo.geneontology.org/cgi-bin/amigo/term_details?term=GO:0044464
cell	Gene Ontology	GO:0005623	49	19590	0.355957	0.56251	XM_021897153.1|XM_021906005.1|XR_002506841.1|XR_002510897.1|XM_021918433.1|XM_021870744.1|XM_021902299.1|XM_021874850.1|XM_021874464.1|XM_021906003.1|XM_021895698.1|XM_021901218.1|XR_002507260.1|XM_021874852.1|XM_021888102.1|XM_021910803.1|XM_021876555.1|XM_021919667.1|XM_021917322.1|XM_021899804.1|XM_021870743.1|XM_021878437.1|XM_021886115.1|XM_021898025.1|XM_021886114.1|XR_002509387.1|XM_021863…	http://amigo.geneontology.org/cgi-bin/amigo/term_details?term=GO:0005623
RNA binding	Gene Ontology	GO:0003723	3	883	0.357427	0.562771	XR_002512138.1|XR_002508583.1|XM_021885746.1	http://amigo.geneontology.org/cgi-bin/amigo/term_details?term=GO:0003723
electron carrier activity	Gene Ontology	GO:0009055	1	183	0.357973	0.562771	XM_021898025.1	http://amigo.geneontology.org/cgi-bin/amigo/term_details?term=GO:0009055
external encapsulating structure organization	Gene Ontology	GO:0045229	2	522	0.358572	0.562771	XM_021888102.1|XM_021910465.1	http://amigo.geneontology.org/cgi-bin/amigo/term_details?term=GO:0045229
negative regulation of RNA biosynthetic process	Gene Ontology	GO:1902679	1	191	0.370266	0.577991	XM_021917322.1	http://amigo.geneontology.org/cgi-bin/amigo/term_details?term=GO:1902679
negative regulation of nucleic acid-templated transcription	Gene Ontology	GO:1903507	1	191	0.370266	0.577991	XM_021917322.1	http://amigo.geneontology.org/cgi-bin/amigo/term_details?term=GO:1903507
microtubule cytoskeleton	Gene Ontology	GO:0015630	1	192	0.371787	0.577991	XR_002511911.1	http://amigo.geneontology.org/cgi-bin/amigo/term_details?term=GO:0015630
system development	Gene Ontology	GO:0048731	5	1668	0.373269	0.577991	XM_021888102.1|XM_021867069.1|XM_021885839.1|XM_021893826.1|XR_002508583.1	http://amigo.geneontology.org/cgi-bin/amigo/term_details?term=GO:0048731
negative regulation of RNA metabolic process	Gene Ontology	GO:0051253	1	193	0.373304	0.577991	XM_021917322.1	http://amigo.geneontology.org/cgi-bin/amigo/term_details?term=GO:0051253
mitotic cell cycle	Gene Ontology	GO:0000278	1	193	0.373304	0.577991	XR_002511911.1	http://amigo.geneontology.org/cgi-bin/amigo/term_details?term=GO:0000278
transferase activity	Gene Ontology	GO:0016740	9	3249	0.379088	0.585632	XM_021897176.1|XM_021867069.1|XR_002510897.1|XM_021863600.1|XM_021897178.1|XM_021902299.1|XM_021897171.1|XM_021899804.1|XM_021897153.1	http://amigo.geneontology.org/cgi-bin/amigo/term_details?term=GO:0016740
catabolic process	Gene Ontology	GO:0009056	4	1304	0.383887	0.591718	XM_021886115.1|XM_021870743.1|XM_021886114.1|XM_021870744.1	http://amigo.geneontology.org/cgi-bin/amigo/term_details?term=GO:0009056
single-organism catabolic process	Gene Ontology	GO:0044712	2	556	0.387834	0.596467	XM_021870743.1|XM_021870744.1	http://amigo.geneontology.org/cgi-bin/amigo/term_details?term=GO:0044712
root morphogenesis	Gene Ontology	GO:0010015	1	207	0.394162	0.603785	XM_021885839.1	http://amigo.geneontology.org/cgi-bin/amigo/term_details?term=GO:0010015
membrane part	Gene Ontology	GO:0044425	14	5299	0.394344	0.603785	XR_002509387.1|XM_021888102.1|XM_021865366.1|XR_002506841.1|XM_021867069.1|XM_021876555.1|XM_021893826.1|XM_021864476.1|XM_021864411.1|XM_021895698.1|XM_021878437.1|XM_021897153.1|XM_021864413.1|XM_021885839.1	http://amigo.geneontology.org/cgi-bin/amigo/term_details?term=GO:0044425
growth	Gene Ontology	GO:0040007	2	565	0.395487	0.604193	XM_021919667.1|XM_021888102.1	http://amigo.geneontology.org/cgi-bin/amigo/term_details?term=GO:0040007
negative regulation of nucleobase-containing compound metabolic process	Gene Ontology	GO:0045934	1	211	0.399996	0.609728	XM_021917322.1	http://amigo.geneontology.org/cgi-bin/amigo/term_details?term=GO:0045934
anion transport	Gene Ontology	GO:0006820	1	213	0.402891	0.612786	XM_021876555.1	http://amigo.geneontology.org/cgi-bin/amigo/term_details?term=GO:0006820
chromosomal part	Gene Ontology	GO:0044427	1	214	0.404334	0.613626	XM_021917322.1	http://amigo.geneontology.org/cgi-bin/amigo/term_details?term=GO:0044427
microbody	Gene Ontology	GO:0042579	1	217	0.408642	0.617443	XM_021918433.1	http://amigo.geneontology.org/cgi-bin/amigo/term_details?term=GO:0042579
peroxisome	Gene Ontology	GO:0005777	1	217	0.408642	0.617443	XM_021918433.1	http://amigo.geneontology.org/cgi-bin/amigo/term_details?term=GO:0005777
multi-multicellular organism process	Gene Ontology	GO:0044706	1	219	0.411496	0.619041	XM_021897153.1	http://amigo.geneontology.org/cgi-bin/amigo/term_details?term=GO:0044706
pollination	Gene Ontology	GO:0009856	1	219	0.411496	0.619041	XM_021897153.1	http://amigo.geneontology.org/cgi-bin/amigo/term_details?term=GO:0009856
cytoskeletal part	Gene Ontology	GO:0044430	1	220	0.412918	0.619454	XR_002511911.1	http://amigo.geneontology.org/cgi-bin/amigo/term_details?term=GO:0044430
alpha-amino acid metabolic process	Gene Ontology	GO:1901605	1	221	0.414337	0.619454	XM_021888102.1	http://amigo.geneontology.org/cgi-bin/amigo/term_details?term=GO:1901605
response to stimulus	Gene Ontology	GO:0050896	14	5369	0.414847	0.619454	XM_021888102.1|XM_021867355.1|XM_021893826.1|XR_002508583.1|XM_021870744.1|XM_021919667.1|XR_002512138.1|XM_021885746.1|XM_021870743.1|XM_021901218.1|XM_021867526.1|XM_021862556.1|XM_021902299.1|XM_021900475.1	http://amigo.geneontology.org/cgi-bin/amigo/term_details?term=GO:0050896
integral component of plasma membrane	Gene Ontology	GO:0005887	1	223	0.417165	0.619454	XM_021885839.1	http://amigo.geneontology.org/cgi-bin/amigo/term_details?term=GO:0005887
negative regulation of cellular macromolecule biosynthetic process	Gene Ontology	GO:2000113	1	223	0.417165	0.619454	XM_021917322.1	http://amigo.geneontology.org/cgi-bin/amigo/term_details?term=GO:2000113
monocarboxylic acid biosynthetic process	Gene Ontology	GO:0072330	1	223	0.417165	0.619454	XM_021888102.1	http://amigo.geneontology.org/cgi-bin/amigo/term_details?term=GO:0072330
fatty acid metabolic process	Gene Ontology	GO:0006631	1	228	0.424175	0.628509	XM_021918433.1	http://amigo.geneontology.org/cgi-bin/amigo/term_details?term=GO:0006631
regulation of hormone levels	Gene Ontology	GO:0010817	1	232	0.429724	0.635364	XM_021888102.1	http://amigo.geneontology.org/cgi-bin/amigo/term_details?term=GO:0010817
positive regulation of biological process	Gene Ontology	GO:0048518	2	613	0.435559	0.642613	XM_021919667.1|XR_002511911.1	http://amigo.geneontology.org/cgi-bin/amigo/term_details?term=GO:0048518
negative regulation of macromolecule biosynthetic process	Gene Ontology	GO:0010558	1	237	0.436585	0.64275	XM_021917322.1	http://amigo.geneontology.org/cgi-bin/amigo/term_details?term=GO:0010558
membrane	Gene Ontology	GO:0016020	19	7492	0.437668	0.642971	XR_002509387.1|XM_021888102.1|XM_021865366.1|XR_002506841.1|XM_021867069.1|XR_002508583.1|XM_021901218.1|XM_021876555.1|XM_021893826.1|XM_021864476.1|XM_021878309.1|XM_021864411.1|XM_021895698.1|XM_021878437.1|XM_021902299.1|XM_021897153.1|XM_021864413.1|XR_002507260.1|XM_021885839.1	http://amigo.geneontology.org/cgi-bin/amigo/term_details?term=GO:0016020
methyltransferase activity	Gene Ontology	GO:0008168	1	241	0.442016	0.647976	XM_021863600.1	http://amigo.geneontology.org/cgi-bin/amigo/term_details?term=GO:0008168
purine ribonucleoside triphosphate binding	Gene Ontology	GO:0035639	6	2221	0.445791	0.651126	XM_021897176.1|XR_002510897.1|XM_021897178.1|XM_021902299.1|XM_021897171.1|XM_021897153.1	http://amigo.geneontology.org/cgi-bin/amigo/term_details?term=GO:0035639
mitochondrial inner membrane	Gene Ontology	GO:0005743	1	244	0.446055	0.651126	XR_002509387.1	http://amigo.geneontology.org/cgi-bin/amigo/term_details?term=GO:0005743
regulation of response to stress	Gene Ontology	GO:0080134	1	245	0.447395	0.651702	XM_021919667.1	http://amigo.geneontology.org/cgi-bin/amigo/term_details?term=GO:0080134
response to acid chemical	Gene Ontology	GO:0001101	3	1028	0.451361	0.65425	XM_021919667.1|XM_021867526.1|XM_021900475.1	http://amigo.geneontology.org/cgi-bin/amigo/term_details?term=GO:0001101
negative regulation of cellular biosynthetic process	Gene Ontology	GO:0031327	1	248	0.451395	0.65425	XM_021917322.1	http://amigo.geneontology.org/cgi-bin/amigo/term_details?term=GO:0031327
Golgi apparatus	Gene Ontology	GO:0005794	3	1029	0.451993	0.65425	XM_021901218.1|XM_021867069.1|XM_021878437.1	http://amigo.geneontology.org/cgi-bin/amigo/term_details?term=GO:0005794
negative regulation of nitrogen compound metabolic process	Gene Ontology	GO:0051172	1	251	0.455367	0.655321	XM_021917322.1	http://amigo.geneontology.org/cgi-bin/amigo/term_details?term=GO:0051172
transferase activity, transferring one-carbon groups	Gene Ontology	GO:0016741	1	252	0.456685	0.655321	XM_021863600.1	http://amigo.geneontology.org/cgi-bin/amigo/term_details?term=GO:0016741
carbohydrate metabolic process	Gene Ontology	GO:0005975	3	1037	0.457039	0.655321	XM_021918433.1|XR_002507260.1|XM_021878309.1	http://amigo.geneontology.org/cgi-bin/amigo/term_details?term=GO:0005975
macromolecular complex subunit organization	Gene Ontology	GO:0043933	2	640	0.457488	0.655321	XR_002508583.1|XM_021917322.1	http://amigo.geneontology.org/cgi-bin/amigo/term_details?term=GO:0043933
negative regulation of biosynthetic process	Gene Ontology	GO:0009890	1	253	0.458	0.655321	XM_021917322.1	http://amigo.geneontology.org/cgi-bin/amigo/term_details?term=GO:0009890
multi-organism process	Gene Ontology	GO:0051704	4	1441	0.458439	0.655321	XR_002512138.1|XM_021888102.1|XM_021897153.1|XM_021885746.1	http://amigo.geneontology.org/cgi-bin/amigo/term_details?term=GO:0051704
response to stress	Gene Ontology	GO:0006950	8	3074	0.462398	0.659611	XM_021888102.1|XR_002508583.1|XM_021870744.1|XM_021919667.1|XM_021867526.1|XM_021900475.1|XM_021901218.1|XM_021870743.1	http://amigo.geneontology.org/cgi-bin/amigo/term_details?term=GO:0006950
integral component of membrane	Gene Ontology	GO:0016021	12	4726	0.467387	0.66535	XM_021865366.1|XM_021888102.1|XR_002506841.1|XM_021867069.1|XM_021876555.1|XM_021893826.1|XM_021864476.1|XM_021864411.1|XM_021895698.1|XM_021897153.1|XM_021864413.1|XM_021885839.1	http://amigo.geneontology.org/cgi-bin/amigo/term_details?term=GO:0016021
methylation	Gene Ontology	GO:0032259	1	265	0.473533	0.671326	XM_021863600.1	http://amigo.geneontology.org/cgi-bin/amigo/term_details?term=GO:0032259
chromosome	Gene Ontology	GO:0005694	1	265	0.473533	0.671326	XM_021917322.1	http://amigo.geneontology.org/cgi-bin/amigo/term_details?term=GO:0005694
oxidoreductase activity	Gene Ontology	GO:0016491	4	1473	0.475495	0.67176	XM_021888102.1|XM_021886115.1|XM_021886114.1|XM_021864476.1	http://amigo.geneontology.org/cgi-bin/amigo/term_details?term=GO:0016491
negative regulation of biological process	Gene Ontology	GO:0048519	2	663	0.475789	0.67176	XM_021917322.1|XM_021910803.1	http://amigo.geneontology.org/cgi-bin/amigo/term_details?term=GO:0048519
carbohydrate binding	Gene Ontology	GO:0030246	1	271	0.481134	0.675156	XM_021897153.1	http://amigo.geneontology.org/cgi-bin/amigo/term_details?term=GO:0030246
glycosyl compound metabolic process	Gene Ontology	GO:1901657	1	271	0.481134	0.675156	XM_021888102.1	http://amigo.geneontology.org/cgi-bin/amigo/term_details?term=GO:1901657
chromatin organization	Gene Ontology	GO:0006325	1	273	0.483644	0.677298	XM_021917322.1	http://amigo.geneontology.org/cgi-bin/amigo/term_details?term=GO:0006325
response to other organism	Gene Ontology	GO:0051707	3	1088	0.488755	0.680479	XR_002512138.1|XM_021888102.1|XM_021885746.1	http://amigo.geneontology.org/cgi-bin/amigo/term_details?term=GO:0051707
response to external biotic stimulus	Gene Ontology	GO:0043207	3	1088	0.488755	0.680479	XR_002512138.1|XM_021888102.1|XM_021885746.1	http://amigo.geneontology.org/cgi-bin/amigo/term_details?term=GO:0043207
protein complex	Gene Ontology	GO:0043234	4	1500	0.48974	0.680479	XR_002509387.1|XR_002508583.1|XM_021917322.1|XM_021878437.1	http://amigo.geneontology.org/cgi-bin/amigo/term_details?term=GO:0043234
cell cycle process	Gene Ontology	GO:0022402	1	278	0.489866	0.680479	XR_002511911.1	http://amigo.geneontology.org/cgi-bin/amigo/term_details?term=GO:0022402
carbohydrate derivative biosynthetic process	Gene Ontology	GO:1901137	1	279	0.491101	0.680823	XM_021888102.1	http://amigo.geneontology.org/cgi-bin/amigo/term_details?term=GO:1901137
plastid	Gene Ontology	GO:0009536	9	3579	0.49666	0.684131	XM_021874852.1|XR_002509387.1|XM_021867355.1|XM_021893826.1|XM_021874850.1|XM_021874464.1|XM_021899804.1|XM_021895698.1|XM_021898025.1	http://amigo.geneontology.org/cgi-bin/amigo/term_details?term=GO:0009536
innate immune response	Gene Ontology	GO:0045087	1	284	0.497235	0.684131	XM_021888102.1	http://amigo.geneontology.org/cgi-bin/amigo/term_details?term=GO:0045087
lipid binding	Gene Ontology	GO:0008289	1	284	0.497235	0.684131	XM_021867526.1	http://amigo.geneontology.org/cgi-bin/amigo/term_details?term=GO:0008289
negative regulation of gene expression	Gene Ontology	GO:0010629	1	285	0.498453	0.684131	XM_021917322.1	http://amigo.geneontology.org/cgi-bin/amigo/term_details?term=GO:0010629
carboxylic ester hydrolase activity	Gene Ontology	GO:0052689	1	285	0.498453	0.684131	XM_021910465.1	http://amigo.geneontology.org/cgi-bin/amigo/term_details?term=GO:0052689
primary metabolic process	Gene Ontology	GO:0044238	20	8149	0.501738	0.687272	XM_021897176.1|XM_021910803.1|XR_002511911.1|XR_002510897.1|XM_021863650.1|XR_002508583.1|XM_021918433.1|XM_021863600.1|XM_021863652.1|XM_021897178.1|XM_021878309.1|XR_002512138.1|XM_021903749.1|XM_021917322.1|XM_021897171.1|XM_021885746.1|XM_021870743.1|XM_021870744.1|XM_021902299.1|XR_002507260.1	http://amigo.geneontology.org/cgi-bin/amigo/term_details?term=GO:0044238
cytoskeleton	Gene Ontology	GO:0005856	1	289	0.503296	0.688037	XR_002511911.1	http://amigo.geneontology.org/cgi-bin/amigo/term_details?term=GO:0005856
leaf development	Gene Ontology	GO:0048366	1	290	0.504499	0.688316	XM_021867069.1	http://amigo.geneontology.org/cgi-bin/amigo/term_details?term=GO:0048366
immune response	Gene Ontology	GO:0006955	1	291	0.5057	0.688591	XM_021888102.1	http://amigo.geneontology.org/cgi-bin/amigo/term_details?term=GO:0006955
cellular protein metabolic process	Gene Ontology	GO:0044267	7	2783	0.508774	0.690611	XM_021910803.1|XR_002508583.1|XM_021863600.1|XM_021902299.1|XR_002512138.1|XM_021885746.1|XR_002511911.1	http://amigo.geneontology.org/cgi-bin/amigo/term_details?term=GO:0044267
intracellular protein transport	Gene Ontology	GO:0006886	1	294	0.509284	0.690611	XM_021878437.1	http://amigo.geneontology.org/cgi-bin/amigo/term_details?term=GO:0006886
nitrogen compound transport	Gene Ontology	GO:0071705	1	295	0.510473	0.690611	XM_021876555.1	http://amigo.geneontology.org/cgi-bin/amigo/term_details?term=GO:0071705
response to biotic stimulus	Gene Ontology	GO:0009607	3	1126	0.511822	0.690611	XR_002512138.1|XM_021888102.1|XM_021885746.1	http://amigo.geneontology.org/cgi-bin/amigo/term_details?term=GO:0009607
biological regulation	Gene Ontology	GO:0065007	13	5286	0.512534	0.690611	XM_021888102.1|XM_021910803.1|XR_002508583.1|XM_021864411.1|XM_021919667.1|XR_002512138.1|XM_021917322.1|XM_021885746.1|XR_002511911.1|XM_021902299.1|XM_021886115.1|XM_021864413.1|XM_021886114.1	http://amigo.geneontology.org/cgi-bin/amigo/term_details?term=GO:0065007
secondary metabolite biosynthetic process	Gene Ontology	GO:0044550	1	298	0.514024	0.690611	XM_021864476.1	http://amigo.geneontology.org/cgi-bin/amigo/term_details?term=GO:0044550
oxidation-reduction process	Gene Ontology	GO:0055114	4	1548	0.514689	0.690611	XM_021888102.1|XM_021886115.1|XM_021886114.1|XM_021864476.1	http://amigo.geneontology.org/cgi-bin/amigo/term_details?term=GO:0055114
mitochondrial membrane	Gene Ontology	GO:0031966	1	299	0.515202	0.690611	XR_002509387.1	http://amigo.geneontology.org/cgi-bin/amigo/term_details?term=GO:0031966
defense response to bacterium	Gene Ontology	GO:0042742	1	300	0.516377	0.690842	XM_021888102.1	http://amigo.geneontology.org/cgi-bin/amigo/term_details?term=GO:0042742
cellular metabolic process	Gene Ontology	GO:0044237	20	8226	0.521639	0.695944	XM_021897176.1|XM_021888102.1|XM_021910803.1|XR_002511911.1|XR_002510897.1|XR_002508583.1|XM_021918433.1|XM_021863600.1|XM_021897178.1|XM_021878309.1|XR_002512138.1|XM_021917322.1|XM_021897171.1|XM_021885746.1|XM_021870743.1|XM_021870744.1|XM_021902299.1|XM_021886115.1|XR_002507260.1|XM_021886114.1	http://amigo.geneontology.org/cgi-bin/amigo/term_details?term=GO:0044237
positive regulation of macromolecule metabolic process	Gene Ontology	GO:0010604	1	305	0.52221	0.695944	XR_002511911.1	http://amigo.geneontology.org/cgi-bin/amigo/term_details?term=GO:0010604
ribonucleoprotein complex biogenesis	Gene Ontology	GO:0022613	1	309	0.526827	0.700741	XR_002508583.1	http://amigo.geneontology.org/cgi-bin/amigo/term_details?term=GO:0022613
multi-organism reproductive process	Gene Ontology	GO:0044703	1	310	0.527974	0.700914	XM_021897153.1	http://amigo.geneontology.org/cgi-bin/amigo/term_details?term=GO:0044703
secondary active transmembrane transporter activity	Gene Ontology	GO:0015291	1	311	0.529119	0.701082	XM_021885839.1	http://amigo.geneontology.org/cgi-bin/amigo/term_details?term=GO:0015291
intrinsic component of membrane	Gene Ontology	GO:0031224	12	4929	0.530505	0.701407	XM_021865366.1|XM_021888102.1|XR_002506841.1|XM_021867069.1|XM_021876555.1|XM_021893826.1|XM_021864476.1|XM_021864411.1|XM_021895698.1|XM_021897153.1|XM_021864413.1|XM_021885839.1	http://amigo.geneontology.org/cgi-bin/amigo/term_details?term=GO:0031224
mitochondrial envelope	Gene Ontology	GO:0005740	1	313	0.5314	0.701407	XR_002509387.1	http://amigo.geneontology.org/cgi-bin/amigo/term_details?term=GO:0005740
positive regulation of cellular metabolic process	Gene Ontology	GO:0031325	1	315	0.53367	0.703056	XR_002511911.1	http://amigo.geneontology.org/cgi-bin/amigo/term_details?term=GO:0031325
transferase activity, transferring acyl groups other than amino-acyl groups	Gene Ontology	GO:0016747	1	319	0.538177	0.706539	XM_021867069.1	http://amigo.geneontology.org/cgi-bin/amigo/term_details?term=GO:0016747
cytosolic part	Gene Ontology	GO:0044445	1	320	0.539298	0.706539	XR_002508583.1	http://amigo.geneontology.org/cgi-bin/amigo/term_details?term=GO:0044445
cellular macromolecular complex assembly	Gene Ontology	GO:0034622	1	321	0.540415	0.706539	XR_002508583.1	http://amigo.geneontology.org/cgi-bin/amigo/term_details?term=GO:0034622
organelle inner membrane	Gene Ontology	GO:0019866	1	321	0.540415	0.706539	XR_002509387.1	http://amigo.geneontology.org/cgi-bin/amigo/term_details?term=GO:0019866
intrinsic component of plasma membrane	Gene Ontology	GO:0031226	1	322	0.54153	0.706655	XM_021885839.1	http://amigo.geneontology.org/cgi-bin/amigo/term_details?term=GO:0031226
immune system process	Gene Ontology	GO:0002376	1	323	0.542642	0.706768	XM_021888102.1	http://amigo.geneontology.org/cgi-bin/amigo/term_details?term=GO:0002376
sulfur compound metabolic process	Gene Ontology	GO:0006790	1	327	0.547064	0.711184	XM_021888102.1	http://amigo.geneontology.org/cgi-bin/amigo/term_details?term=GO:0006790
shoot system development	Gene Ontology	GO:0048367	2	762	0.550221	0.71394	XR_002508583.1|XM_021867069.1	http://amigo.geneontology.org/cgi-bin/amigo/term_details?term=GO:0048367
vesicle-mediated transport	Gene Ontology	GO:0016192	1	337	0.557936	0.722591	XM_021878437.1	http://amigo.geneontology.org/cgi-bin/amigo/term_details?term=GO:0016192
transporter activity	Gene Ontology	GO:0005215	3	1210	0.560864	0.724028	XM_021862556.1|XM_021876555.1|XM_021885839.1	http://amigo.geneontology.org/cgi-bin/amigo/term_details?term=GO:0005215
response to cold	Gene Ontology	GO:0009409	1	340	0.561148	0.724028	XM_021900475.1	http://amigo.geneontology.org/cgi-bin/amigo/term_details?term=GO:0009409
positive regulation of metabolic process	Gene Ontology	GO:0009893	1	342	0.563276	0.725415	XR_002511911.1	http://amigo.geneontology.org/cgi-bin/amigo/term_details?term=GO:0009893
endosome	Gene Ontology	GO:0005768	1	349	0.570644	0.733533	XM_021878437.1	http://amigo.geneontology.org/cgi-bin/amigo/term_details?term=GO:0005768
metabolic process	Gene Ontology	GO:0008152	24	10118	0.578087	0.739849	XR_002510897.1|XM_021918433.1|XM_021870744.1|XM_021902299.1|XR_002507260.1|XM_021888102.1|XM_021910803.1|XM_021864476.1|XM_021917322.1|XM_021870743.1|XM_021886115.1|XM_021903749.1|XM_021863600.1|XM_021897178.1|XM_021878309.1|XM_021863652.1|XM_021897176.1|XR_002508583.1|XM_021863650.1|XR_002512138.1|XM_021897171.1|XM_021885746.1|XM_021886114.1|XR_002511911.1	http://amigo.geneontology.org/cgi-bin/amigo/term_details?term=GO:0008152
nucleotide binding	Gene Ontology	GO:0000166	7	2966	0.578779	0.739849	XM_021897176.1|XR_002510897.1|XM_021918433.1|XM_021897178.1|XM_021902299.1|XM_021897171.1|XM_021897153.1	http://amigo.geneontology.org/cgi-bin/amigo/term_details?term=GO:0000166
nucleoside phosphate binding	Gene Ontology	GO:1901265	7	2966	0.578779	0.739849	XM_021897176.1|XR_002510897.1|XM_021918433.1|XM_021897178.1|XM_021902299.1|XM_021897171.1|XM_021897153.1	http://amigo.geneontology.org/cgi-bin/amigo/term_details?term=GO:1901265
substrate-specific transmembrane transporter activity	Gene Ontology	GO:0022891	2	806	0.580904	0.74119	XM_021876555.1|XM_021885839.1	http://amigo.geneontology.org/cgi-bin/amigo/term_details?term=GO:0022891
organic substance metabolic process	Gene Ontology	GO:0071704	21	8884	0.582575	0.741948	XM_021897176.1|XM_021888102.1|XM_021910803.1|XR_002511911.1|XR_002510897.1|XM_021863650.1|XR_002508583.1|XM_021918433.1|XM_021863600.1|XM_021863652.1|XM_021897178.1|XM_021878309.1|XR_002512138.1|XM_021903749.1|XM_021917322.1|XM_021897171.1|XM_021885746.1|XM_021870743.1|XM_021870744.1|XM_021902299.1|XR_002507260.1	http://amigo.geneontology.org/cgi-bin/amigo/term_details?term=GO:0071704
transferase activity, transferring acyl groups	Gene Ontology	GO:0016746	1	369	0.591029	0.751078	XM_021867069.1	http://amigo.geneontology.org/cgi-bin/amigo/term_details?term=GO:0016746
multicellular organismal process	Gene Ontology	GO:0032501	6	2573	0.59254	0.751078	XM_021888102.1|XM_021867069.1|XR_002508583.1|XM_021893826.1|XM_021885839.1|XM_021897153.1	http://amigo.geneontology.org/cgi-bin/amigo/term_details?term=GO:0032501
macromolecular complex assembly	Gene Ontology	GO:0065003	1	371	0.593014	0.751078	XR_002508583.1	http://amigo.geneontology.org/cgi-bin/amigo/term_details?term=GO:0065003
response to bacterium	Gene Ontology	GO:0009617	1	374	0.595974	0.752553	XM_021888102.1	http://amigo.geneontology.org/cgi-bin/amigo/term_details?term=GO:0009617
cellular component organization	Gene Ontology	GO:0016043	5	2154	0.598203	0.752553	XM_021919667.1|XM_021888102.1|XM_021917322.1|XR_002508583.1|XM_021910465.1	http://amigo.geneontology.org/cgi-bin/amigo/term_details?term=GO:0016043
small molecule binding	Gene Ontology	GO:0036094	7	3020	0.598593	0.752553	XM_021897176.1|XR_002510897.1|XM_021918433.1|XM_021897178.1|XM_021902299.1|XM_021897171.1|XM_021897153.1	http://amigo.geneontology.org/cgi-bin/amigo/term_details?term=GO:0036094
response to auxin	Gene Ontology	GO:0009733	1	378	0.599888	0.752553	XM_021867355.1	http://amigo.geneontology.org/cgi-bin/amigo/term_details?term=GO:0009733
developmental growth	Gene Ontology	GO:0048589	1	379	0.60086	0.752553	XM_021919667.1	http://amigo.geneontology.org/cgi-bin/amigo/term_details?term=GO:0048589
intracellular transport	Gene Ontology	GO:0046907	1	380	0.601831	0.752553	XM_021878437.1	http://amigo.geneontology.org/cgi-bin/amigo/term_details?term=GO:0046907
regulation of primary metabolic process	Gene Ontology	GO:0080090	6	2598	0.602259	0.752553	XM_021910803.1|XR_002508583.1|XR_002512138.1|XM_021917322.1|XM_021885746.1|XR_002511911.1	http://amigo.geneontology.org/cgi-bin/amigo/term_details?term=GO:0080090
protein phosphorylation	Gene Ontology	GO:0006468	2	839	0.602916	0.752553	XR_002511911.1|XM_021902299.1	http://amigo.geneontology.org/cgi-bin/amigo/term_details?term=GO:0006468
ligase activity	Gene Ontology	GO:0016874	1	384	0.605689	0.754647	XM_021918433.1	http://amigo.geneontology.org/cgi-bin/amigo/term_details?term=GO:0016874
establishment of localization in cell	Gene Ontology	GO:0051649	1	395	0.616109	0.765911	XM_021878437.1	http://amigo.geneontology.org/cgi-bin/amigo/term_details?term=GO:0051649
cytosol	Gene Ontology	GO:0005829	4	1759	0.617244	0.765911	XR_002508583.1|XM_021886115.1|XM_021886114.1|XM_021878437.1	http://amigo.geneontology.org/cgi-bin/amigo/term_details?term=GO:0005829
protein kinase activity	Gene Ontology	GO:0004672	2	863	0.618383	0.765911	XM_021897153.1|XM_021902299.1	http://amigo.geneontology.org/cgi-bin/amigo/term_details?term=GO:0004672
chromosome organization	Gene Ontology	GO:0051276	1	402	0.622599	0.765911	XM_021917322.1	http://amigo.geneontology.org/cgi-bin/amigo/term_details?term=GO:0051276
regulation of cellular metabolic process	Gene Ontology	GO:0031323	6	2654	0.623597	0.765911	XM_021910803.1|XR_002508583.1|XR_002512138.1|XM_021917322.1|XM_021885746.1|XR_002511911.1	http://amigo.geneontology.org/cgi-bin/amigo/term_details?term=GO:0031323
chloroplast	Gene Ontology	GO:0009507	8	3526	0.624337	0.765911	XM_021874852.1|XM_021867355.1|XM_021893826.1|XM_021874850.1|XM_021874464.1|XM_021899804.1|XM_021895698.1|XM_021898025.1	http://amigo.geneontology.org/cgi-bin/amigo/term_details?term=GO:0009507
carboxylic acid metabolic process	Gene Ontology	GO:0019752	2	874	0.62532	0.765911	XM_021888102.1|XM_021918433.1	http://amigo.geneontology.org/cgi-bin/amigo/term_details?term=GO:0019752
peptidase activity, acting on L-amino acid peptides	Gene Ontology	GO:0070011	1	405	0.625347	0.765911	XM_021903749.1	http://amigo.geneontology.org/cgi-bin/amigo/term_details?term=GO:0070011
mitochondrial part	Gene Ontology	GO:0044429	1	405	0.625347	0.765911	XR_002509387.1	http://amigo.geneontology.org/cgi-bin/amigo/term_details?term=GO:0044429
regulation of macromolecule metabolic process	Gene Ontology	GO:0060255	6	2660	0.625846	0.765911	XM_021910803.1|XR_002508583.1|XR_002512138.1|XM_021917322.1|XM_021885746.1|XR_002511911.1	http://amigo.geneontology.org/cgi-bin/amigo/term_details?term=GO:0060255
cation transmembrane transporter activity	Gene Ontology	GO:0008324	1	411	0.630784	0.770585	XM_021885839.1	http://amigo.geneontology.org/cgi-bin/amigo/term_details?term=GO:0008324
intracellular part	Gene Ontology	GO:0044424	42	17804	0.633931	0.771332	XM_021906005.1|XR_002506841.1|XR_002510897.1|XM_021918433.1|XM_021870744.1|XM_021902299.1|XM_021874850.1|XM_021874464.1|XM_021906003.1|XM_021895698.1|XM_021901218.1|XR_002507260.1|XM_021874852.1|XM_021888102.1|XM_021910803.1|XM_021919667.1|XM_021917322.1|XM_021899804.1|XM_021870743.1|XM_021878437.1|XM_021886115.1|XM_021898025.1|XM_021886114.1|XR_002509387.1|XM_021863600.1|XM_021867355.1|XM_021867…	http://amigo.geneontology.org/cgi-bin/amigo/term_details?term=GO:0044424
phyllome development	Gene Ontology	GO:0048827	1	415	0.634366	0.771332	XM_021867069.1	http://amigo.geneontology.org/cgi-bin/amigo/term_details?term=GO:0048827
ribosome	Gene Ontology	GO:0005840	1	416	0.635256	0.771332	XM_021863600.1	http://amigo.geneontology.org/cgi-bin/amigo/term_details?term=GO:0005840
response to oxygen-containing compound	Gene Ontology	GO:1901700	3	1350	0.635873	0.771332	XM_021919667.1|XM_021867526.1|XM_021900475.1	http://amigo.geneontology.org/cgi-bin/amigo/term_details?term=GO:1901700
intracellular	Gene Ontology	GO:0005622	42	17818	0.637212	0.771598	XM_021906005.1|XR_002506841.1|XR_002510897.1|XM_021918433.1|XM_021870744.1|XM_021902299.1|XM_021874850.1|XM_021874464.1|XM_021906003.1|XM_021895698.1|XM_021901218.1|XR_002507260.1|XM_021874852.1|XM_021888102.1|XM_021910803.1|XM_021919667.1|XM_021917322.1|XM_021899804.1|XM_021870743.1|XM_021878437.1|XM_021886115.1|XM_021898025.1|XM_021886114.1|XR_002509387.1|XM_021863600.1|XM_021867355.1|XM_021867…	http://amigo.geneontology.org/cgi-bin/amigo/term_details?term=GO:0005622
mitochondrion	Gene Ontology	GO:0005739	7	3138	0.640278	0.772797	XR_002509387.1|XM_021888102.1|XR_002506841.1|XM_021918433.1|XM_021903746.1|XM_021903747.1|XM_021903748.1	http://amigo.geneontology.org/cgi-bin/amigo/term_details?term=GO:0005739
cell communication	Gene Ontology	GO:0007154	4	1811	0.640446	0.772797	XM_021897153.1|XM_021870743.1|XM_021870744.1|XM_021902299.1	http://amigo.geneontology.org/cgi-bin/amigo/term_details?term=GO:0007154
response to oxidative stress	Gene Ontology	GO:0006979	1	424	0.642299	0.773679	XM_021900475.1	http://amigo.geneontology.org/cgi-bin/amigo/term_details?term=GO:0006979
carboxylic acid biosynthetic process	Gene Ontology	GO:0046394	1	428	0.645771	0.775843	XM_021888102.1	http://amigo.geneontology.org/cgi-bin/amigo/term_details?term=GO:0046394
post-embryonic development	Gene Ontology	GO:0009791	3	1371	0.646348	0.775843	XR_002508583.1|XM_021885839.1|XM_021893826.1	http://amigo.geneontology.org/cgi-bin/amigo/term_details?term=GO:0009791
substrate-specific transporter activity	Gene Ontology	GO:0022892	2	915	0.650335	0.779271	XM_021876555.1|XM_021885839.1	http://amigo.geneontology.org/cgi-bin/amigo/term_details?term=GO:0022892
plasma membrane part	Gene Ontology	GO:0044459	1	436	0.652614	0.780302	XM_021885839.1	http://amigo.geneontology.org/cgi-bin/amigo/term_details?term=GO:0044459
cell cycle	Gene Ontology	GO:0007049	1	437	0.653461	0.780302	XR_002511911.1	http://amigo.geneontology.org/cgi-bin/amigo/term_details?term=GO:0007049
flower development	Gene Ontology	GO:0009908	1	441	0.656825	0.782606	XR_002508583.1	http://amigo.geneontology.org/cgi-bin/amigo/term_details?term=GO:0009908
secondary metabolic process	Gene Ontology	GO:0019748	1	442	0.657662	0.782606	XM_021864476.1	http://amigo.geneontology.org/cgi-bin/amigo/term_details?term=GO:0019748
positive regulation of cellular process	Gene Ontology	GO:0048522	1	445	0.660158	0.784222	XR_002511911.1	http://amigo.geneontology.org/cgi-bin/amigo/term_details?term=GO:0048522
reproductive shoot system development	Gene Ontology	GO:0090567	1	452	0.665913	0.789698	XR_002508583.1	http://amigo.geneontology.org/cgi-bin/amigo/term_details?term=GO:0090567
regulation of response to stimulus	Gene Ontology	GO:0048583	1	459	0.671573	0.792003	XM_021919667.1	http://amigo.geneontology.org/cgi-bin/amigo/term_details?term=GO:0048583
intracellular organelle	Gene Ontology	GO:0043229	37	15923	0.671802	0.792003	XM_021906005.1|XR_002506841.1|XM_021918433.1|XM_021870744.1|XM_021902299.1|XM_021874850.1|XM_021874464.1|XM_021906003.1|XM_021895698.1|XR_002507260.1|XM_021874852.1|XM_021888102.1|XM_021919667.1|XM_021917322.1|XM_021899804.1|XM_021870743.1|XM_021878437.1|XM_021886115.1|XM_021898025.1|XM_021886114.1|XM_021863600.1|XM_021867355.1|XM_021867069.1|XM_021901218.1|XM_021903746.1|XM_021893826.1|XM_021878…	http://amigo.geneontology.org/cgi-bin/amigo/term_details?term=GO:0043229
single-organism developmental process	Gene Ontology	GO:0044767	6	2788	0.672045	0.792003	XM_021888102.1|XM_021867069.1|XR_002508583.1|XM_021893826.1|XM_021919667.1|XM_021885839.1	http://amigo.geneontology.org/cgi-bin/amigo/term_details?term=GO:0044767
organelle	Gene Ontology	GO:0043226	37	15926	0.672455	0.792003	XM_021906005.1|XR_002506841.1|XM_021918433.1|XM_021870744.1|XM_021902299.1|XM_021874850.1|XM_021874464.1|XM_021906003.1|XM_021895698.1|XR_002507260.1|XM_021874852.1|XM_021888102.1|XM_021919667.1|XM_021917322.1|XM_021899804.1|XM_021870743.1|XM_021878437.1|XM_021886115.1|XM_021898025.1|XM_021886114.1|XM_021863600.1|XM_021867355.1|XM_021867069.1|XM_021901218.1|XM_021903746.1|XM_021893826.1|XM_021878…	http://amigo.geneontology.org/cgi-bin/amigo/term_details?term=GO:0043226
oxoacid metabolic process	Gene Ontology	GO:0043436	2	956	0.674036	0.79251	XM_021888102.1|XM_021918433.1	http://amigo.geneontology.org/cgi-bin/amigo/term_details?term=GO:0043436
regulation of metabolic process	Gene Ontology	GO:0019222	6	2807	0.678601	0.796518	XM_021910803.1|XR_002508583.1|XR_002512138.1|XM_021917322.1|XM_021885746.1|XR_002511911.1	http://amigo.geneontology.org/cgi-bin/amigo/term_details?term=GO:0019222
organic acid biosynthetic process	Gene Ontology	GO:0016053	1	475	0.684157	0.801673	XM_021888102.1	http://amigo.geneontology.org/cgi-bin/amigo/term_details?term=GO:0016053
multicellular organism development	Gene Ontology	GO:0007275	5	2387	0.689649	0.806432	XM_021888102.1|XM_021867069.1|XM_021885839.1|XM_021893826.1|XR_002508583.1	http://amigo.geneontology.org/cgi-bin/amigo/term_details?term=GO:0007275
transmembrane transporter activity	Gene Ontology	GO:0022857	2	986	0.690559	0.806432	XM_021876555.1|XM_021885839.1	http://amigo.geneontology.org/cgi-bin/amigo/term_details?term=GO:0022857
developmental process	Gene Ontology	GO:0032502	6	2860	0.696459	0.811923	XM_021888102.1|XM_021867069.1|XR_002508583.1|XM_021893826.1|XM_021919667.1|XM_021885839.1	http://amigo.geneontology.org/cgi-bin/amigo/term_details?term=GO:0032502
response to temperature stimulus	Gene Ontology	GO:0009266	1	493	0.697746	0.811923	XM_021900475.1	http://amigo.geneontology.org/cgi-bin/amigo/term_details?term=GO:0009266
response to abscisic acid	Gene Ontology	GO:0009737	1	497	0.700687	0.811923	XM_021867526.1	http://amigo.geneontology.org/cgi-bin/amigo/term_details?term=GO:0009737
response to alcohol	Gene Ontology	GO:0097305	1	498	0.701418	0.811923	XM_021867526.1	http://amigo.geneontology.org/cgi-bin/amigo/term_details?term=GO:0097305
cellular component organization or biogenesis	Gene Ontology	GO:0071840	5	2421	0.70179	0.811923	XM_021919667.1|XM_021888102.1|XM_021917322.1|XR_002508583.1|XM_021910465.1	http://amigo.geneontology.org/cgi-bin/amigo/term_details?term=GO:0071840
reproductive process	Gene Ontology	GO:0022414	3	1493	0.703072	0.811923	XR_002508583.1|XM_021897153.1|XM_021893826.1	http://amigo.geneontology.org/cgi-bin/amigo/term_details?term=GO:0022414
reproduction	Gene Ontology	GO:0000003	3	1499	0.70568	0.811923	XR_002508583.1|XM_021897153.1|XM_021893826.1	http://amigo.geneontology.org/cgi-bin/amigo/term_details?term=GO:0000003
intracellular membrane-bounded organelle	Gene Ontology	GO:0043231	36	15672	0.705746	0.811923	XM_021906005.1|XR_002506841.1|XM_021918433.1|XM_021870744.1|XM_021902299.1|XM_021874850.1|XM_021874464.1|XM_021906003.1|XM_021895698.1|XR_002507260.1|XM_021874852.1|XM_021888102.1|XM_021919667.1|XM_021917322.1|XM_021899804.1|XM_021870743.1|XM_021878437.1|XM_021886115.1|XM_021898025.1|XM_021886114.1|XM_021867355.1|XM_021867069.1|XM_021901218.1|XM_021903746.1|XM_021893826.1|XM_021878309.1|XM_021903…	http://amigo.geneontology.org/cgi-bin/amigo/term_details?term=GO:0043231
membrane-bounded organelle	Gene Ontology	GO:0043227	36	15675	0.706367	0.811923	XM_021906005.1|XR_002506841.1|XM_021918433.1|XM_021870744.1|XM_021902299.1|XM_021874850.1|XM_021874464.1|XM_021906003.1|XM_021895698.1|XR_002507260.1|XM_021874852.1|XM_021888102.1|XM_021919667.1|XM_021917322.1|XM_021899804.1|XM_021870743.1|XM_021878437.1|XM_021886115.1|XM_021898025.1|XM_021886114.1|XM_021867355.1|XM_021867069.1|XM_021901218.1|XM_021903746.1|XM_021893826.1|XM_021878309.1|XM_021903…	http://amigo.geneontology.org/cgi-bin/amigo/term_details?term=GO:0043227
single-multicellular organism process	Gene Ontology	GO:0044707	5	2436	0.707045	0.811923	XM_021888102.1|XM_021867069.1|XM_021885839.1|XM_021893826.1|XR_002508583.1	http://amigo.geneontology.org/cgi-bin/amigo/term_details?term=GO:0044707
active transmembrane transporter activity	Gene Ontology	GO:0022804	1	517	0.714974	0.819662	XM_021885839.1	http://amigo.geneontology.org/cgi-bin/amigo/term_details?term=GO:0022804
protein dimerization activity	Gene Ontology	GO:0046983	1	519	0.716365	0.819893	XM_021917322.1	http://amigo.geneontology.org/cgi-bin/amigo/term_details?term=GO:0046983
response to chemical	Gene Ontology	GO:0042221	5	2467	0.717708	0.820068	XM_021919667.1|XM_021867355.1|XM_021862556.1|XM_021867526.1|XM_021900475.1	http://amigo.geneontology.org/cgi-bin/amigo/term_details?term=GO:0042221
cellular component assembly	Gene Ontology	GO:0022607	1	524	0.719814	0.820406	XR_002508583.1	http://amigo.geneontology.org/cgi-bin/amigo/term_details?term=GO:0022607
heterocyclic compound binding	Gene Ontology	GO:1901363	13	6049	0.721136	0.820406	XM_021897176.1|XM_021888102.1|XR_002510897.1|XR_002508583.1|XM_021918433.1|XM_021897178.1|XM_021864476.1|XR_002512138.1|XM_021917322.1|XM_021897171.1|XM_021885746.1|XM_021902299.1|XM_021897153.1	http://amigo.geneontology.org/cgi-bin/amigo/term_details?term=GO:1901363
organic acid metabolic process	Gene Ontology	GO:0006082	2	1046	0.721576	0.820406	XM_021888102.1|XM_021918433.1	http://amigo.geneontology.org/cgi-bin/amigo/term_details?term=GO:0006082
organic cyclic compound binding	Gene Ontology	GO:0097159	13	6067	0.725376	0.823368	XM_021897176.1|XM_021888102.1|XR_002510897.1|XR_002508583.1|XM_021918433.1|XM_021897178.1|XM_021864476.1|XR_002512138.1|XM_021917322.1|XM_021897171.1|XM_021885746.1|XM_021902299.1|XM_021897153.1	http://amigo.geneontology.org/cgi-bin/amigo/term_details?term=GO:0097159
ion transmembrane transporter activity	Gene Ontology	GO:0015075	1	545	0.733853	0.831619	XM_021885839.1	http://amigo.geneontology.org/cgi-bin/amigo/term_details?term=GO:0015075
carbohydrate derivative metabolic process	Gene Ontology	GO:1901135	1	548	0.735801	0.832458	XM_021888102.1	http://amigo.geneontology.org/cgi-bin/amigo/term_details?term=GO:1901135
organelle organization	Gene Ontology	GO:0006996	2	1093	0.744045	0.840405	XM_021919667.1|XM_021917322.1	http://amigo.geneontology.org/cgi-bin/amigo/term_details?term=GO:0006996
small molecule biosynthetic process	Gene Ontology	GO:0044283	1	564	0.745957	0.841185	XM_021888102.1	http://amigo.geneontology.org/cgi-bin/amigo/term_details?term=GO:0044283
organic substance catabolic process	Gene Ontology	GO:1901575	2	1109	0.751339	0.845871	XM_021870743.1|XM_021870744.1	http://amigo.geneontology.org/cgi-bin/amigo/term_details?term=GO:1901575
reproductive system development	Gene Ontology	GO:0061458	2	1120	0.756252	0.848628	XR_002508583.1|XM_021893826.1	http://amigo.geneontology.org/cgi-bin/amigo/term_details?term=GO:0061458
reproductive structure development	Gene Ontology	GO:0048608	2	1120	0.756252	0.848628	XR_002508583.1|XM_021893826.1	http://amigo.geneontology.org/cgi-bin/amigo/term_details?term=GO:0048608
ion transport	Gene Ontology	GO:0006811	1	595	0.764551	0.856546	XM_021876555.1	http://amigo.geneontology.org/cgi-bin/amigo/term_details?term=GO:0006811
biosynthetic process	Gene Ontology	GO:0009058	10	4942	0.772234	0.863749	XM_021897176.1|XM_021888102.1|XR_002510897.1|XR_002508583.1|XM_021897178.1|XM_021864476.1|XR_002512138.1|XM_021917322.1|XM_021897171.1|XM_021885746.1	http://amigo.geneontology.org/cgi-bin/amigo/term_details?term=GO:0009058
anatomical structure development	Gene Ontology	GO:0048856	5	2663	0.778947	0.869845	XM_021888102.1|XM_021867069.1|XM_021885839.1|XM_021893826.1|XR_002508583.1	http://amigo.geneontology.org/cgi-bin/amigo/term_details?term=GO:0048856
cellular biosynthetic process	Gene Ontology	GO:0044249	9	4561	0.788416	0.878995	XM_021897176.1|XM_021888102.1|XR_002510897.1|XR_002508583.1|XM_021897178.1|XR_002512138.1|XM_021917322.1|XM_021897171.1|XM_021885746.1	http://amigo.geneontology.org/cgi-bin/amigo/term_details?term=GO:0044249
vacuolar membrane	Gene Ontology	GO:0005774	1	647	0.792777	0.881277	XM_021878437.1	http://amigo.geneontology.org/cgi-bin/amigo/term_details?term=GO:0005774
regulation of biological process	Gene Ontology	GO:0050789	9	4585	0.793744	0.881277	XM_021888102.1|XM_021910803.1|XR_002508583.1|XM_021919667.1|XR_002512138.1|XM_021917322.1|XM_021885746.1|XR_002511911.1|XM_021902299.1	http://amigo.geneontology.org/cgi-bin/amigo/term_details?term=GO:0050789
vacuolar part	Gene Ontology	GO:0044437	1	650	0.7943	0.881277	XM_021878437.1	http://amigo.geneontology.org/cgi-bin/amigo/term_details?term=GO:0044437
response to lipid	Gene Ontology	GO:0033993	1	668	0.803207	0.889726	XM_021867526.1	http://amigo.geneontology.org/cgi-bin/amigo/term_details?term=GO:0033993
organic substance biosynthetic process	Gene Ontology	GO:1901576	9	4648	0.807282	0.892804	XM_021897176.1|XM_021888102.1|XR_002510897.1|XR_002508583.1|XM_021897178.1|XR_002512138.1|XM_021917322.1|XM_021897171.1|XM_021885746.1	http://amigo.geneontology.org/cgi-bin/amigo/term_details?term=GO:1901576
protein serine/threonine kinase activity	Gene Ontology	GO:0004674	1	710	0.822539	0.908221	XM_021902299.1	http://amigo.geneontology.org/cgi-bin/amigo/term_details?term=GO:0004674
cellular response to stimulus	Gene Ontology	GO:0051716	4	2342	0.824676	0.909123	XM_021888102.1|XM_021870743.1|XM_021870744.1|XM_021902299.1	http://amigo.geneontology.org/cgi-bin/amigo/term_details?term=GO:0051716
developmental process involved in reproduction	Gene Ontology	GO:0003006	2	1306	0.827595	0.910883	XR_002508583.1|XM_021893826.1	http://amigo.geneontology.org/cgi-bin/amigo/term_details?term=GO:0003006
regulation of cellular macromolecule biosynthetic process	Gene Ontology	GO:2000112	4	2379	0.834049	0.916147	XR_002512138.1|XR_002508583.1|XM_021917322.1|XM_021885746.1	http://amigo.geneontology.org/cgi-bin/amigo/term_details?term=GO:2000112
regulation of macromolecule biosynthetic process	Gene Ontology	GO:0010556	4	2383	0.835037	0.916147	XR_002512138.1|XR_002508583.1|XM_021917322.1|XM_021885746.1	http://amigo.geneontology.org/cgi-bin/amigo/term_details?term=GO:0010556
anatomical structure morphogenesis	Gene Ontology	GO:0009653	1	760	0.843127	0.921728	XM_021885839.1	http://amigo.geneontology.org/cgi-bin/amigo/term_details?term=GO:0009653
single organism reproductive process	Gene Ontology	GO:0044702	2	1361	0.844835	0.921728	XR_002508583.1|XM_021897153.1	http://amigo.geneontology.org/cgi-bin/amigo/term_details?term=GO:0044702
cellular protein modification process	Gene Ontology	GO:0006464	3	1909	0.845797	0.921728	XM_021863600.1|XR_002511911.1|XM_021902299.1	http://amigo.geneontology.org/cgi-bin/amigo/term_details?term=GO:0006464
protein modification process	Gene Ontology	GO:0036211	3	1909	0.845797	0.921728	XM_021863600.1|XR_002511911.1|XM_021902299.1	http://amigo.geneontology.org/cgi-bin/amigo/term_details?term=GO:0036211
regulation of cellular biosynthetic process	Gene Ontology	GO:0031326	4	2433	0.846994	0.921728	XR_002512138.1|XR_002508583.1|XM_021917322.1|XM_021885746.1	http://amigo.geneontology.org/cgi-bin/amigo/term_details?term=GO:0031326
regulation of nitrogen compound metabolic process	Gene Ontology	GO:0051171	4	2438	0.84815	0.921728	XR_002512138.1|XR_002508583.1|XM_021917322.1|XM_021885746.1	http://amigo.geneontology.org/cgi-bin/amigo/term_details?term=GO:0051171
regulation of biosynthetic process	Gene Ontology	GO:0009889	4	2447	0.850212	0.922514	XR_002512138.1|XR_002508583.1|XM_021917322.1|XM_021885746.1	http://amigo.geneontology.org/cgi-bin/amigo/term_details?term=GO:0009889
defense response	Gene Ontology	GO:0006952	2	1401	0.856393	0.926398	XM_021888102.1|XM_021900475.1	http://amigo.geneontology.org/cgi-bin/amigo/term_details?term=GO:0006952
regulation of gene expression	Gene Ontology	GO:0010468	4	2475	0.856481	0.926398	XR_002512138.1|XR_002508583.1|XM_021917322.1|XM_021885746.1	http://amigo.geneontology.org/cgi-bin/amigo/term_details?term=GO:0010468
whole membrane	Gene Ontology	GO:0098805	1	827	0.867068	0.936379	XM_021878437.1	http://amigo.geneontology.org/cgi-bin/amigo/term_details?term=GO:0098805
response to hormone	Gene Ontology	GO:0009725	2	1452	0.870008	0.937509	XM_021867355.1|XM_021867526.1	http://amigo.geneontology.org/cgi-bin/amigo/term_details?term=GO:0009725
defense response to other organism	Gene Ontology	GO:0098542	1	849	0.874115	0.937509	XM_021888102.1	http://amigo.geneontology.org/cgi-bin/amigo/term_details?term=GO:0098542
plasmodesma	Gene Ontology	GO:0009506	1	855	0.875972	0.937509	XM_021901218.1	http://amigo.geneontology.org/cgi-bin/amigo/term_details?term=GO:0009506
symplast	Gene Ontology	GO:0055044	1	855	0.875972	0.937509	XM_021901218.1	http://amigo.geneontology.org/cgi-bin/amigo/term_details?term=GO:0055044
cell junction	Gene Ontology	GO:0030054	1	856	0.876279	0.937509	XM_021901218.1	http://amigo.geneontology.org/cgi-bin/amigo/term_details?term=GO:0030054
cell-cell junction	Gene Ontology	GO:0005911	1	856	0.876279	0.937509	XM_021901218.1	http://amigo.geneontology.org/cgi-bin/amigo/term_details?term=GO:0005911
protein binding	Gene Ontology	GO:0005515	5	3118	0.882262	0.942447	XR_002512138.1|XR_002508583.1|XM_021917322.1|XM_021885746.1|XM_021893826.1	http://amigo.geneontology.org/cgi-bin/amigo/term_details?term=GO:0005515
intracellular organelle part	Gene Ontology	GO:0044446	7	4158	0.889198	0.947343	XR_002509387.1|XR_002508583.1|XR_002512138.1|XM_021917322.1|XM_021885746.1|XR_002511911.1|XM_021878437.1	http://amigo.geneontology.org/cgi-bin/amigo/term_details?term=GO:0044446
response to endogenous stimulus	Gene Ontology	GO:0009719	2	1536	0.889912	0.947343	XM_021867355.1|XM_021867526.1	http://amigo.geneontology.org/cgi-bin/amigo/term_details?term=GO:0009719
organelle part	Gene Ontology	GO:0044422	7	4170	0.89097	0.947343	XR_002509387.1|XR_002508583.1|XR_002512138.1|XM_021917322.1|XM_021885746.1|XR_002511911.1|XM_021878437.1	http://amigo.geneontology.org/cgi-bin/amigo/term_details?term=GO:0044422
organelle membrane	Gene Ontology	GO:0031090	2	1550	0.892946	0.947664	XR_002509387.1|XM_021878437.1	http://amigo.geneontology.org/cgi-bin/amigo/term_details?term=GO:0031090
regulation of cellular process	Gene Ontology	GO:0050794	7	4201	0.89544	0.947664	XM_021910803.1|XR_002508583.1|XM_021902299.1|XR_002512138.1|XM_021917322.1|XM_021885746.1|XR_002511911.1	http://amigo.geneontology.org/cgi-bin/amigo/term_details?term=GO:0050794
macromolecule modification	Gene Ontology	GO:0043412	3	2138	0.895992	0.947664	XM_021863600.1|XR_002511911.1|XM_021902299.1	http://amigo.geneontology.org/cgi-bin/amigo/term_details?term=GO:0043412
cellular component biogenesis	Gene Ontology	GO:0044085	1	929	0.896773	0.947664	XR_002508583.1	http://amigo.geneontology.org/cgi-bin/amigo/term_details?term=GO:0044085
cellular nitrogen compound biosynthetic process	Gene Ontology	GO:0044271	5	3310	0.911867	0.962138	XR_002512138.1|XM_021888102.1|XM_021917322.1|XM_021885746.1|XR_002508583.1	http://amigo.geneontology.org/cgi-bin/amigo/term_details?term=GO:0044271
organelle envelope	Gene Ontology	GO:0031967	1	1006	0.914769	0.962476	XR_002509387.1	http://amigo.geneontology.org/cgi-bin/amigo/term_details?term=GO:0031967
envelope	Gene Ontology	GO:0031975	1	1007	0.914981	0.962476	XR_002509387.1	http://amigo.geneontology.org/cgi-bin/amigo/term_details?term=GO:0031975
cellular nitrogen compound metabolic process	Gene Ontology	GO:0034641	7	4416	0.922476	0.968881	XM_021888102.1|XR_002508583.1|XM_021870744.1|XR_002512138.1|XM_021917322.1|XM_021885746.1|XM_021870743.1	http://amigo.geneontology.org/cgi-bin/amigo/term_details?term=GO:0034641
bounding membrane of organelle	Gene Ontology	GO:0098588	1	1083	0.929667	0.973408	XM_021878437.1	http://amigo.geneontology.org/cgi-bin/amigo/term_details?term=GO:0098588
response to organic substance	Gene Ontology	GO:0010033	2	1766	0.931024	0.973408	XM_021867355.1|XM_021867526.1	http://amigo.geneontology.org/cgi-bin/amigo/term_details?term=GO:0010033
macromolecule metabolic process	Gene Ontology	GO:0043170	11	6485	0.934456	0.975515	XM_021910803.1|XR_002508583.1|XM_021863600.1|XM_021863650.1|XM_021902299.1|XR_002512138.1|XM_021917322.1|XM_021885746.1|XM_021903749.1|XR_002511911.1|XM_021863652.1	http://amigo.geneontology.org/cgi-bin/amigo/term_details?term=GO:0043170
nitrogen compound metabolic process	Gene Ontology	GO:0006807	7	4806	0.956623	0.997146	XM_021888102.1|XR_002508583.1|XM_021870744.1|XR_002512138.1|XM_021917322.1|XM_021885746.1|XM_021870743.1	http://amigo.geneontology.org/cgi-bin/amigo/term_details?term=GO:0006807
nucleic acid binding	Gene Ontology	GO:0003676	4	3220	0.958657	0.997467	XR_002512138.1|XR_002508583.1|XM_021917322.1|XM_021885746.1	http://amigo.geneontology.org/cgi-bin/amigo/term_details?term=GO:0003676
heterocycle metabolic process	Gene Ontology	GO:0046483	5	3818	0.961458	0.997467	XM_021888102.1|XM_021917322.1|XM_021870743.1|XM_021870744.1|XR_002508583.1	http://amigo.geneontology.org/cgi-bin/amigo/term_details?term=GO:0046483
heterocycle biosynthetic process	Gene Ontology	GO:0018130	3	2674	0.961592	0.997467	XM_021888102.1|XM_021917322.1|XR_002508583.1	http://amigo.geneontology.org/cgi-bin/amigo/term_details?term=GO:0018130
cellular macromolecule biosynthetic process	Gene Ontology	GO:0034645	4	3294	0.963836	0.997467	XR_002512138.1|XR_002508583.1|XM_021917322.1|XM_021885746.1	http://amigo.geneontology.org/cgi-bin/amigo/term_details?term=GO:0034645
macromolecule biosynthetic process	Gene Ontology	GO:0009059	4	3348	0.967235	0.997467	XR_002512138.1|XR_002508583.1|XM_021917322.1|XM_021885746.1	http://amigo.geneontology.org/cgi-bin/amigo/term_details?term=GO:0009059
aromatic compound biosynthetic process	Gene Ontology	GO:0019438	3	2782	0.968923	0.997467	XM_021888102.1|XM_021917322.1|XR_002508583.1	http://amigo.geneontology.org/cgi-bin/amigo/term_details?term=GO:0019438
cellular aromatic compound metabolic process	Gene Ontology	GO:0006725	5	3969	0.970331	0.997467	XM_021888102.1|XM_021917322.1|XM_021870743.1|XM_021870744.1|XR_002508583.1	http://amigo.geneontology.org/cgi-bin/amigo/term_details?term=GO:0006725
organic cyclic compound biosynthetic process	Gene Ontology	GO:1901362	3	2885	0.974687	0.997467	XM_021888102.1|XM_021917322.1|XR_002508583.1	http://amigo.geneontology.org/cgi-bin/amigo/term_details?term=GO:1901362
organic cyclic compound metabolic process	Gene Ontology	GO:1901360	5	4069	0.975145	0.997467	XM_021888102.1|XM_021917322.1|XM_021870743.1|XM_021870744.1|XR_002508583.1	http://amigo.geneontology.org/cgi-bin/amigo/term_details?term=GO:1901360
gene expression	Gene Ontology	GO:0010467	4	3505	0.97553	0.997467	XR_002512138.1|XR_002508583.1|XM_021917322.1|XM_021885746.1	http://amigo.geneontology.org/cgi-bin/amigo/term_details?term=GO:0010467
nucleobase-containing compound metabolic process	Gene Ontology	GO:0006139	4	3583	0.97889	0.997467	XR_002508583.1|XM_021917322.1|XM_021870743.1|XM_021870744.1	http://amigo.geneontology.org/cgi-bin/amigo/term_details?term=GO:0006139
nucleic acid-templated transcription	Gene Ontology	GO:0097659	2	2331	0.979509	0.997467	XR_002508583.1|XM_021917322.1	http://amigo.geneontology.org/cgi-bin/amigo/term_details?term=GO:0097659
transcription, DNA-templated	Gene Ontology	GO:0006351	2	2331	0.979509	0.997467	XR_002508583.1|XM_021917322.1	http://amigo.geneontology.org/cgi-bin/amigo/term_details?term=GO:0006351
RNA biosynthetic process	Gene Ontology	GO:0032774	2	2334	0.979645	0.997467	XR_002508583.1|XM_021917322.1	http://amigo.geneontology.org/cgi-bin/amigo/term_details?term=GO:0032774
signal transduction	Gene Ontology	GO:0007165	1	1615	0.981637	0.997467	XM_021902299.1	http://amigo.geneontology.org/cgi-bin/amigo/term_details?term=GO:0007165
cellular macromolecule metabolic process	Gene Ontology	GO:0044260	8	5891	0.982557	0.997467	XM_021910803.1|XR_002508583.1|XM_021863600.1|XM_021902299.1|XR_002512138.1|XM_021917322.1|XM_021885746.1|XR_002511911.1	http://amigo.geneontology.org/cgi-bin/amigo/term_details?term=GO:0044260
single organism signaling	Gene Ontology	GO:0044700	1	1644	0.982946	0.997467	XM_021902299.1	http://amigo.geneontology.org/cgi-bin/amigo/term_details?term=GO:0044700
signaling	Gene Ontology	GO:0023052	1	1645	0.98299	0.997467	XM_021902299.1	http://amigo.geneontology.org/cgi-bin/amigo/term_details?term=GO:0023052
nucleobase-containing compound biosynthetic process	Gene Ontology	GO:0034654	2	2521	0.986616	0.997526	XR_002508583.1|XM_021917322.1	http://amigo.geneontology.org/cgi-bin/amigo/term_details?term=GO:0034654
RNA metabolic process	Gene Ontology	GO:0016070	2	2924	0.994715	0.997526	XR_002508583.1|XM_021917322.1	http://amigo.geneontology.org/cgi-bin/amigo/term_details?term=GO:0016070
DNA binding	Gene Ontology	GO:0003677	1	2172	0.995631	0.997526	XM_021917322.1	http://amigo.geneontology.org/cgi-bin/amigo/term_details?term=GO:0003677
regulation of nucleic acid-templated transcription	Gene Ontology	GO:1903506	1	2229	0.996235	0.997526	XM_021917322.1	http://amigo.geneontology.org/cgi-bin/amigo/term_details?term=GO:1903506
regulation of RNA biosynthetic process	Gene Ontology	GO:2001141	1	2229	0.996235	0.997526	XM_021917322.1	http://amigo.geneontology.org/cgi-bin/amigo/term_details?term=GO:2001141
regulation of transcription, DNA-templated	Gene Ontology	GO:0006355	1	2229	0.996235	0.997526	XM_021917322.1	http://amigo.geneontology.org/cgi-bin/amigo/term_details?term=GO:0006355
regulation of RNA metabolic process	Gene Ontology	GO:0051252	1	2253	0.996464	0.997526	XM_021917322.1	http://amigo.geneontology.org/cgi-bin/amigo/term_details?term=GO:0051252
regulation of nucleobase-containing compound metabolic process	Gene Ontology	GO:0019219	1	2297	0.996849	0.997526	XM_021917322.1	http://amigo.geneontology.org/cgi-bin/amigo/term_details?term=GO:0019219
nucleic acid metabolic process	Gene Ontology	GO:0090304	2	3226	0.997421	0.997526	XR_002508583.1|XM_021917322.1	http://amigo.geneontology.org/cgi-bin/amigo/term_details?term=GO:0090304
nucleus	Gene Ontology	GO:0005634	11	8541	0.997526	0.997526	XM_021906005.1|XR_002508583.1|XM_021902299.1|XR_002512138.1|XM_021917322.1|XM_021891854.1|XM_021906003.1|XR_002511911.1|XM_021888434.1|XM_021885746.1|XM_021906004.1	http://amigo.geneontology.org/cgi-bin/amigo/term_details?term=GO:0005634
--------------------

## Sheet: Full-3Way-Downregulated(DR)
##Databases: KEGG PATHWAY, Gene Ontology
##Statistical test method: hypergeometric test / Fisher's exact test
##FDR correction method: Benjamini and Hochberg
#Term	Database	ID	Input number	Background number	P-Value	Corrected P-Value	Input	Hyperlink
Pyrimidine metabolism	KEGG PATHWAY	ath00240	2	116	0.00782917	0.0469155	XM_021914264.1|XR_002513776.1	http://www.genome.jp/kegg-bin/show_pathway?ath00240/ath:AT4G22930%09red
RNA transport	KEGG PATHWAY	ath03013	2	169	0.0158871	0.0680326	XR_002508583.1|XM_021885746.1	http://www.genome.jp/kegg-bin/show_pathway?ath03013/ath:AT3G57290%09red/ath:AT4G18040%09red
alpha-Linolenic acid metabolism	KEGG PATHWAY	ath00592	1	36	0.0409073	0.114325	XM_021879921.1	http://www.genome.jp/kegg-bin/show_pathway?ath00592/ath:AT1G19640%09red
Terpenoid backbone biosynthesis	KEGG PATHWAY	ath00900	1	58	0.0644578	0.153485	XM_021901865.1	http://www.genome.jp/kegg-bin/show_pathway?ath00900/ath:AT1G63970%09red
Pentose and glucuronate interconversions	KEGG PATHWAY	ath00040	1	81	0.0884802	0.184972	XM_021901058.1	http://www.genome.jp/kegg-bin/show_pathway?ath00040/ath:AT4G33220%09red
Metabolic pathways	KEGG PATHWAY	ath01100	4	1910	0.166269	0.288526	XM_021914264.1|XM_021901865.1|XM_021901058.1|XR_002513776.1	http://www.genome.jp/kegg-bin/show_pathway?ath01100/ath:AT4G33220%09red/ath:AT1G63970%09red/ath:AT4G22930%09red
Starch and sucrose metabolism	KEGG PATHWAY	ath00500	1	202	0.20535	0.329663	XM_021901058.1	http://www.genome.jp/kegg-bin/show_pathway?ath00500/ath:AT4G33220%09red
Biosynthesis of secondary metabolites	KEGG PATHWAY	ath01110	2	1076	0.344503	0.457015	XM_021901865.1|XM_021879921.1	http://www.genome.jp/kegg-bin/show_pathway?ath01110/ath:AT1G63970%09red/ath:AT1G19640%09red
--------------------
#Term	Database	ID	Input number	Background number	P-Value	Corrected P-Value	Input	Hyperlink
--------------------
#Term	Database	ID	Input number	Background number	P-Value	Corrected P-Value	Input	Hyperlink
hydrolase activity, acting on carbon-nitrogen (but not peptide) bonds, in cyclic amides	Gene Ontology	GO:0016812	2	6	3.43018e-05	0.00654968	XM_021914264.1|XR_002513776.1	http://amigo.geneontology.org/cgi-bin/amigo/term_details?term=GO:0016812
'de novo' UMP biosynthetic process	Gene Ontology	GO:0044205	2	6	3.43018e-05	0.00654968	XM_021914264.1|XR_002513776.1	http://amigo.geneontology.org/cgi-bin/amigo/term_details?term=GO:0044205
far-red light signaling pathway	Gene Ontology	GO:0010018	2	9	6.72365e-05	0.00654968	XM_021887481.1|XM_021871816.1	http://amigo.geneontology.org/cgi-bin/amigo/term_details?term=GO:0010018
cellular response to far red light	Gene Ontology	GO:0071490	2	11	9.52196e-05	0.00654968	XM_021887481.1|XM_021871816.1	http://amigo.geneontology.org/cgi-bin/amigo/term_details?term=GO:0071490
positive regulation of circadian rhythm	Gene Ontology	GO:0042753	2	11	9.52196e-05	0.00654968	XM_021887481.1|XM_021871816.1	http://amigo.geneontology.org/cgi-bin/amigo/term_details?term=GO:0042753
pyrimidine ribonucleoside monophosphate metabolic process	Gene Ontology	GO:0009173	2	12	0.000111011	0.00654968	XM_021914264.1|XR_002513776.1	http://amigo.geneontology.org/cgi-bin/amigo/term_details?term=GO:0009173
UMP metabolic process	Gene Ontology	GO:0046049	2	12	0.000111011	0.00654968	XM_021914264.1|XR_002513776.1	http://amigo.geneontology.org/cgi-bin/amigo/term_details?term=GO:0046049
UMP biosynthetic process	Gene Ontology	GO:0006222	2	12	0.000111011	0.00654968	XM_021914264.1|XR_002513776.1	http://amigo.geneontology.org/cgi-bin/amigo/term_details?term=GO:0006222
pyrimidine ribonucleoside monophosphate biosynthetic process	Gene Ontology	GO:0009174	2	12	0.000111011	0.00654968	XM_021914264.1|XR_002513776.1	http://amigo.geneontology.org/cgi-bin/amigo/term_details?term=GO:0009174
pyrimidine nucleobase biosynthetic process	Gene Ontology	GO:0019856	2	13	0.000128	0.00657528	XM_021914264.1|XR_002513776.1	http://amigo.geneontology.org/cgi-bin/amigo/term_details?term=GO:0019856
translation initiation factor activity	Gene Ontology	GO:0003743	3	92	0.000167436	0.00657528	XR_002508583.1|XM_021885746.1|XM_021920607.1	http://amigo.geneontology.org/cgi-bin/amigo/term_details?term=GO:0003743
organophosphate metabolic process	Gene Ontology	GO:0019637	5	468	0.000173243	0.00657528	XM_021914264.1|XM_021901865.1|XM_021881528.1|XM_021885491.1|XR_002513776.1	http://amigo.geneontology.org/cgi-bin/amigo/term_details?term=GO:0019637
pyrimidine nucleoside monophosphate biosynthetic process	Gene Ontology	GO:0009130	2	16	0.000186122	0.00657528	XM_021914264.1|XR_002513776.1	http://amigo.geneontology.org/cgi-bin/amigo/term_details?term=GO:0009130
pyrimidine nucleoside monophosphate metabolic process	Gene Ontology	GO:0009129	2	16	0.000186122	0.00657528	XM_021914264.1|XR_002513776.1	http://amigo.geneontology.org/cgi-bin/amigo/term_details?term=GO:0009129
translational initiation	Gene Ontology	GO:0006413	3	100	0.00021263	0.00657528	XM_021865814.1|XR_002508583.1|XM_021885746.1	http://amigo.geneontology.org/cgi-bin/amigo/term_details?term=GO:0006413
hydrolase activity, acting on carbon-nitrogen (but not peptide) bonds	Gene Ontology	GO:0016810	3	102	0.000225042	0.00657528	XM_021914264.1|XR_002513776.1|XM_021917495.1	http://amigo.geneontology.org/cgi-bin/amigo/term_details?term=GO:0016810
organonitrogen compound biosynthetic process	Gene Ontology	GO:1901566	7	1172	0.000278515	0.00657528	XM_021914264.1|XM_021917495.1|XR_002508583.1|XR_002513776.1|XM_021865814.1|XM_021885746.1|XM_021901865.1	http://amigo.geneontology.org/cgi-bin/amigo/term_details?term=GO:1901566
eukaryotic 43S preinitiation complex	Gene Ontology	GO:0016282	2	20	0.000280218	0.00657528	XM_021865814.1|XR_002508583.1	http://amigo.geneontology.org/cgi-bin/amigo/term_details?term=GO:0016282
plastid	Gene Ontology	GO:0009536	12	3579	0.000306303	0.00657528	XM_021867425.1|XM_021910932.1|XM_021903411.1|XM_021917495.1|XM_021901865.1|XR_002503638.1|XM_021920607.1|XR_002513776.1|XM_021914264.1|XR_002503637.1|XM_021919401.1|XM_021880733.1	http://amigo.geneontology.org/cgi-bin/amigo/term_details?term=GO:0009536
eukaryotic 48S preinitiation complex	Gene Ontology	GO:0033290	2	21	0.00030669	0.00657528	XM_021865814.1|XR_002508583.1	http://amigo.geneontology.org/cgi-bin/amigo/term_details?term=GO:0033290
formation of translation preinitiation complex	Gene Ontology	GO:0001731	2	21	0.00030669	0.00657528	XM_021865814.1|XR_002508583.1	http://amigo.geneontology.org/cgi-bin/amigo/term_details?term=GO:0001731
pyrimidine ribonucleotide biosynthetic process	Gene Ontology	GO:0009220	2	21	0.00030669	0.00657528	XM_021914264.1|XR_002513776.1	http://amigo.geneontology.org/cgi-bin/amigo/term_details?term=GO:0009220
pyrimidine ribonucleotide metabolic process	Gene Ontology	GO:0009218	2	21	0.00030669	0.00657528	XM_021914264.1|XR_002513776.1	http://amigo.geneontology.org/cgi-bin/amigo/term_details?term=GO:0009218
translation preinitiation complex	Gene Ontology	GO:0070993	2	21	0.00030669	0.00657528	XM_021865814.1|XR_002508583.1	http://amigo.geneontology.org/cgi-bin/amigo/term_details?term=GO:0070993
pyrimidine ribonucleoside biosynthetic process	Gene Ontology	GO:0046132	2	22	0.000334336	0.00657528	XM_021914264.1|XR_002513776.1	http://amigo.geneontology.org/cgi-bin/amigo/term_details?term=GO:0046132
pyrimidine nucleobase metabolic process	Gene Ontology	GO:0006206	2	22	0.000334336	0.00657528	XM_021914264.1|XR_002513776.1	http://amigo.geneontology.org/cgi-bin/amigo/term_details?term=GO:0006206
nucleobase biosynthetic process	Gene Ontology	GO:0046112	2	22	0.000334336	0.00657528	XM_021914264.1|XR_002513776.1	http://amigo.geneontology.org/cgi-bin/amigo/term_details?term=GO:0046112
carbohydrate derivative metabolic process	Gene Ontology	GO:1901135	5	548	0.000356301	0.006757	XM_021914264.1|XM_021901865.1|XM_021881528.1|XM_021885491.1|XR_002513776.1	http://amigo.geneontology.org/cgi-bin/amigo/term_details?term=GO:1901135
pyrimidine ribonucleoside metabolic process	Gene Ontology	GO:0046131	2	24	0.00039314	0.00719854	XM_021914264.1|XR_002513776.1	http://amigo.geneontology.org/cgi-bin/amigo/term_details?term=GO:0046131
pyrimidine nucleoside biosynthetic process	Gene Ontology	GO:0046134	2	25	0.000424293	0.00750999	XM_021914264.1|XR_002513776.1	http://amigo.geneontology.org/cgi-bin/amigo/term_details?term=GO:0046134
carotenoid biosynthetic process	Gene Ontology	GO:0016117	2	29	0.000560521	0.0090193	XM_021901865.1|XM_021903411.1	http://amigo.geneontology.org/cgi-bin/amigo/term_details?term=GO:0016117
pyrimidine nucleoside metabolic process	Gene Ontology	GO:0006213	2	29	0.000560521	0.0090193	XM_021914264.1|XR_002513776.1	http://amigo.geneontology.org/cgi-bin/amigo/term_details?term=GO:0006213
tetraterpenoid biosynthetic process	Gene Ontology	GO:0016109	2	29	0.000560521	0.0090193	XM_021901865.1|XM_021903411.1	http://amigo.geneontology.org/cgi-bin/amigo/term_details?term=GO:0016109
pyrimidine nucleotide biosynthetic process	Gene Ontology	GO:0006221	2	30	0.00059747	0.00906447	XM_021914264.1|XR_002513776.1	http://amigo.geneontology.org/cgi-bin/amigo/term_details?term=GO:0006221
pyrimidine nucleotide metabolic process	Gene Ontology	GO:0006220	2	30	0.00059747	0.00906447	XM_021914264.1|XR_002513776.1	http://amigo.geneontology.org/cgi-bin/amigo/term_details?term=GO:0006220
regulation of translation	Gene Ontology	GO:0006417	3	146	0.000627203	0.00917791	XM_021865814.1|XR_002508583.1|XM_021885746.1	http://amigo.geneontology.org/cgi-bin/amigo/term_details?term=GO:0006417
regulation of cellular amide metabolic process	Gene Ontology	GO:0034248	3	147	0.000639516	0.00917791	XM_021865814.1|XR_002508583.1|XM_021885746.1	http://amigo.geneontology.org/cgi-bin/amigo/term_details?term=GO:0034248
translation factor activity, RNA binding	Gene Ontology	GO:0008135	3	149	0.000664603	0.00928695	XR_002508583.1|XM_021885746.1|XM_021920607.1	http://amigo.geneontology.org/cgi-bin/amigo/term_details?term=GO:0008135
tetraterpenoid metabolic process	Gene Ontology	GO:0016108	2	36	0.000843257	0.0111942	XM_021901865.1|XM_021903411.1	http://amigo.geneontology.org/cgi-bin/amigo/term_details?term=GO:0016108
carotenoid metabolic process	Gene Ontology	GO:0016116	2	36	0.000843257	0.0111942	XM_021901865.1|XM_021903411.1	http://amigo.geneontology.org/cgi-bin/amigo/term_details?term=GO:0016116
regulation of translational initiation	Gene Ontology	GO:0006446	2	37	0.000888215	0.0112296	XM_021865814.1|XR_002508583.1	http://amigo.geneontology.org/cgi-bin/amigo/term_details?term=GO:0006446
regulation of circadian rhythm	Gene Ontology	GO:0042752	2	37	0.000888215	0.0112296	XM_021887481.1|XM_021871816.1	http://amigo.geneontology.org/cgi-bin/amigo/term_details?term=GO:0042752
chloroplast	Gene Ontology	GO:0009507	11	3526	0.0011204	0.0138356	XM_021867425.1|XM_021910932.1|XM_021903411.1|XM_021917495.1|XM_021901865.1|XR_002503638.1|XM_021920607.1|XR_002513776.1|XM_021914264.1|XR_002503637.1|XM_021880733.1	http://amigo.geneontology.org/cgi-bin/amigo/term_details?term=GO:0009507
nucleobase metabolic process	Gene Ontology	GO:0009112	2	43	0.0011817	0.0142609	XM_021914264.1|XR_002513776.1	http://amigo.geneontology.org/cgi-bin/amigo/term_details?term=GO:0009112
posttranscriptional regulation of gene expression	Gene Ontology	GO:0010608	3	187	0.00126608	0.0149398	XM_021865814.1|XR_002508583.1|XM_021885746.1	http://amigo.geneontology.org/cgi-bin/amigo/term_details?term=GO:0010608
response to red or far red light	Gene Ontology	GO:0009639	3	201	0.00155218	0.0179175	XR_002508583.1|XM_021887481.1|XM_021871816.1	http://amigo.geneontology.org/cgi-bin/amigo/term_details?term=GO:0009639
pyrimidine-containing compound biosynthetic process	Gene Ontology	GO:0072528	2	51	0.00163562	0.0184791	XM_021914264.1|XR_002513776.1	http://amigo.geneontology.org/cgi-bin/amigo/term_details?term=GO:0072528
response to far red light	Gene Ontology	GO:0010218	2	54	0.00182407	0.0201788	XM_021887481.1|XM_021871816.1	http://amigo.geneontology.org/cgi-bin/amigo/term_details?term=GO:0010218
phototransduction	Gene Ontology	GO:0007602	2	57	0.00202235	0.0212398	XM_021887481.1|XM_021871816.1	http://amigo.geneontology.org/cgi-bin/amigo/term_details?term=GO:0007602
red, far-red light phototransduction	Gene Ontology	GO:0009585	2	57	0.00202235	0.0212398	XM_021887481.1|XM_021871816.1	http://amigo.geneontology.org/cgi-bin/amigo/term_details?term=GO:0009585
cis-trans isomerase activity	Gene Ontology	GO:0016859	2	58	0.00209062	0.0212398	XM_021903411.1|XM_021890144.1	http://amigo.geneontology.org/cgi-bin/amigo/term_details?term=GO:0016859
detection of light stimulus	Gene Ontology	GO:0009583	2	58	0.00209062	0.0212398	XM_021887481.1|XM_021871816.1	http://amigo.geneontology.org/cgi-bin/amigo/term_details?term=GO:0009583
organonitrogen compound metabolic process	Gene Ontology	GO:1901564	7	1655	0.00212015	0.0212398	XM_021914264.1|XM_021917495.1|XR_002508583.1|XR_002513776.1|XM_021865814.1|XM_021885746.1|XM_021901865.1	http://amigo.geneontology.org/cgi-bin/amigo/term_details?term=GO:1901564
pyrimidine-containing compound metabolic process	Gene Ontology	GO:0072527	2	59	0.00215998	0.0212398	XM_021914264.1|XR_002513776.1	http://amigo.geneontology.org/cgi-bin/amigo/term_details?term=GO:0072527
detection of external stimulus	Gene Ontology	GO:0009581	2	66	0.0026756	0.0253704	XM_021887481.1|XM_021871816.1	http://amigo.geneontology.org/cgi-bin/amigo/term_details?term=GO:0009581
detection of abiotic stimulus	Gene Ontology	GO:0009582	2	66	0.0026756	0.0253704	XM_021887481.1|XM_021871816.1	http://amigo.geneontology.org/cgi-bin/amigo/term_details?term=GO:0009582
organic substance metabolic process	Gene Ontology	GO:0071704	18	8884	0.00281505	0.0262244	XM_021914264.1|XM_021872854.1|XM_021881528.1|XM_021869331.1|XM_021903411.1|XM_021890144.1|XM_021917495.1|XR_002508583.1|XM_021887481.1|XM_021885491.1|XR_002513776.1|XM_021865814.1|XM_021885746.1|XM_021901865.1|XM_021879921.1|XM_021871816.1|XM_021901058.1|XM_021859159.1	http://amigo.geneontology.org/cgi-bin/amigo/term_details?term=GO:0071704
ribonucleoside monophosphate biosynthetic process	Gene Ontology	GO:0009156	2	70	0.00299372	0.0274081	XM_021914264.1|XR_002513776.1	http://amigo.geneontology.org/cgi-bin/amigo/term_details?term=GO:0009156
organophosphate biosynthetic process	Gene Ontology	GO:0090407	3	259	0.00315671	0.0284103	XM_021914264.1|XM_021901865.1|XR_002513776.1	http://amigo.geneontology.org/cgi-bin/amigo/term_details?term=GO:0090407
cellular metabolic process	Gene Ontology	GO:0044237	17	8226	0.00335551	0.0296963	XM_021914264.1|XM_021881528.1|XM_021869331.1|XM_021903411.1|XM_021890144.1|XM_021917495.1|XR_002508583.1|XM_021887481.1|XM_021885491.1|XM_021920607.1|XR_002513776.1|XM_021865814.1|XM_021885746.1|XM_021901865.1|XM_021879921.1|XM_021871816.1|XM_021859159.1	http://amigo.geneontology.org/cgi-bin/amigo/term_details?term=GO:0044237
red or far-red light signaling pathway	Gene Ontology	GO:0010017	2	75	0.00341511	0.0297282	XM_021887481.1|XM_021871816.1	http://amigo.geneontology.org/cgi-bin/amigo/term_details?term=GO:0010017
nucleoside monophosphate biosynthetic process	Gene Ontology	GO:0009124	2	76	0.00350253	0.0299974	XM_021914264.1|XR_002513776.1	http://amigo.geneontology.org/cgi-bin/amigo/term_details?term=GO:0009124
cellular response to red or far red light	Gene Ontology	GO:0071489	2	77	0.00359099	0.0300321	XM_021887481.1|XM_021871816.1	http://amigo.geneontology.org/cgi-bin/amigo/term_details?term=GO:0071489
cellular lipid metabolic process	Gene Ontology	GO:0044255	4	563	0.00361969	0.0300321	XM_021879921.1|XM_021869331.1|XM_021903411.1|XM_021901865.1	http://amigo.geneontology.org/cgi-bin/amigo/term_details?term=GO:0044255
ribonucleoside biosynthetic process	Gene Ontology	GO:0042455	2	80	0.00386259	0.0315544	XM_021914264.1|XR_002513776.1	http://amigo.geneontology.org/cgi-bin/amigo/term_details?term=GO:0042455
regulation of cellular protein metabolic process	Gene Ontology	GO:0032268	3	282	0.00399655	0.032154	XM_021865814.1|XR_002508583.1|XM_021885746.1	http://amigo.geneontology.org/cgi-bin/amigo/term_details?term=GO:0032268
nucleoside biosynthetic process	Gene Ontology	GO:0009163	2	83	0.00414349	0.0328387	XM_021914264.1|XR_002513776.1	http://amigo.geneontology.org/cgi-bin/amigo/term_details?term=GO:0009163
intracellular organelle part	Gene Ontology	GO:0044446	11	4158	0.00427848	0.0334099	XM_021867425.1|XM_021890144.1|XM_021917495.1|XR_002508583.1|XM_021888433.1|XR_002503638.1|XM_021920607.1|XM_021885746.1|XR_002503637.1|XM_021901865.1|XM_021919401.1	http://amigo.geneontology.org/cgi-bin/amigo/term_details?term=GO:0044446
organelle part	Gene Ontology	GO:0044422	11	4170	0.00437643	0.0336795	XM_021867425.1|XM_021890144.1|XM_021917495.1|XR_002508583.1|XM_021888433.1|XR_002503638.1|XM_021920607.1|XM_021885746.1|XR_002503637.1|XM_021901865.1|XM_021919401.1	http://amigo.geneontology.org/cgi-bin/amigo/term_details?term=GO:0044422
glycosyl compound biosynthetic process	Gene Ontology	GO:1901659	2	88	0.00463213	0.034162	XM_021914264.1|XR_002513776.1	http://amigo.geneontology.org/cgi-bin/amigo/term_details?term=GO:1901659
ribonucleotide biosynthetic process	Gene Ontology	GO:0009260	2	88	0.00463213	0.034162	XM_021914264.1|XR_002513776.1	http://amigo.geneontology.org/cgi-bin/amigo/term_details?term=GO:0009260
ribose phosphate biosynthetic process	Gene Ontology	GO:0046390	2	88	0.00463213	0.034162	XM_021914264.1|XR_002513776.1	http://amigo.geneontology.org/cgi-bin/amigo/term_details?term=GO:0046390
metabolic process	Gene Ontology	GO:0008152	19	10118	0.00491441	0.0357473	XM_021914264.1|XM_021872854.1|XM_021881528.1|XM_021869331.1|XM_021903411.1|XM_021890144.1|XM_021917495.1|XR_002508583.1|XM_021887481.1|XM_021885491.1|XM_021920607.1|XR_002513776.1|XM_021865814.1|XM_021885746.1|XM_021901865.1|XM_021879921.1|XM_021871816.1|XM_021901058.1|XM_021859159.1	http://amigo.geneontology.org/cgi-bin/amigo/term_details?term=GO:0008152
ribonucleoprotein complex assembly	Gene Ontology	GO:0022618	2	93	0.00514613	0.036927	XM_021865814.1|XR_002508583.1	http://amigo.geneontology.org/cgi-bin/amigo/term_details?term=GO:0022618
detection of stimulus	Gene Ontology	GO:0051606	2	94	0.00525195	0.0371838	XM_021887481.1|XM_021871816.1	http://amigo.geneontology.org/cgi-bin/amigo/term_details?term=GO:0051606
cytoplasmic part	Gene Ontology	GO:0044444	18	9368	0.0053713	0.0375284	XM_021914264.1|XM_021867425.1|XM_021869331.1|XM_021910932.1|XM_021890144.1|XM_021917495.1|XR_002508583.1|XM_021888433.1|XR_002503638.1|XM_021920607.1|XR_002513776.1|XM_021865814.1|XM_021885746.1|XR_002503637.1|XM_021901865.1|XM_021903411.1|XM_021919401.1|XM_021880733.1	http://amigo.geneontology.org/cgi-bin/amigo/term_details?term=GO:0044444
regulation of protein metabolic process	Gene Ontology	GO:0051246	3	318	0.00556314	0.0379556	XM_021865814.1|XR_002508583.1|XM_021885746.1	http://amigo.geneontology.org/cgi-bin/amigo/term_details?term=GO:0051246
ribonucleoprotein complex subunit organization	Gene Ontology	GO:0071826	2	97	0.0055754	0.0379556	XM_021865814.1|XR_002508583.1	http://amigo.geneontology.org/cgi-bin/amigo/term_details?term=GO:0071826
cellular macromolecular complex assembly	Gene Ontology	GO:0034622	3	321	0.00570807	0.0383669	XM_021865814.1|XR_002508583.1|XM_021920607.1	http://amigo.geneontology.org/cgi-bin/amigo/term_details?term=GO:0034622
terpenoid biosynthetic process	Gene Ontology	GO:0016114	2	104	0.00636479	0.0422463	XM_021901865.1|XM_021903411.1	http://amigo.geneontology.org/cgi-bin/amigo/term_details?term=GO:0016114
translation	Gene Ontology	GO:0006412	4	664	0.00645322	0.0423045	XM_021865814.1|XR_002508583.1|XM_021885746.1|XM_021917495.1	http://amigo.geneontology.org/cgi-bin/amigo/term_details?term=GO:0006412
peptide biosynthetic process	Gene Ontology	GO:0043043	4	668	0.00658887	0.0426669	XM_021865814.1|XR_002508583.1|XM_021885746.1|XM_021917495.1	http://amigo.geneontology.org/cgi-bin/amigo/term_details?term=GO:0043043
circadian rhythm	Gene Ontology	GO:0007623	2	112	0.00732562	0.0463509	XM_021887481.1|XM_021871816.1	http://amigo.geneontology.org/cgi-bin/amigo/term_details?term=GO:0007623
amide biosynthetic process	Gene Ontology	GO:0043604	4	689	0.00733235	0.0463509	XM_021865814.1|XR_002508583.1|XM_021885746.1|XM_021917495.1	http://amigo.geneontology.org/cgi-bin/amigo/term_details?term=GO:0043604
terpenoid metabolic process	Gene Ontology	GO:0006721	2	116	0.00782917	0.0469155	XM_021901865.1|XM_021903411.1	http://amigo.geneontology.org/cgi-bin/amigo/term_details?term=GO:0006721
RNA cap binding	Gene Ontology	GO:0000339	1	6	0.00786655	0.0469155	XM_021885746.1	http://amigo.geneontology.org/cgi-bin/amigo/term_details?term=GO:0000339
glyoxylate cycle	Gene Ontology	GO:0006097	1	6	0.00786655	0.0469155	XM_021869331.1	http://amigo.geneontology.org/cgi-bin/amigo/term_details?term=GO:0006097
phosphorus-oxygen lyase activity	Gene Ontology	GO:0016849	1	6	0.00786655	0.0469155	XM_021901865.1	http://amigo.geneontology.org/cgi-bin/amigo/term_details?term=GO:0016849
cellular response to light stimulus	Gene Ontology	GO:0071482	2	118	0.00808667	0.0469155	XM_021887481.1|XM_021871816.1	http://amigo.geneontology.org/cgi-bin/amigo/term_details?term=GO:0071482
phosphate-containing compound metabolic process	Gene Ontology	GO:0006796	6	1603	0.00828334	0.0469155	XM_021881528.1|XM_021901865.1|XM_021885491.1|XR_002513776.1|XM_021914264.1|XM_021859159.1	http://amigo.geneontology.org/cgi-bin/amigo/term_details?term=GO:0006796
nucleotide biosynthetic process	Gene Ontology	GO:0009165	2	120	0.00834795	0.0469155	XM_021914264.1|XR_002513776.1	http://amigo.geneontology.org/cgi-bin/amigo/term_details?term=GO:0009165
macromolecular complex assembly	Gene Ontology	GO:0065003	3	371	0.00846362	0.0469155	XM_021865814.1|XR_002508583.1|XM_021920607.1	http://amigo.geneontology.org/cgi-bin/amigo/term_details?term=GO:0065003
nucleoside phosphate biosynthetic process	Gene Ontology	GO:1901293	2	121	0.00848001	0.0469155	XM_021914264.1|XR_002513776.1	http://amigo.geneontology.org/cgi-bin/amigo/term_details?term=GO:1901293
primary metabolic process	Gene Ontology	GO:0044238	16	8149	0.00855462	0.0469155	XM_021914264.1|XM_021872854.1|XM_021869331.1|XM_021903411.1|XM_021890144.1|XM_021917495.1|XR_002508583.1|XM_021887481.1|XR_002513776.1|XM_021865814.1|XM_021885746.1|XM_021901865.1|XM_021879921.1|XM_021871816.1|XM_021901058.1|XM_021859159.1	http://amigo.geneontology.org/cgi-bin/amigo/term_details?term=GO:0044238
phosphorus metabolic process	Gene Ontology	GO:0006793	6	1618	0.00865447	0.0469155	XM_021881528.1|XM_021901865.1|XM_021885491.1|XR_002513776.1|XM_021914264.1|XM_021859159.1	http://amigo.geneontology.org/cgi-bin/amigo/term_details?term=GO:0006793
cellular biosynthetic process	Gene Ontology	GO:0044249	11	4561	0.00871706	0.0469155	XM_021914264.1|XM_021879921.1|XM_021903411.1|XM_021917495.1|XR_002508583.1|XM_021887481.1|XR_002513776.1|XM_021865814.1|XM_021885746.1|XM_021901865.1|XM_021871816.1	http://amigo.geneontology.org/cgi-bin/amigo/term_details?term=GO:0044249
cellular response to radiation	Gene Ontology	GO:0071478	2	123	0.00874695	0.0469155	XM_021887481.1|XM_021871816.1	http://amigo.geneontology.org/cgi-bin/amigo/term_details?term=GO:0071478
rhythmic process	Gene Ontology	GO:0048511	2	123	0.00874695	0.0469155	XM_021887481.1|XM_021871816.1	http://amigo.geneontology.org/cgi-bin/amigo/term_details?term=GO:0048511
glyoxylate metabolic process	Gene Ontology	GO:0046487	1	7	0.00898545	0.0475723	XM_021869331.1	http://amigo.geneontology.org/cgi-bin/amigo/term_details?term=GO:0046487
cellular nitrogen compound biosynthetic process	Gene Ontology	GO:0044271	9	3310	0.00904859	0.0475723	XM_021914264.1|XM_021917495.1|XR_002508583.1|XM_021887481.1|XR_002513776.1|XM_021865814.1|XM_021885746.1|XM_021901865.1|XM_021871816.1	http://amigo.geneontology.org/cgi-bin/amigo/term_details?term=GO:0044271
isoprenoid biosynthetic process	Gene Ontology	GO:0008299	2	126	0.00915439	0.0476567	XM_021901865.1|XM_021903411.1	http://amigo.geneontology.org/cgi-bin/amigo/term_details?term=GO:0008299
peptide metabolic process	Gene Ontology	GO:0006518	4	746	0.00962644	0.0496276	XM_021865814.1|XR_002508583.1|XM_021885746.1|XM_021917495.1	http://amigo.geneontology.org/cgi-bin/amigo/term_details?term=GO:0006518
pigment biosynthetic process	Gene Ontology	GO:0046148	2	132	0.00999433	0.0501379	XM_021901865.1|XM_021903411.1	http://amigo.geneontology.org/cgi-bin/amigo/term_details?term=GO:0046148
organic substance biosynthetic process	Gene Ontology	GO:1901576	11	4648	0.0100411	0.0501379	XM_021914264.1|XM_021879921.1|XM_021903411.1|XM_021917495.1|XR_002508583.1|XM_021887481.1|XR_002513776.1|XM_021865814.1|XM_021885746.1|XM_021901865.1|XM_021871816.1	http://amigo.geneontology.org/cgi-bin/amigo/term_details?term=GO:1901576
cellular heat acclimation	Gene Ontology	GO:0070370	1	8	0.0101031	0.0501379	XM_021890144.1	http://amigo.geneontology.org/cgi-bin/amigo/term_details?term=GO:0070370
AMP binding	Gene Ontology	GO:0016208	1	8	0.0101031	0.0501379	XM_021869331.1	http://amigo.geneontology.org/cgi-bin/amigo/term_details?term=GO:0016208
endosome membrane	Gene Ontology	GO:0010008	2	139	0.011016	0.0541336	XR_002503638.1|XR_002503637.1	http://amigo.geneontology.org/cgi-bin/amigo/term_details?term=GO:0010008
isoprenoid metabolic process	Gene Ontology	GO:0006720	2	140	0.0111656	0.0541336	XM_021901865.1|XM_021903411.1	http://amigo.geneontology.org/cgi-bin/amigo/term_details?term=GO:0006720
isopentenyl diphosphate biosynthetic process, methylerythritol 4-phosphate pathway	Gene Ontology	GO:0019288	1	9	0.0112196	0.0541336	XM_021901865.1	http://amigo.geneontology.org/cgi-bin/amigo/term_details?term=GO:0019288
endosomal part	Gene Ontology	GO:0044440	2	141	0.0113161	0.0541336	XR_002503638.1|XR_002503637.1	http://amigo.geneontology.org/cgi-bin/amigo/term_details?term=GO:0044440
cellular amide metabolic process	Gene Ontology	GO:0043603	4	786	0.0114898	0.0544742	XM_021865814.1|XR_002508583.1|XM_021885746.1|XM_021917495.1	http://amigo.geneontology.org/cgi-bin/amigo/term_details?term=GO:0043603
S-adenosylmethionine-dependent methyltransferase activity	Gene Ontology	GO:0008757	2	143	0.0116197	0.0546024	XM_021879921.1|XM_021888433.1	http://amigo.geneontology.org/cgi-bin/amigo/term_details?term=GO:0008757
plastid part	Gene Ontology	GO:0044435	5	1238	0.0119511	0.0556671	XM_021901865.1|XM_021867425.1|XM_021920607.1|XM_021919401.1|XM_021917495.1	http://amigo.geneontology.org/cgi-bin/amigo/term_details?term=GO:0044435
defense response to Gram-negative bacterium	Gene Ontology	GO:0050829	1	10	0.0123348	0.055981	XM_021901058.1	http://amigo.geneontology.org/cgi-bin/amigo/term_details?term=GO:0050829
cytosolic proteasome complex	Gene Ontology	GO:0031597	1	10	0.0123348	0.055981	XR_002508583.1	http://amigo.geneontology.org/cgi-bin/amigo/term_details?term=GO:0031597
cytoplasmic stress granule	Gene Ontology	GO:0010494	1	10	0.0123348	0.055981	XM_021885746.1	http://amigo.geneontology.org/cgi-bin/amigo/term_details?term=GO:0010494
COP9 signalosome	Gene Ontology	GO:0008180	1	11	0.0134488	0.0605197	XR_002508583.1	http://amigo.geneontology.org/cgi-bin/amigo/term_details?term=GO:0008180
pigment metabolic process	Gene Ontology	GO:0042440	2	160	0.0143437	0.0640043	XM_021901865.1|XM_021903411.1	http://amigo.geneontology.org/cgi-bin/amigo/term_details?term=GO:0042440
lipid biosynthetic process	Gene Ontology	GO:0008610	3	462	0.0152089	0.0672994	XM_021901865.1|XM_021879921.1|XM_021903411.1	http://amigo.geneontology.org/cgi-bin/amigo/term_details?term=GO:0008610
N-terminal protein amino acid modification	Gene Ontology	GO:0031365	1	13	0.0156732	0.0679214	XM_021917495.1	http://amigo.geneontology.org/cgi-bin/amigo/term_details?term=GO:0031365
ribonucleoside monophosphate metabolic process	Gene Ontology	GO:0009161	2	168	0.0157122	0.0679214	XM_021914264.1|XR_002513776.1	http://amigo.geneontology.org/cgi-bin/amigo/term_details?term=GO:0009161
biosynthetic process	Gene Ontology	GO:0009058	11	4942	0.0157332	0.0679214	XM_021914264.1|XM_021879921.1|XM_021903411.1|XM_021917495.1|XR_002508583.1|XM_021887481.1|XR_002513776.1|XM_021865814.1|XM_021885746.1|XM_021901865.1|XM_021871816.1	http://amigo.geneontology.org/cgi-bin/amigo/term_details?term=GO:0009058
lipid metabolic process	Gene Ontology	GO:0006629	4	875	0.016439	0.069833	XM_021879921.1|XM_021869331.1|XM_021903411.1|XM_021901865.1	http://amigo.geneontology.org/cgi-bin/amigo/term_details?term=GO:0006629
nucleoside monophosphate metabolic process	Gene Ontology	GO:0009123	2	174	0.0167741	0.0706908	XM_021914264.1|XR_002513776.1	http://amigo.geneontology.org/cgi-bin/amigo/term_details?term=GO:0009123
monocarboxylic acid metabolic process	Gene Ontology	GO:0032787	3	483	0.0170956	0.0714784	XM_021879921.1|XM_021869331.1|XM_021901865.1	http://amigo.geneontology.org/cgi-bin/amigo/term_details?term=GO:0032787
cellular response to abiotic stimulus	Gene Ontology	GO:0071214	2	178	0.0174987	0.0725921	XM_021887481.1|XM_021871816.1	http://amigo.geneontology.org/cgi-bin/amigo/term_details?term=GO:0071214
pollen maturation	Gene Ontology	GO:0010152	1	15	0.0178927	0.0736515	XM_021859159.1	http://amigo.geneontology.org/cgi-bin/amigo/term_details?term=GO:0010152
eukaryotic translation initiation factor 3 complex	Gene Ontology	GO:0005852	1	16	0.0190007	0.0764346	XR_002508583.1	http://amigo.geneontology.org/cgi-bin/amigo/term_details?term=GO:0005852
isopentenyl diphosphate biosynthetic process	Gene Ontology	GO:0009240	1	16	0.0190007	0.0764346	XM_021901865.1	http://amigo.geneontology.org/cgi-bin/amigo/term_details?term=GO:0009240
isopentenyl diphosphate metabolic process	Gene Ontology	GO:0046490	1	16	0.0190007	0.0764346	XM_021901865.1	http://amigo.geneontology.org/cgi-bin/amigo/term_details?term=GO:0046490
ribonucleoside metabolic process	Gene Ontology	GO:0009119	2	196	0.0209207	0.0828241	XM_021914264.1|XR_002513776.1	http://amigo.geneontology.org/cgi-bin/amigo/term_details?term=GO:0009119
ribonucleotide metabolic process	Gene Ontology	GO:0009259	2	196	0.0209207	0.0828241	XM_021914264.1|XR_002513776.1	http://amigo.geneontology.org/cgi-bin/amigo/term_details?term=GO:0009259
cellular component assembly	Gene Ontology	GO:0022607	3	524	0.0211439	0.0828241	XM_021865814.1|XR_002508583.1|XM_021920607.1	http://amigo.geneontology.org/cgi-bin/amigo/term_details?term=GO:0022607
photosystem II assembly	Gene Ontology	GO:0010207	1	18	0.021213	0.0828241	XM_021920607.1	http://amigo.geneontology.org/cgi-bin/amigo/term_details?term=GO:0010207
positive regulation of transcription, DNA-templated	Gene Ontology	GO:0045893	2	201	0.0219171	0.0844968	XM_021887481.1|XM_021871816.1	http://amigo.geneontology.org/cgi-bin/amigo/term_details?term=GO:0045893
positive regulation of nucleic acid-templated transcription	Gene Ontology	GO:1903508	2	202	0.0221188	0.0844968	XM_021887481.1|XM_021871816.1	http://amigo.geneontology.org/cgi-bin/amigo/term_details?term=GO:1903508
positive regulation of RNA biosynthetic process	Gene Ontology	GO:1902680	2	202	0.0221188	0.0844968	XM_021887481.1|XM_021871816.1	http://amigo.geneontology.org/cgi-bin/amigo/term_details?term=GO:1902680
cytoplasm	Gene Ontology	GO:0005737	19	11484	0.0226814	0.0860272	XM_021914264.1|XM_021867425.1|XM_021869331.1|XM_021910932.1|XM_021890144.1|XM_021917495.1|XR_002508583.1|XM_021888433.1|XR_002503638.1|XM_021920607.1|XR_002513776.1|XM_021865814.1|XM_021885746.1|XR_002503637.1|XM_021901865.1|XM_021879921.1|XM_021903411.1|XM_021919401.1|XM_021880733.1	http://amigo.geneontology.org/cgi-bin/amigo/term_details?term=GO:0005737
positive regulation of RNA metabolic process	Gene Ontology	GO:0051254	2	206	0.0229331	0.0863649	XM_021887481.1|XM_021871816.1	http://amigo.geneontology.org/cgi-bin/amigo/term_details?term=GO:0051254
CoA-ligase activity	Gene Ontology	GO:0016405	1	20	0.0234204	0.0872027	XM_021869331.1	http://amigo.geneontology.org/cgi-bin/amigo/term_details?term=GO:0016405
small molecule metabolic process	Gene Ontology	GO:0044281	5	1471	0.023484	0.0872027	XM_021914264.1|XM_021879921.1|XM_021901865.1|XM_021869331.1|XR_002513776.1	http://amigo.geneontology.org/cgi-bin/amigo/term_details?term=GO:0044281
cellular process	Gene Ontology	GO:0009987	18	10703	0.0243712	0.0891873	XM_021914264.1|XM_021881528.1|XM_021869331.1|XM_021903411.1|XM_021890144.1|XM_021917495.1|XR_002508583.1|XM_021887481.1|XM_021885491.1|XM_021920607.1|XR_002513776.1|XM_021865814.1|XM_021885746.1|XM_021901865.1|XM_021879921.1|XM_021871816.1|XM_021901058.1|XM_021859159.1	http://amigo.geneontology.org/cgi-bin/amigo/term_details?term=GO:0009987
chaperone-mediated protein folding	Gene Ontology	GO:0061077	1	21	0.0245223	0.0891873	XM_021890144.1	http://amigo.geneontology.org/cgi-bin/amigo/term_details?term=GO:0061077
oxylipin biosynthetic process	Gene Ontology	GO:0031408	1	21	0.0245223	0.0891873	XM_021879921.1	http://amigo.geneontology.org/cgi-bin/amigo/term_details?term=GO:0031408
nucleoside metabolic process	Gene Ontology	GO:0009116	2	218	0.0254494	0.0907055	XM_021914264.1|XR_002513776.1	http://amigo.geneontology.org/cgi-bin/amigo/term_details?term=GO:0009116
ribose phosphate metabolic process	Gene Ontology	GO:0019693	2	218	0.0254494	0.0907055	XM_021914264.1|XR_002513776.1	http://amigo.geneontology.org/cgi-bin/amigo/term_details?term=GO:0019693
cellular response to heat	Gene Ontology	GO:0034605	1	22	0.025623	0.0907055	XM_021890144.1	http://amigo.geneontology.org/cgi-bin/amigo/term_details?term=GO:0034605
oxylipin metabolic process	Gene Ontology	GO:0031407	1	22	0.025623	0.0907055	XM_021879921.1	http://amigo.geneontology.org/cgi-bin/amigo/term_details?term=GO:0031407
jasmonic acid biosynthetic process	Gene Ontology	GO:0009695	1	23	0.0267225	0.0916341	XM_021879921.1	http://amigo.geneontology.org/cgi-bin/amigo/term_details?term=GO:0009695
microsporogenesis	Gene Ontology	GO:0009556	1	23	0.0267225	0.0916341	XM_021859159.1	http://amigo.geneontology.org/cgi-bin/amigo/term_details?term=GO:0009556
macrolide binding	Gene Ontology	GO:0005527	1	23	0.0267225	0.0916341	XM_021890144.1	http://amigo.geneontology.org/cgi-bin/amigo/term_details?term=GO:0005527
FK506 binding	Gene Ontology	GO:0005528	1	23	0.0267225	0.0916341	XM_021890144.1	http://amigo.geneontology.org/cgi-bin/amigo/term_details?term=GO:0005528
positive regulation of nucleobase-containing compound metabolic process	Gene Ontology	GO:0045935	2	224	0.0267482	0.0916341	XM_021887481.1|XM_021871816.1	http://amigo.geneontology.org/cgi-bin/amigo/term_details?term=GO:0045935
positive regulation of macromolecule biosynthetic process	Gene Ontology	GO:0010557	2	225	0.0269672	0.0917924	XM_021887481.1|XM_021871816.1	http://amigo.geneontology.org/cgi-bin/amigo/term_details?term=GO:0010557
positive regulation of gene expression	Gene Ontology	GO:0010628	2	226	0.027187	0.0919511	XM_021887481.1|XM_021871816.1	http://amigo.geneontology.org/cgi-bin/amigo/term_details?term=GO:0010628
fatty acid metabolic process	Gene Ontology	GO:0006631	2	228	0.0276288	0.0928538	XM_021879921.1|XM_021869331.1	http://amigo.geneontology.org/cgi-bin/amigo/term_details?term=GO:0006631
single-organism biosynthetic process	Gene Ontology	GO:0044711	5	1540	0.0279478	0.093335	XM_021914264.1|XM_021901865.1|XM_021879921.1|XM_021903411.1|XR_002513776.1	http://amigo.geneontology.org/cgi-bin/amigo/term_details?term=GO:0044711
drug binding	Gene Ontology	GO:0008144	1	26	0.0300139	0.0996085	XM_021890144.1	http://amigo.geneontology.org/cgi-bin/amigo/term_details?term=GO:0008144
positive regulation of cellular biosynthetic process	Gene Ontology	GO:0031328	2	241	0.0305709	0.100205	XM_021887481.1|XM_021871816.1	http://amigo.geneontology.org/cgi-bin/amigo/term_details?term=GO:0031328
methyltransferase activity	Gene Ontology	GO:0008168	2	241	0.0305709	0.100205	XM_021879921.1|XM_021888433.1	http://amigo.geneontology.org/cgi-bin/amigo/term_details?term=GO:0008168
positive regulation of nitrogen compound metabolic process	Gene Ontology	GO:0051173	2	243	0.0310342	0.101099	XM_021887481.1|XM_021871816.1	http://amigo.geneontology.org/cgi-bin/amigo/term_details?term=GO:0051173
isomerase activity	Gene Ontology	GO:0016853	2	245	0.0315003	0.101992	XM_021903411.1|XM_021890144.1	http://amigo.geneontology.org/cgi-bin/amigo/term_details?term=GO:0016853
positive regulation of biosynthetic process	Gene Ontology	GO:0009891	2	247	0.0319692	0.102391	XM_021887481.1|XM_021871816.1	http://amigo.geneontology.org/cgi-bin/amigo/term_details?term=GO:0009891
transmembrane receptor protein kinase activity	Gene Ontology	GO:0019199	1	28	0.0322021	0.102391	XM_021859159.1	http://amigo.geneontology.org/cgi-bin/amigo/term_details?term=GO:0019199
jasmonic acid metabolic process	Gene Ontology	GO:0009694	1	28	0.0322021	0.102391	XM_021879921.1	http://amigo.geneontology.org/cgi-bin/amigo/term_details?term=GO:0009694
transferase activity, transferring one-carbon groups	Gene Ontology	GO:0016741	2	252	0.0331537	0.104789	XM_021879921.1|XM_021888433.1	http://amigo.geneontology.org/cgi-bin/amigo/term_details?term=GO:0016741
chloroplast stroma	Gene Ontology	GO:0009570	3	628	0.0335935	0.105551	XM_021901865.1|XM_021867425.1|XM_021917495.1	http://amigo.geneontology.org/cgi-bin/amigo/term_details?term=GO:0009570
receptor serine/threonine kinase binding	Gene Ontology	GO:0033612	1	30	0.0343855	0.106776	XM_021859159.1	http://amigo.geneontology.org/cgi-bin/amigo/term_details?term=GO:0033612
plant-type spore development	Gene Ontology	GO:0048236	1	30	0.0343855	0.106776	XM_021859159.1	http://amigo.geneontology.org/cgi-bin/amigo/term_details?term=GO:0048236
response to light stimulus	Gene Ontology	GO:0009416	3	639	0.0350929	0.108136	XR_002508583.1|XM_021887481.1|XM_021871816.1	http://amigo.geneontology.org/cgi-bin/amigo/term_details?term=GO:0009416
macromolecular complex subunit organization	Gene Ontology	GO:0043933	3	640	0.0352309	0.108136	XM_021865814.1|XR_002508583.1|XM_021920607.1	http://amigo.geneontology.org/cgi-bin/amigo/term_details?term=GO:0043933
plastid stroma	Gene Ontology	GO:0009532	3	645	0.0359253	0.109036	XM_021901865.1|XM_021867425.1|XM_021917495.1	http://amigo.geneontology.org/cgi-bin/amigo/term_details?term=GO:0009532
vacuolar membrane	Gene Ontology	GO:0005774	3	647	0.0362051	0.109036	XM_021888433.1|XR_002503638.1|XR_002503637.1	http://amigo.geneontology.org/cgi-bin/amigo/term_details?term=GO:0005774
intracellular ribonucleoprotein complex	Gene Ontology	GO:0030529	3	648	0.0363454	0.109036	XM_021865814.1|XR_002508583.1|XM_021885746.1	http://amigo.geneontology.org/cgi-bin/amigo/term_details?term=GO:0030529
ribonucleoprotein complex	Gene Ontology	GO:1990904	3	648	0.0363454	0.109036	XM_021865814.1|XR_002508583.1|XM_021885746.1	http://amigo.geneontology.org/cgi-bin/amigo/term_details?term=GO:1990904
vacuolar part	Gene Ontology	GO:0044437	3	650	0.0366269	0.109263	XM_021888433.1|XR_002503638.1|XR_002503637.1	http://amigo.geneontology.org/cgi-bin/amigo/term_details?term=GO:0044437
nucleotide metabolic process	Gene Ontology	GO:0009117	2	268	0.0370584	0.109571	XM_021914264.1|XR_002513776.1	http://amigo.geneontology.org/cgi-bin/amigo/term_details?term=GO:0009117
nucleoside phosphate metabolic process	Gene Ontology	GO:0006753	2	270	0.0375585	0.109571	XM_021914264.1|XR_002513776.1	http://amigo.geneontology.org/cgi-bin/amigo/term_details?term=GO:0006753
acid-thiol ligase activity	Gene Ontology	GO:0016878	1	33	0.0376518	0.109571	XM_021869331.1	http://amigo.geneontology.org/cgi-bin/amigo/term_details?term=GO:0016878
cytoplasmic mRNA processing body	Gene Ontology	GO:0000932	1	33	0.0376518	0.109571	XM_021885746.1	http://amigo.geneontology.org/cgi-bin/amigo/term_details?term=GO:0000932
glycosyl compound metabolic process	Gene Ontology	GO:1901657	2	271	0.0378095	0.109571	XM_021914264.1|XR_002513776.1	http://amigo.geneontology.org/cgi-bin/amigo/term_details?term=GO:1901657
intracellular membrane-bounded organelle	Gene Ontology	GO:0043231	23	15672	0.0380744	0.109571	XM_021881528.1|XM_021917495.1|XM_021871816.1|XM_021879921.1|XR_002503637.1|XM_021869331.1|XM_021890144.1|XM_021887481.1|XM_021888433.1|XR_002503638.1|XM_021920607.1|XR_002513776.1|XM_021914264.1|XM_021919401.1|XM_021880733.1|XM_021867425.1|XM_021903411.1|XM_021910932.1|XR_002508583.1|XM_021885491.1|XM_021873504.1|XM_021885746.1|XM_021901865.1	http://amigo.geneontology.org/cgi-bin/amigo/term_details?term=GO:0043231
membrane-bounded organelle	Gene Ontology	GO:0043227	23	15675	0.0381745	0.109571	XM_021881528.1|XM_021917495.1|XM_021871816.1|XM_021879921.1|XR_002503637.1|XM_021869331.1|XM_021890144.1|XM_021887481.1|XM_021888433.1|XR_002503638.1|XM_021920607.1|XR_002513776.1|XM_021914264.1|XM_021919401.1|XM_021880733.1|XM_021867425.1|XM_021903411.1|XM_021910932.1|XR_002508583.1|XM_021885491.1|XM_021873504.1|XM_021885746.1|XM_021901865.1	http://amigo.geneontology.org/cgi-bin/amigo/term_details?term=GO:0043227
response to radiation	Gene Ontology	GO:0009314	3	665	0.0387743	0.110694	XR_002508583.1|XM_021887481.1|XM_021871816.1	http://amigo.geneontology.org/cgi-bin/amigo/term_details?term=GO:0009314
carbohydrate derivative biosynthetic process	Gene Ontology	GO:1901137	2	279	0.0398412	0.113132	XM_021914264.1|XR_002513776.1	http://amigo.geneontology.org/cgi-bin/amigo/term_details?term=GO:1901137
catalytic activity	Gene Ontology	GO:0003824	14	7961	0.0408476	0.114325	XM_021914264.1|XM_021881528.1|XM_021869331.1|XM_021903411.1|XM_021890144.1|XM_021917495.1|XM_021901865.1|XM_021885491.1|XM_021888433.1|XR_002513776.1|XM_021872854.1|XM_021879921.1|XM_021901058.1|XM_021859159.1	http://amigo.geneontology.org/cgi-bin/amigo/term_details?term=GO:0003824
heat acclimation	Gene Ontology	GO:0010286	1	36	0.0409073	0.114325	XM_021890144.1	http://amigo.geneontology.org/cgi-bin/amigo/term_details?term=GO:0010286
ribonucleoprotein granule	Gene Ontology	GO:0035770	1	38	0.0430718	0.11912	XM_021885746.1	http://amigo.geneontology.org/cgi-bin/amigo/term_details?term=GO:0035770
cytoplasmic ribonucleoprotein granule	Gene Ontology	GO:0036464	1	38	0.0430718	0.11912	XM_021885746.1	http://amigo.geneontology.org/cgi-bin/amigo/term_details?term=GO:0036464
glyceraldehyde-3-phosphate metabolic process	Gene Ontology	GO:0019682	1	40	0.0452315	0.124445	XM_021901865.1	http://amigo.geneontology.org/cgi-bin/amigo/term_details?term=GO:0019682
vacuole	Gene Ontology	GO:0005773	4	1209	0.0460323	0.125996	XM_021888433.1|XR_002503637.1|XM_021890144.1|XR_002503638.1	http://amigo.geneontology.org/cgi-bin/amigo/term_details?term=GO:0005773
positive regulation of macromolecule metabolic process	Gene Ontology	GO:0010604	2	305	0.0467233	0.127012	XM_021887481.1|XM_021871816.1	http://amigo.geneontology.org/cgi-bin/amigo/term_details?term=GO:0010604
chloroplast part	Gene Ontology	GO:0044434	4	1219	0.0472024	0.127012	XM_021901865.1|XM_021867425.1|XM_021920607.1|XM_021917495.1	http://amigo.geneontology.org/cgi-bin/amigo/term_details?term=GO:0044434
intracellular organelle	Gene Ontology	GO:0043229	23	15923	0.0472409	0.127012	XM_021881528.1|XM_021917495.1|XM_021871816.1|XM_021879921.1|XR_002503637.1|XM_021869331.1|XM_021890144.1|XM_021887481.1|XM_021888433.1|XR_002503638.1|XM_021920607.1|XR_002513776.1|XM_021914264.1|XM_021919401.1|XM_021880733.1|XM_021867425.1|XM_021903411.1|XM_021910932.1|XR_002508583.1|XM_021885491.1|XM_021873504.1|XM_021885746.1|XM_021901865.1	http://amigo.geneontology.org/cgi-bin/amigo/term_details?term=GO:0043229
organelle	Gene Ontology	GO:0043226	23	15926	0.0473605	0.127012	XM_021881528.1|XM_021917495.1|XM_021871816.1|XM_021879921.1|XR_002503637.1|XM_021869331.1|XM_021890144.1|XM_021887481.1|XM_021888433.1|XR_002503638.1|XM_021920607.1|XR_002513776.1|XM_021914264.1|XM_021919401.1|XM_021880733.1|XM_021867425.1|XM_021903411.1|XM_021910932.1|XR_002508583.1|XM_021885491.1|XM_021873504.1|XM_021885746.1|XM_021901865.1	http://amigo.geneontology.org/cgi-bin/amigo/term_details?term=GO:0043226
ribonucleoprotein complex biogenesis	Gene Ontology	GO:0022613	2	309	0.0478187	0.127597	XM_021865814.1|XR_002508583.1	http://amigo.geneontology.org/cgi-bin/amigo/term_details?term=GO:0022613
positive regulation of cellular metabolic process	Gene Ontology	GO:0031325	2	315	0.0494795	0.130866	XM_021887481.1|XM_021871816.1	http://amigo.geneontology.org/cgi-bin/amigo/term_details?term=GO:0031325
ligase activity, forming carbon-sulfur bonds	Gene Ontology	GO:0016877	1	44	0.0495368	0.130866	XM_021869331.1	http://amigo.geneontology.org/cgi-bin/amigo/term_details?term=GO:0016877
cellular nitrogen compound metabolic process	Gene Ontology	GO:0034641	9	4416	0.0504614	0.132649	XM_021914264.1|XM_021917495.1|XR_002508583.1|XM_021887481.1|XR_002513776.1|XM_021865814.1|XM_021885746.1|XM_021901865.1|XM_021871816.1	http://amigo.geneontology.org/cgi-bin/amigo/term_details?term=GO:0034641
nucleobase-containing small molecule metabolic process	Gene Ontology	GO:0055086	2	320	0.0508796	0.133089	XM_021914264.1|XR_002513776.1	http://amigo.geneontology.org/cgi-bin/amigo/term_details?term=GO:0055086
protein peptidyl-prolyl isomerization	Gene Ontology	GO:0000413	1	48	0.0538233	0.140099	XM_021890144.1	http://amigo.geneontology.org/cgi-bin/amigo/term_details?term=GO:0000413
cellular response to steroid hormone stimulus	Gene Ontology	GO:0071383	1	49	0.054892	0.140133	XM_021859159.1	http://amigo.geneontology.org/cgi-bin/amigo/term_details?term=GO:0071383
brassinosteroid mediated signaling pathway	Gene Ontology	GO:0009742	1	49	0.054892	0.140133	XM_021859159.1	http://amigo.geneontology.org/cgi-bin/amigo/term_details?term=GO:0009742
steroid hormone mediated signaling pathway	Gene Ontology	GO:0043401	1	49	0.054892	0.140133	XM_021859159.1	http://amigo.geneontology.org/cgi-bin/amigo/term_details?term=GO:0043401
response to steroid hormone	Gene Ontology	GO:0048545	1	49	0.054892	0.140133	XM_021859159.1	http://amigo.geneontology.org/cgi-bin/amigo/term_details?term=GO:0048545
vesicle-mediated transport	Gene Ontology	GO:0016192	2	337	0.0557462	0.141633	XR_002503638.1|XR_002503637.1	http://amigo.geneontology.org/cgi-bin/amigo/term_details?term=GO:0016192
mitochondrion	Gene Ontology	GO:0005739	7	3138	0.0569525	0.14329	XM_021867425.1|XM_021869331.1|XM_021903411.1|XM_021917495.1|XR_002513776.1|XM_021914264.1|XM_021919401.1	http://amigo.geneontology.org/cgi-bin/amigo/term_details?term=GO:0005739
DNA-templated transcription, initiation	Gene Ontology	GO:0006352	1	51	0.0570259	0.14329	XR_002508583.1	http://amigo.geneontology.org/cgi-bin/amigo/term_details?term=GO:0006352
positive regulation of metabolic process	Gene Ontology	GO:0009893	2	342	0.057208	0.14329	XM_021887481.1|XM_021871816.1	http://amigo.geneontology.org/cgi-bin/amigo/term_details?term=GO:0009893
cellular response to brassinosteroid stimulus	Gene Ontology	GO:0071367	1	52	0.0580911	0.144819	XM_021859159.1	http://amigo.geneontology.org/cgi-bin/amigo/term_details?term=GO:0071367
chlorophyll biosynthetic process	Gene Ontology	GO:0015995	1	53	0.0591551	0.14608	XM_021901865.1	http://amigo.geneontology.org/cgi-bin/amigo/term_details?term=GO:0015995
endosome	Gene Ontology	GO:0005768	2	349	0.0592773	0.14608	XR_002503638.1|XR_002503637.1	http://amigo.geneontology.org/cgi-bin/amigo/term_details?term=GO:0005768
protein metabolic process	Gene Ontology	GO:0019538	7	3168	0.0594222	0.14608	XM_021872854.1|XM_021890144.1|XM_021917495.1|XR_002508583.1|XM_021865814.1|XM_021885746.1|XM_021859159.1	http://amigo.geneontology.org/cgi-bin/amigo/term_details?term=GO:0019538
peptidyl-prolyl cis-trans isomerase activity	Gene Ontology	GO:0003755	1	54	0.060218	0.147354	XM_021890144.1	http://amigo.geneontology.org/cgi-bin/amigo/term_details?term=GO:0003755
endoplasmic reticulum	Gene Ontology	GO:0005783	3	799	0.0607415	0.147953	XR_002503637.1|XM_021890144.1|XR_002503638.1	http://amigo.geneontology.org/cgi-bin/amigo/term_details?term=GO:0005783
hydrolase activity, acting on carbon-nitrogen (but not peptide) bonds, in linear amides	Gene Ontology	GO:0016811	1	56	0.0623402	0.151154	XM_021917495.1	http://amigo.geneontology.org/cgi-bin/amigo/term_details?term=GO:0016811
receptor binding	Gene Ontology	GO:0005102	1	57	0.0633996	0.153024	XM_021859159.1	http://amigo.geneontology.org/cgi-bin/amigo/term_details?term=GO:0005102
porphyrin-containing compound biosynthetic process	Gene Ontology	GO:0006779	1	58	0.0644578	0.153485	XM_021901865.1	http://amigo.geneontology.org/cgi-bin/amigo/term_details?term=GO:0006779
cellular aldehyde metabolic process	Gene Ontology	GO:0006081	1	58	0.0644578	0.153485	XM_021901865.1	http://amigo.geneontology.org/cgi-bin/amigo/term_details?term=GO:0006081
whole membrane	Gene Ontology	GO:0098805	3	827	0.0659433	0.155723	XM_021888433.1|XR_002503638.1|XR_002503637.1	http://amigo.geneontology.org/cgi-bin/amigo/term_details?term=GO:0098805
tetrapyrrole biosynthetic process	Gene Ontology	GO:0033014	1	60	0.0665708	0.155723	XM_021901865.1	http://amigo.geneontology.org/cgi-bin/amigo/term_details?term=GO:0033014
peptidyl-proline modification	Gene Ontology	GO:0018208	1	60	0.0665708	0.155723	XM_021890144.1	http://amigo.geneontology.org/cgi-bin/amigo/term_details?term=GO:0018208
protein transmembrane transport	Gene Ontology	GO:0071806	1	60	0.0665708	0.155723	XM_021919401.1	http://amigo.geneontology.org/cgi-bin/amigo/term_details?term=GO:0071806
transmembrane signaling receptor activity	Gene Ontology	GO:0004888	1	61	0.0676256	0.157496	XM_021859159.1	http://amigo.geneontology.org/cgi-bin/amigo/term_details?term=GO:0004888
proteasome complex	Gene Ontology	GO:0000502	1	62	0.0686792	0.159252	XR_002508583.1	http://amigo.geneontology.org/cgi-bin/amigo/term_details?term=GO:0000502
response to external stimulus	Gene Ontology	GO:0009605	4	1390	0.0698036	0.161155	XM_021887481.1|XM_021871816.1|XM_021885746.1|XM_021901058.1	http://amigo.geneontology.org/cgi-bin/amigo/term_details?term=GO:0009605
aspartyl esterase activity	Gene Ontology	GO:0045330	1	66	0.0728821	0.167534	XM_021901058.1	http://amigo.geneontology.org/cgi-bin/amigo/term_details?term=GO:0045330
plastoglobule	Gene Ontology	GO:0010287	1	68	0.0749767	0.171212	XM_021867425.1	http://amigo.geneontology.org/cgi-bin/amigo/term_details?term=GO:0010287
carboxylic acid metabolic process	Gene Ontology	GO:0019752	3	874	0.0751271	0.171212	XM_021879921.1|XM_021869331.1|XM_021901865.1	http://amigo.geneontology.org/cgi-bin/amigo/term_details?term=GO:0019752
heterocycle biosynthetic process	Gene Ontology	GO:0018130	6	2674	0.0755164	0.171364	XR_002508583.1|XM_021887481.1|XR_002513776.1|XM_021914264.1|XM_021901865.1|XM_021871816.1	http://amigo.geneontology.org/cgi-bin/amigo/term_details?term=GO:0018130
jasmonic acid mediated signaling pathway	Gene Ontology	GO:0009867	1	69	0.0760222	0.171778	XM_021879921.1	http://amigo.geneontology.org/cgi-bin/amigo/term_details?term=GO:0009867
RNA binding	Gene Ontology	GO:0003723	3	883	0.0769489	0.172668	XR_002508583.1|XM_021885746.1|XM_021920607.1	http://amigo.geneontology.org/cgi-bin/amigo/term_details?term=GO:0003723
pectinesterase activity	Gene Ontology	GO:0030599	1	70	0.0770667	0.172668	XM_021901058.1	http://amigo.geneontology.org/cgi-bin/amigo/term_details?term=GO:0030599
transmembrane receptor activity	Gene Ontology	GO:0099600	1	71	0.0781099	0.174271	XM_021859159.1	http://amigo.geneontology.org/cgi-bin/amigo/term_details?term=GO:0099600
nitrogen compound metabolic process	Gene Ontology	GO:0006807	9	4806	0.0790532	0.175124	XM_021914264.1|XM_021917495.1|XR_002508583.1|XM_021887481.1|XR_002513776.1|XM_021865814.1|XM_021885746.1|XM_021901865.1|XM_021871816.1	http://amigo.geneontology.org/cgi-bin/amigo/term_details?term=GO:0006807
cellular response to jasmonic acid stimulus	Gene Ontology	GO:0071395	1	72	0.0791521	0.175124	XM_021879921.1	http://amigo.geneontology.org/cgi-bin/amigo/term_details?term=GO:0071395
chlorophyll metabolic process	Gene Ontology	GO:0015994	1	74	0.0812329	0.178982	XM_021901865.1	http://amigo.geneontology.org/cgi-bin/amigo/term_details?term=GO:0015994
response to virus	Gene Ontology	GO:0009615	1	75	0.0822717	0.179042	XM_021885746.1	http://amigo.geneontology.org/cgi-bin/amigo/term_details?term=GO:0009615
plastid inner membrane	Gene Ontology	GO:0009528	1	75	0.0822717	0.179042	XM_021919401.1	http://amigo.geneontology.org/cgi-bin/amigo/term_details?term=GO:0009528
response to brassinosteroid	Gene Ontology	GO:0009741	1	75	0.0822717	0.179042	XM_021859159.1	http://amigo.geneontology.org/cgi-bin/amigo/term_details?term=GO:0009741
photomorphogenesis	Gene Ontology	GO:0009640	1	76	0.0833093	0.179825	XR_002508583.1	http://amigo.geneontology.org/cgi-bin/amigo/term_details?term=GO:0009640
chloroplast thylakoid	Gene Ontology	GO:0009534	2	425	0.0833136	0.179825	XM_021867425.1|XM_021920607.1	http://amigo.geneontology.org/cgi-bin/amigo/term_details?term=GO:0009534
plastid thylakoid	Gene Ontology	GO:0031976	2	426	0.0836475	0.179825	XM_021867425.1|XM_021920607.1	http://amigo.geneontology.org/cgi-bin/amigo/term_details?term=GO:0031976
cell part	Gene Ontology	GO:0044464	26	19588	0.0843816	0.180232	XM_021881528.1|XM_021917495.1|XM_021871816.1|XM_021859159.1|XM_021879921.1|XM_021901058.1|XR_002503637.1|XM_021869331.1|XM_021890144.1|XM_021887481.1|XM_021888433.1|XR_002503638.1|XM_021920607.1|XR_002513776.1|XM_021914264.1|XM_021919401.1|XM_021880733.1|XM_021865814.1|XM_021867425.1|XM_021903411.1|XM_021910932.1|XR_002508583.1|XM_021885491.1|XM_021873504.1|XM_021885746.1|XM_021901865.1	http://amigo.geneontology.org/cgi-bin/amigo/term_details?term=GO:0044464
cell	Gene Ontology	GO:0005623	26	19590	0.0845154	0.180232	XM_021881528.1|XM_021917495.1|XM_021871816.1|XM_021859159.1|XM_021879921.1|XM_021901058.1|XR_002503637.1|XM_021869331.1|XM_021890144.1|XM_021887481.1|XM_021888433.1|XR_002503638.1|XM_021920607.1|XR_002513776.1|XM_021914264.1|XM_021919401.1|XM_021880733.1|XM_021865814.1|XM_021867425.1|XM_021903411.1|XM_021910932.1|XR_002508583.1|XM_021885491.1|XM_021873504.1|XM_021885746.1|XM_021901865.1	http://amigo.geneontology.org/cgi-bin/amigo/term_details?term=GO:0005623
pyruvate metabolic process	Gene Ontology	GO:0006090	1	79	0.0864152	0.183136	XM_021901865.1	http://amigo.geneontology.org/cgi-bin/amigo/term_details?term=GO:0006090
cellular component biogenesis	Gene Ontology	GO:0044085	3	929	0.0865672	0.183136	XM_021865814.1|XR_002508583.1|XM_021920607.1	http://amigo.geneontology.org/cgi-bin/amigo/term_details?term=GO:0044085
aromatic compound biosynthetic process	Gene Ontology	GO:0019438	6	2782	0.0878139	0.184555	XR_002508583.1|XM_021887481.1|XR_002513776.1|XM_021914264.1|XM_021901865.1|XM_021871816.1	http://amigo.geneontology.org/cgi-bin/amigo/term_details?term=GO:0019438
cellular protein metabolic process	Gene Ontology	GO:0044267	6	2783	0.0879329	0.184555	XM_021890144.1|XM_021917495.1|XR_002508583.1|XM_021865814.1|XM_021885746.1|XM_021859159.1	http://amigo.geneontology.org/cgi-bin/amigo/term_details?term=GO:0044267
positive regulation of cellular process	Gene Ontology	GO:0048522	2	445	0.0900709	0.187559	XM_021887481.1|XM_021871816.1	http://amigo.geneontology.org/cgi-bin/amigo/term_details?term=GO:0048522
porphyrin-containing compound metabolic process	Gene Ontology	GO:0006778	1	83	0.0905406	0.187801	XM_021901865.1	http://amigo.geneontology.org/cgi-bin/amigo/term_details?term=GO:0006778
tetrapyrrole metabolic process	Gene Ontology	GO:0033013	1	84	0.0915692	0.189195	XM_021901865.1	http://amigo.geneontology.org/cgi-bin/amigo/term_details?term=GO:0033013
oxoacid metabolic process	Gene Ontology	GO:0043436	3	956	0.0924454	0.190266	XM_021879921.1|XM_021869331.1|XM_021901865.1	http://amigo.geneontology.org/cgi-bin/amigo/term_details?term=GO:0043436
pectinesterase inhibitor activity	Gene Ontology	GO:0046910	1	86	0.0936229	0.191207	XM_021901058.1	http://amigo.geneontology.org/cgi-bin/amigo/term_details?term=GO:0046910
signaling receptor activity	Gene Ontology	GO:0038023	1	86	0.0936229	0.191207	XM_021859159.1	http://amigo.geneontology.org/cgi-bin/amigo/term_details?term=GO:0038023
organelle membrane	Gene Ontology	GO:0031090	4	1550	0.095279	0.193843	XM_021888433.1|XR_002503637.1|XM_021919401.1|XR_002503638.1	http://amigo.geneontology.org/cgi-bin/amigo/term_details?term=GO:0031090
intracellular part	Gene Ontology	GO:0044424	24	17804	0.0976453	0.197899	XM_021881528.1|XM_021917495.1|XM_021871816.1|XM_021879921.1|XR_002503637.1|XM_021869331.1|XM_021890144.1|XM_021887481.1|XM_021888433.1|XR_002503638.1|XM_021920607.1|XR_002513776.1|XM_021914264.1|XM_021919401.1|XM_021880733.1|XM_021865814.1|XM_021867425.1|XM_021903411.1|XM_021910932.1|XR_002508583.1|XM_021885491.1|XM_021873504.1|XM_021885746.1|XM_021901865.1	http://amigo.geneontology.org/cgi-bin/amigo/term_details?term=GO:0044424
intracellular	Gene Ontology	GO:0005622	24	17818	0.0986529	0.199181	XM_021881528.1|XM_021917495.1|XM_021871816.1|XM_021879921.1|XR_002503637.1|XM_021869331.1|XM_021890144.1|XM_021887481.1|XM_021888433.1|XR_002503638.1|XM_021920607.1|XR_002513776.1|XM_021914264.1|XM_021919401.1|XM_021880733.1|XM_021865814.1|XM_021867425.1|XM_021903411.1|XM_021910932.1|XR_002508583.1|XM_021885491.1|XM_021873504.1|XM_021885746.1|XM_021901865.1	http://amigo.geneontology.org/cgi-bin/amigo/term_details?term=GO:0005622
organic cyclic compound biosynthetic process	Gene Ontology	GO:1901362	6	2885	0.100553	0.202248	XR_002508583.1|XM_021887481.1|XR_002513776.1|XM_021914264.1|XM_021901865.1|XM_021871816.1	http://amigo.geneontology.org/cgi-bin/amigo/term_details?term=GO:1901362
pectin catabolic process	Gene Ontology	GO:0045490	1	95	0.102809	0.206006	XM_021901058.1	http://amigo.geneontology.org/cgi-bin/amigo/term_details?term=GO:0045490
signal transduction	Gene Ontology	GO:0007165	4	1615	0.106765	0.213128	XM_021887481.1|XM_021871816.1|XM_021879921.1|XM_021859159.1	http://amigo.geneontology.org/cgi-bin/amigo/term_details?term=GO:0007165
thylakoid	Gene Ontology	GO:0009579	2	502	0.110172	0.219106	XM_021867425.1|XM_021920607.1	http://amigo.geneontology.org/cgi-bin/amigo/term_details?term=GO:0009579
binding	Gene Ontology	GO:0005488	15	9947	0.112055	0.220812	XM_021881528.1|XM_021869331.1|XM_021890144.1|XM_021917495.1|XR_002508583.1|XM_021887481.1|XM_021885491.1|XM_021920607.1|XR_002513776.1|XM_021914264.1|XM_021885746.1|XM_021901865.1|XM_021871816.1|XM_021919401.1|XM_021859159.1	http://amigo.geneontology.org/cgi-bin/amigo/term_details?term=GO:0005488
single organism signaling	Gene Ontology	GO:0044700	4	1644	0.112091	0.220812	XM_021887481.1|XM_021871816.1|XM_021879921.1|XM_021859159.1	http://amigo.geneontology.org/cgi-bin/amigo/term_details?term=GO:0044700
signaling	Gene Ontology	GO:0023052	4	1645	0.112277	0.220812	XM_021887481.1|XM_021871816.1|XM_021879921.1|XM_021859159.1	http://amigo.geneontology.org/cgi-bin/amigo/term_details?term=GO:0023052
photosynthesis, light reaction	Gene Ontology	GO:0019684	1	105	0.11291	0.22101	XM_021920607.1	http://amigo.geneontology.org/cgi-bin/amigo/term_details?term=GO:0019684
organic acid metabolic process	Gene Ontology	GO:0006082	3	1046	0.113211	0.22101	XM_021879921.1|XM_021869331.1|XM_021901865.1	http://amigo.geneontology.org/cgi-bin/amigo/term_details?term=GO:0006082
cysteine-type peptidase activity	Gene Ontology	GO:0008234	1	107	0.114917	0.22352	XM_021872854.1	http://amigo.geneontology.org/cgi-bin/amigo/term_details?term=GO:0008234
phospholipid biosynthetic process	Gene Ontology	GO:0008654	1	112	0.119916	0.231877	XM_021901865.1	http://amigo.geneontology.org/cgi-bin/amigo/term_details?term=GO:0008654
cellular response to stimulus	Gene Ontology	GO:0051716	5	2342	0.120087	0.231877	XM_021887481.1|XM_021871816.1|XM_021879921.1|XM_021890144.1|XM_021859159.1	http://amigo.geneontology.org/cgi-bin/amigo/term_details?term=GO:0051716
viral process	Gene Ontology	GO:0016032	1	114	0.121907	0.233629	XM_021885746.1	http://amigo.geneontology.org/cgi-bin/amigo/term_details?term=GO:0016032
bounding membrane of organelle	Gene Ontology	GO:0098588	3	1083	0.122238	0.233629	XM_021888433.1|XR_002503638.1|XR_002503637.1	http://amigo.geneontology.org/cgi-bin/amigo/term_details?term=GO:0098588
cellular response to oxygen-containing compound	Gene Ontology	GO:1901701	2	535	0.122314	0.233629	XM_021879921.1|XM_021859159.1	http://amigo.geneontology.org/cgi-bin/amigo/term_details?term=GO:1901701
regulation of cellular macromolecule biosynthetic process	Gene Ontology	GO:2000112	5	2379	0.126127	0.240048	XM_021865814.1|XR_002508583.1|XM_021887481.1|XM_021871816.1|XM_021885746.1	http://amigo.geneontology.org/cgi-bin/amigo/term_details?term=GO:2000112
regulation of macromolecule biosynthetic process	Gene Ontology	GO:0010556	5	2383	0.126788	0.240445	XM_021865814.1|XR_002508583.1|XM_021887481.1|XM_021871816.1|XM_021885746.1	http://amigo.geneontology.org/cgi-bin/amigo/term_details?term=GO:0010556
meiotic cell cycle	Gene Ontology	GO:0051321	1	124	0.1318	0.24906	XM_021859159.1	http://amigo.geneontology.org/cgi-bin/amigo/term_details?term=GO:0051321
response to biotic stimulus	Gene Ontology	GO:0009607	3	1126	0.133061	0.250551	XM_021885746.1|XM_021901058.1|XM_021910932.1	http://amigo.geneontology.org/cgi-bin/amigo/term_details?term=GO:0009607
response to abiotic stimulus	Gene Ontology	GO:0009628	4	1760	0.134586	0.252052	XR_002508583.1|XM_021887481.1|XM_021871816.1|XM_021890144.1	http://amigo.geneontology.org/cgi-bin/amigo/term_details?term=GO:0009628
regulation of cellular biosynthetic process	Gene Ontology	GO:0031326	5	2433	0.135202	0.252052	XM_021865814.1|XR_002508583.1|XM_021887481.1|XM_021871816.1|XM_021885746.1	http://amigo.geneontology.org/cgi-bin/amigo/term_details?term=GO:0031326
response to stimulus	Gene Ontology	GO:0050896	9	5369	0.135972	0.252052	XM_021879921.1|XM_021890144.1|XM_021910932.1|XR_002508583.1|XM_021887481.1|XM_021885746.1|XM_021871816.1|XM_021901058.1|XM_021859159.1	http://amigo.geneontology.org/cgi-bin/amigo/term_details?term=GO:0050896
regulation of nitrogen compound metabolic process	Gene Ontology	GO:0051171	5	2438	0.136058	0.252052	XM_021865814.1|XR_002508583.1|XM_021887481.1|XM_021871816.1|XM_021885746.1	http://amigo.geneontology.org/cgi-bin/amigo/term_details?term=GO:0051171
molecular transducer activity	Gene Ontology	GO:0060089	1	129	0.136706	0.252052	XM_021859159.1	http://amigo.geneontology.org/cgi-bin/amigo/term_details?term=GO:0060089
receptor activity	Gene Ontology	GO:0004872	1	129	0.136706	0.252052	XM_021859159.1	http://amigo.geneontology.org/cgi-bin/amigo/term_details?term=GO:0004872
regulation of biosynthetic process	Gene Ontology	GO:0009889	5	2447	0.137604	0.25283	XM_021865814.1|XR_002508583.1|XM_021887481.1|XM_021871816.1|XM_021885746.1	http://amigo.geneontology.org/cgi-bin/amigo/term_details?term=GO:0009889
symbiosis, encompassing mutualism through parasitism	Gene Ontology	GO:0044403	1	133	0.140612	0.257465	XM_021885746.1	http://amigo.geneontology.org/cgi-bin/amigo/term_details?term=GO:0044403
regulation of gene expression	Gene Ontology	GO:0010468	5	2475	0.142469	0.258356	XM_021865814.1|XR_002508583.1|XM_021887481.1|XM_021871816.1|XM_021885746.1	http://amigo.geneontology.org/cgi-bin/amigo/term_details?term=GO:0010468
multi-organism cellular process	Gene Ontology	GO:0044764	1	135	0.142558	0.258356	XM_021885746.1	http://amigo.geneontology.org/cgi-bin/amigo/term_details?term=GO:0044764
interspecies interaction between organisms	Gene Ontology	GO:0044419	1	135	0.142558	0.258356	XM_021885746.1	http://amigo.geneontology.org/cgi-bin/amigo/term_details?term=GO:0044419
cell communication	Gene Ontology	GO:0007154	4	1811	0.145046	0.261971	XM_021887481.1|XM_021871816.1|XM_021879921.1|XM_021859159.1	http://amigo.geneontology.org/cgi-bin/amigo/term_details?term=GO:0007154
pectin metabolic process	Gene Ontology	GO:0045488	1	141	0.148371	0.266166	XM_021901058.1	http://amigo.geneontology.org/cgi-bin/amigo/term_details?term=GO:0045488
galacturonan metabolic process	Gene Ontology	GO:0010393	1	141	0.148371	0.266166	XM_021901058.1	http://amigo.geneontology.org/cgi-bin/amigo/term_details?term=GO:0010393
seedling development	Gene Ontology	GO:0090351	1	143	0.150301	0.268407	XM_021919401.1	http://amigo.geneontology.org/cgi-bin/amigo/term_details?term=GO:0090351
nucleobase-containing compound biosynthetic process	Gene Ontology	GO:0034654	5	2521	0.150632	0.268407	XM_021914264.1|XR_002508583.1|XM_021887481.1|XM_021871816.1|XR_002513776.1	http://amigo.geneontology.org/cgi-bin/amigo/term_details?term=GO:0034654
cell wall modification	Gene Ontology	GO:0042545	1	144	0.151264	0.268632	XM_021901058.1	http://amigo.geneontology.org/cgi-bin/amigo/term_details?term=GO:0042545
positive regulation of biological process	Gene Ontology	GO:0048518	2	613	0.152219	0.269427	XM_021887481.1|XM_021871816.1	http://amigo.geneontology.org/cgi-bin/amigo/term_details?term=GO:0048518
cellular response to organic cyclic compound	Gene Ontology	GO:0071407	1	147	0.154146	0.271933	XM_021859159.1	http://amigo.geneontology.org/cgi-bin/amigo/term_details?term=GO:0071407
plastid envelope	Gene Ontology	GO:0009526	2	624	0.156552	0.275262	XM_021867425.1|XM_021919401.1	http://amigo.geneontology.org/cgi-bin/amigo/term_details?term=GO:0009526
fatty acid biosynthetic process	Gene Ontology	GO:0006633	1	151	0.157975	0.276848	XM_021879921.1	http://amigo.geneontology.org/cgi-bin/amigo/term_details?term=GO:0006633
cellular macromolecule biosynthetic process	Gene Ontology	GO:0034645	6	3294	0.160478	0.280309	XM_021917495.1|XR_002508583.1|XM_021887481.1|XM_021865814.1|XM_021885746.1|XM_021871816.1	http://amigo.geneontology.org/cgi-bin/amigo/term_details?term=GO:0034645
regulation of primary metabolic process	Gene Ontology	GO:0080090	5	2598	0.164753	0.286833	XM_021865814.1|XR_002508583.1|XM_021887481.1|XM_021871816.1|XM_021885746.1	http://amigo.geneontology.org/cgi-bin/amigo/term_details?term=GO:0080090
metal ion binding	Gene Ontology	GO:0046872	6	3341	0.16826	0.291029	XM_021917495.1|XM_021901865.1|XM_021887481.1|XR_002513776.1|XM_021914264.1|XM_021871816.1	http://amigo.geneontology.org/cgi-bin/amigo/term_details?term=GO:0046872
cation binding	Gene Ontology	GO:0043169	6	3346	0.169098	0.291162	XM_021917495.1|XM_021901865.1|XM_021887481.1|XR_002513776.1|XM_021914264.1|XM_021871816.1	http://amigo.geneontology.org/cgi-bin/amigo/term_details?term=GO:0043169
macromolecule biosynthetic process	Gene Ontology	GO:0009059	6	3348	0.169433	0.291162	XM_021917495.1|XR_002508583.1|XM_021887481.1|XM_021865814.1|XM_021885746.1|XM_021871816.1	http://amigo.geneontology.org/cgi-bin/amigo/term_details?term=GO:0009059
phospholipid metabolic process	Gene Ontology	GO:0006644	1	164	0.170304	0.291715	XM_021901865.1	http://amigo.geneontology.org/cgi-bin/amigo/term_details?term=GO:0006644
polysaccharide catabolic process	Gene Ontology	GO:0000272	1	167	0.173125	0.295592	XM_021901058.1	http://amigo.geneontology.org/cgi-bin/amigo/term_details?term=GO:0000272
regulation of cellular metabolic process	Gene Ontology	GO:0031323	5	2654	0.175369	0.29792	XM_021865814.1|XR_002508583.1|XM_021887481.1|XM_021871816.1|XM_021885746.1	http://amigo.geneontology.org/cgi-bin/amigo/term_details?term=GO:0031323
cellular protein complex assembly	Gene Ontology	GO:0043623	1	170	0.175936	0.29792	XM_021920607.1	http://amigo.geneontology.org/cgi-bin/amigo/term_details?term=GO:0043623
regulation of macromolecule metabolic process	Gene Ontology	GO:0060255	5	2660	0.176523	0.29792	XM_021865814.1|XR_002508583.1|XM_021887481.1|XM_021871816.1|XM_021885746.1	http://amigo.geneontology.org/cgi-bin/amigo/term_details?term=GO:0060255
macromolecule metabolic process	Gene Ontology	GO:0043170	10	6485	0.176732	0.29792	XM_021872854.1|XM_021890144.1|XM_021917495.1|XR_002508583.1|XM_021887481.1|XM_021865814.1|XM_021885746.1|XM_021871816.1|XM_021901058.1|XM_021859159.1	http://amigo.geneontology.org/cgi-bin/amigo/term_details?term=GO:0043170
single-organism cellular process	Gene Ontology	GO:0044763	9	5701	0.178182	0.299414	XM_021879921.1|XM_021903411.1|XM_021901865.1|XM_021887481.1|XR_002513776.1|XM_021914264.1|XM_021869331.1|XM_021871816.1|XM_021859159.1	http://amigo.geneontology.org/cgi-bin/amigo/term_details?term=GO:0044763
response to heat	Gene Ontology	GO:0009408	1	176	0.18153	0.304077	XM_021890144.1	http://amigo.geneontology.org/cgi-bin/amigo/term_details?term=GO:0009408
developmental maturation	Gene Ontology	GO:0021700	1	178	0.183386	0.304892	XM_021859159.1	http://amigo.geneontology.org/cgi-bin/amigo/term_details?term=GO:0021700
enzyme inhibitor activity	Gene Ontology	GO:0004857	1	179	0.184313	0.304892	XM_021901058.1	http://amigo.geneontology.org/cgi-bin/amigo/term_details?term=GO:0004857
protein targeting	Gene Ontology	GO:0006605	1	179	0.184313	0.304892	XM_021919401.1	http://amigo.geneontology.org/cgi-bin/amigo/term_details?term=GO:0006605
response to wounding	Gene Ontology	GO:0009611	1	179	0.184313	0.304892	XM_021879921.1	http://amigo.geneontology.org/cgi-bin/amigo/term_details?term=GO:0009611
regulation of cellular process	Gene Ontology	GO:0050794	7	4201	0.186145	0.306965	XM_021879921.1|XR_002508583.1|XM_021887481.1|XM_021865814.1|XM_021885746.1|XM_021871816.1|XM_021859159.1	http://amigo.geneontology.org/cgi-bin/amigo/term_details?term=GO:0050794
organelle subcompartment	Gene Ontology	GO:0031984	2	710	0.191193	0.314016	XM_021867425.1|XM_021920607.1	http://amigo.geneontology.org/cgi-bin/amigo/term_details?term=GO:0031984
hormone-mediated signaling pathway	Gene Ontology	GO:0009755	2	711	0.191603	0.314016	XM_021879921.1|XM_021859159.1	http://amigo.geneontology.org/cgi-bin/amigo/term_details?term=GO:0009755
hydrolase activity	Gene Ontology	GO:0016787	5	2750	0.194201	0.317295	XM_021872854.1|XM_021914264.1|XR_002513776.1|XM_021901058.1|XM_021917495.1	http://amigo.geneontology.org/cgi-bin/amigo/term_details?term=GO:0016787
ion binding	Gene Ontology	GO:0043167	6	3496	0.195099	0.317784	XM_021917495.1|XM_021901865.1|XM_021887481.1|XR_002513776.1|XM_021914264.1|XM_021871816.1	http://amigo.geneontology.org/cgi-bin/amigo/term_details?term=GO:0043167
gene expression	Gene Ontology	GO:0010467	6	3505	0.19671	0.319429	XM_021917495.1|XR_002508583.1|XM_021887481.1|XM_021865814.1|XM_021885746.1|XM_021871816.1	http://amigo.geneontology.org/cgi-bin/amigo/term_details?term=GO:0010467
photosynthesis	Gene Ontology	GO:0015979	1	198	0.201729	0.32658	XM_021920607.1	http://amigo.geneontology.org/cgi-bin/amigo/term_details?term=GO:0015979
response to jasmonic acid	Gene Ontology	GO:0009753	1	199	0.202636	0.32705	XM_021879921.1	http://amigo.geneontology.org/cgi-bin/amigo/term_details?term=GO:0009753
regulation of metabolic process	Gene Ontology	GO:0019222	5	2807	0.205738	0.329663	XM_021865814.1|XR_002508583.1|XM_021887481.1|XM_021871816.1|XM_021885746.1	http://amigo.geneontology.org/cgi-bin/amigo/term_details?term=GO:0019222
cofactor biosynthetic process	Gene Ontology	GO:0051188	1	203	0.206252	0.329663	XM_021901865.1	http://amigo.geneontology.org/cgi-bin/amigo/term_details?term=GO:0051188
adenyl ribonucleotide binding	Gene Ontology	GO:0032559	4	2087	0.206882	0.329663	XM_021881528.1|XM_021885491.1|XM_021869331.1|XM_021859159.1	http://amigo.geneontology.org/cgi-bin/amigo/term_details?term=GO:0032559
adenyl nucleotide binding	Gene Ontology	GO:0030554	4	2089	0.207359	0.329663	XM_021881528.1|XM_021885491.1|XM_021869331.1|XM_021859159.1	http://amigo.geneontology.org/cgi-bin/amigo/term_details?term=GO:0030554
cellular response to hormone stimulus	Gene Ontology	GO:0032870	2	764	0.213478	0.338378	XM_021879921.1|XM_021859159.1	http://amigo.geneontology.org/cgi-bin/amigo/term_details?term=GO:0032870
cellular response to endogenous stimulus	Gene Ontology	GO:0071495	2	769	0.215556	0.340656	XM_021879921.1|XM_021859159.1	http://amigo.geneontology.org/cgi-bin/amigo/term_details?term=GO:0071495
microbody	Gene Ontology	GO:0042579	1	217	0.218785	0.343713	XM_021869331.1	http://amigo.geneontology.org/cgi-bin/amigo/term_details?term=GO:0042579
peroxisome	Gene Ontology	GO:0005777	1	217	0.218785	0.343713	XM_021869331.1	http://amigo.geneontology.org/cgi-bin/amigo/term_details?term=GO:0005777
calmodulin binding	Gene Ontology	GO:0005516	1	218	0.219673	0.344089	XM_021890144.1	http://amigo.geneontology.org/cgi-bin/amigo/term_details?term=GO:0005516
peptidyl-amino acid modification	Gene Ontology	GO:0018193	1	219	0.22056	0.344463	XM_021890144.1	http://amigo.geneontology.org/cgi-bin/amigo/term_details?term=GO:0018193
cellular component organization	Gene Ontology	GO:0016043	4	2154	0.223022	0.346926	XM_021865814.1|XR_002508583.1|XM_021901058.1|XM_021920607.1	http://amigo.geneontology.org/cgi-bin/amigo/term_details?term=GO:0016043
single-organism metabolic process	Gene Ontology	GO:0044710	6	3652	0.223783	0.346926	XM_021879921.1|XM_021903411.1|XM_021901865.1|XR_002513776.1|XM_021914264.1|XM_021869331.1	http://amigo.geneontology.org/cgi-bin/amigo/term_details?term=GO:0044710
monocarboxylic acid biosynthetic process	Gene Ontology	GO:0072330	1	223	0.224098	0.346926	XM_021879921.1	http://amigo.geneontology.org/cgi-bin/amigo/term_details?term=GO:0072330
plastid membrane	Gene Ontology	GO:0042170	1	239	0.238094	0.367522	XM_021919401.1	http://amigo.geneontology.org/cgi-bin/amigo/term_details?term=GO:0042170
carbohydrate catabolic process	Gene Ontology	GO:0016052	1	251	0.24843	0.381261	XM_021901058.1	http://amigo.geneontology.org/cgi-bin/amigo/term_details?term=GO:0016052
protein folding	Gene Ontology	GO:0006457	1	251	0.24843	0.381261	XM_021890144.1	http://amigo.geneontology.org/cgi-bin/amigo/term_details?term=GO:0006457
regulation of biological process	Gene Ontology	GO:0050789	7	4585	0.251772	0.385276	XM_021879921.1|XR_002508583.1|XM_021887481.1|XM_021865814.1|XM_021885746.1|XM_021871816.1|XM_021859159.1	http://amigo.geneontology.org/cgi-bin/amigo/term_details?term=GO:0050789
protein complex assembly	Gene Ontology	GO:0006461	1	259	0.255245	0.389359	XM_021920607.1	http://amigo.geneontology.org/cgi-bin/amigo/term_details?term=GO:0006461
heterocycle metabolic process	Gene Ontology	GO:0046483	6	3818	0.255906	0.389359	XR_002508583.1|XM_021887481.1|XR_002513776.1|XM_021914264.1|XM_021901865.1|XM_021871816.1	http://amigo.geneontology.org/cgi-bin/amigo/term_details?term=GO:0046483
protein complex biogenesis	Gene Ontology	GO:0070271	1	264	0.259475	0.390949	XM_021920607.1	http://amigo.geneontology.org/cgi-bin/amigo/term_details?term=GO:0070271
methylation	Gene Ontology	GO:0032259	1	265	0.260318	0.390949	XM_021879921.1	http://amigo.geneontology.org/cgi-bin/amigo/term_details?term=GO:0032259
purine ribonucleoside binding	Gene Ontology	GO:0032550	4	2304	0.26038	0.390949	XM_021881528.1|XM_021885491.1|XM_021869331.1|XM_021859159.1	http://amigo.geneontology.org/cgi-bin/amigo/term_details?term=GO:0032550
purine nucleoside binding	Gene Ontology	GO:0001883	4	2304	0.26038	0.390949	XM_021881528.1|XM_021885491.1|XM_021869331.1|XM_021859159.1	http://amigo.geneontology.org/cgi-bin/amigo/term_details?term=GO:0001883
nucleoside binding	Gene Ontology	GO:0001882	4	2308	0.261396	0.390949	XM_021881528.1|XM_021885491.1|XM_021869331.1|XM_021859159.1	http://amigo.geneontology.org/cgi-bin/amigo/term_details?term=GO:0001882
ribonucleoside binding	Gene Ontology	GO:0032549	4	2308	0.261396	0.390949	XM_021881528.1|XM_021885491.1|XM_021869331.1|XM_021859159.1	http://amigo.geneontology.org/cgi-bin/amigo/term_details?term=GO:0032549
response to stress	Gene Ontology	GO:0006950	5	3074	0.262785	0.390949	XR_002508583.1|XM_021910932.1|XM_021879921.1|XM_021901058.1|XM_021890144.1	http://amigo.geneontology.org/cgi-bin/amigo/term_details?term=GO:0006950
pollen development	Gene Ontology	GO:0009555	1	268	0.262841	0.390949	XM_021859159.1	http://amigo.geneontology.org/cgi-bin/amigo/term_details?term=GO:0009555
cellular response to organic substance	Gene Ontology	GO:0071310	2	884	0.263807	0.391289	XM_021879921.1|XM_021859159.1	http://amigo.geneontology.org/cgi-bin/amigo/term_details?term=GO:0071310
purine ribonucleotide binding	Gene Ontology	GO:0032555	4	2322	0.264959	0.391567	XM_021881528.1|XM_021885491.1|XM_021869331.1|XM_021859159.1	http://amigo.geneontology.org/cgi-bin/amigo/term_details?term=GO:0032555
purine nucleotide binding	Gene Ontology	GO:0017076	4	2324	0.265469	0.391567	XM_021881528.1|XM_021885491.1|XM_021869331.1|XM_021859159.1	http://amigo.geneontology.org/cgi-bin/amigo/term_details?term=GO:0017076
protein binding	Gene Ontology	GO:0005515	5	3118	0.272587	0.399911	XR_002508583.1|XM_021885746.1|XM_021919401.1|XM_021890144.1|XM_021859159.1	http://amigo.geneontology.org/cgi-bin/amigo/term_details?term=GO:0005515
ribonucleotide binding	Gene Ontology	GO:0032553	4	2352	0.272632	0.399911	XM_021881528.1|XM_021885491.1|XM_021869331.1|XM_021859159.1	http://amigo.geneontology.org/cgi-bin/amigo/term_details?term=GO:0032553
lipid binding	Gene Ontology	GO:0008289	1	284	0.27616	0.40397	XM_021859159.1	http://amigo.geneontology.org/cgi-bin/amigo/term_details?term=GO:0008289
carboxylic ester hydrolase activity	Gene Ontology	GO:0052689	1	285	0.276985	0.404063	XM_021901058.1	http://amigo.geneontology.org/cgi-bin/amigo/term_details?term=GO:0052689
nuclear part	Gene Ontology	GO:0044428	2	920	0.278998	0.405437	XR_002508583.1|XM_021885746.1	http://amigo.geneontology.org/cgi-bin/amigo/term_details?term=GO:0044428
signal transducer activity	Gene Ontology	GO:0004871	1	288	0.279454	0.405437	XM_021859159.1	http://amigo.geneontology.org/cgi-bin/amigo/term_details?term=GO:0004871
carbohydrate derivative binding	Gene Ontology	GO:0097367	4	2383	0.280609	0.406004	XM_021881528.1|XM_021885491.1|XM_021869331.1|XM_021859159.1	http://amigo.geneontology.org/cgi-bin/amigo/term_details?term=GO:0097367
intracellular protein transport	Gene Ontology	GO:0006886	1	294	0.284366	0.410322	XM_021919401.1	http://amigo.geneontology.org/cgi-bin/amigo/term_details?term=GO:0006886
generation of precursor metabolites and energy	Gene Ontology	GO:0006091	1	295	0.285182	0.410384	XM_021920607.1	http://amigo.geneontology.org/cgi-bin/amigo/term_details?term=GO:0006091
cellular aromatic compound metabolic process	Gene Ontology	GO:0006725	6	3969	0.286326	0.410502	XR_002508583.1|XM_021887481.1|XR_002513776.1|XM_021914264.1|XM_021901865.1|XM_021871816.1	http://amigo.geneontology.org/cgi-bin/amigo/term_details?term=GO:0006725
plant-type cell wall	Gene Ontology	GO:0009505	1	297	0.28681	0.410502	XM_021901058.1	http://amigo.geneontology.org/cgi-bin/amigo/term_details?term=GO:0009505
protein complex subunit organization	Gene Ontology	GO:0071822	1	299	0.288435	0.411718	XM_021920607.1	http://amigo.geneontology.org/cgi-bin/amigo/term_details?term=GO:0071822
defense response to bacterium	Gene Ontology	GO:0042742	1	300	0.289246	0.411769	XM_021901058.1	http://amigo.geneontology.org/cgi-bin/amigo/term_details?term=GO:0042742
cellular component organization or biogenesis	Gene Ontology	GO:0071840	4	2421	0.290448	0.412374	XM_021865814.1|XR_002508583.1|XM_021901058.1|XM_021920607.1	http://amigo.geneontology.org/cgi-bin/amigo/term_details?term=GO:0071840
response to organic cyclic compound	Gene Ontology	GO:0014070	1	315	0.301306	0.42665	XM_021859159.1	http://amigo.geneontology.org/cgi-bin/amigo/term_details?term=GO:0014070
cytosolic part	Gene Ontology	GO:0044445	1	320	0.305282	0.429962	XR_002508583.1	http://amigo.geneontology.org/cgi-bin/amigo/term_details?term=GO:0044445
organelle inner membrane	Gene Ontology	GO:0019866	1	321	0.306075	0.429962	XM_021919401.1	http://amigo.geneontology.org/cgi-bin/amigo/term_details?term=GO:0019866
enzyme regulator activity	Gene Ontology	GO:0030234	1	321	0.306075	0.429962	XM_021901058.1	http://amigo.geneontology.org/cgi-bin/amigo/term_details?term=GO:0030234
organic cyclic compound metabolic process	Gene Ontology	GO:1901360	6	4069	0.306986	0.430104	XR_002508583.1|XM_021887481.1|XR_002513776.1|XM_021914264.1|XM_021901865.1|XM_021871816.1	http://amigo.geneontology.org/cgi-bin/amigo/term_details?term=GO:1901360
chloroplast thylakoid membrane	Gene Ontology	GO:0009535	1	328	0.311598	0.435369	XM_021867425.1	http://amigo.geneontology.org/cgi-bin/amigo/term_details?term=GO:0009535
plastid thylakoid membrane	Gene Ontology	GO:0055035	1	329	0.312384	0.435369	XM_021867425.1	http://amigo.geneontology.org/cgi-bin/amigo/term_details?term=GO:0055035
organelle envelope	Gene Ontology	GO:0031967	2	1006	0.315232	0.437627	XM_021867425.1|XM_021919401.1	http://amigo.geneontology.org/cgi-bin/amigo/term_details?term=GO:0031967
envelope	Gene Ontology	GO:0031975	2	1007	0.315652	0.437627	XM_021867425.1|XM_021919401.1	http://amigo.geneontology.org/cgi-bin/amigo/term_details?term=GO:0031975
single-organism process	Gene Ontology	GO:0044699	11	8272	0.317544	0.439103	XM_021869331.1|XM_021903411.1|XR_002508583.1|XM_021887481.1|XR_002513776.1|XM_021914264.1|XM_021901865.1|XM_021879921.1|XM_021871816.1|XM_021919401.1|XM_021859159.1	http://amigo.geneontology.org/cgi-bin/amigo/term_details?term=GO:0044699
cellular response to lipid	Gene Ontology	GO:0071396	1	338	0.319415	0.440543	XM_021859159.1	http://amigo.geneontology.org/cgi-bin/amigo/term_details?term=GO:0071396
cellular response to chemical stimulus	Gene Ontology	GO:0070887	2	1020	0.321108	0.441731	XM_021879921.1|XM_021859159.1	http://amigo.geneontology.org/cgi-bin/amigo/term_details?term=GO:0070887
Golgi apparatus	Gene Ontology	GO:0005794	2	1029	0.32488	0.44561	XR_002503638.1|XR_002503637.1	http://amigo.geneontology.org/cgi-bin/amigo/term_details?term=GO:0005794
cellular protein localization	Gene Ontology	GO:0034613	1	346	0.325606	0.44561	XM_021919401.1	http://amigo.geneontology.org/cgi-bin/amigo/term_details?term=GO:0034613
thylakoid membrane	Gene Ontology	GO:0042651	1	348	0.327145	0.446368	XM_021867425.1	http://amigo.geneontology.org/cgi-bin/amigo/term_details?term=GO:0042651
carbohydrate metabolic process	Gene Ontology	GO:0005975	2	1037	0.328229	0.446368	XM_021869331.1|XM_021901058.1	http://amigo.geneontology.org/cgi-bin/amigo/term_details?term=GO:0005975
photosynthetic membrane	Gene Ontology	GO:0034357	1	350	0.328681	0.446368	XM_021867425.1	http://amigo.geneontology.org/cgi-bin/amigo/term_details?term=GO:0034357
molecular function regulator	Gene Ontology	GO:0098772	1	353	0.330979	0.448341	XM_021901058.1	http://amigo.geneontology.org/cgi-bin/amigo/term_details?term=GO:0098772
cofactor metabolic process	Gene Ontology	GO:0051186	1	358	0.334791	0.451203	XM_021901865.1	http://amigo.geneontology.org/cgi-bin/amigo/term_details?term=GO:0051186
cellular carbohydrate metabolic process	Gene Ontology	GO:0044262	1	358	0.334791	0.451203	XM_021869331.1	http://amigo.geneontology.org/cgi-bin/amigo/term_details?term=GO:0044262
gametophyte development	Gene Ontology	GO:0048229	1	362	0.337826	0.452994	XM_021859159.1	http://amigo.geneontology.org/cgi-bin/amigo/term_details?term=GO:0048229
endoplasmic reticulum membrane	Gene Ontology	GO:0005789	1	362	0.337826	0.452994	XM_021890144.1	http://amigo.geneontology.org/cgi-bin/amigo/term_details?term=GO:0005789
nuclear outer membrane-endoplasmic reticulum membrane network	Gene Ontology	GO:0042175	1	366	0.340847	0.455894	XM_021890144.1	http://amigo.geneontology.org/cgi-bin/amigo/term_details?term=GO:0042175
cellular macromolecule metabolic process	Gene Ontology	GO:0044260	8	5891	0.34201	0.4563	XM_021890144.1|XM_021917495.1|XR_002508583.1|XM_021887481.1|XM_021865814.1|XM_021885746.1|XM_021871816.1|XM_021859159.1	http://amigo.geneontology.org/cgi-bin/amigo/term_details?term=GO:0044260
lyase activity	Gene Ontology	GO:0016829	1	369	0.343104	0.456612	XM_021901865.1	http://amigo.geneontology.org/cgi-bin/amigo/term_details?term=GO:0016829
nucleolus	Gene Ontology	GO:0005730	1	373	0.346102	0.457015	XM_021885746.1	http://amigo.geneontology.org/cgi-bin/amigo/term_details?term=GO:0005730
cellular macromolecule localization	Gene Ontology	GO:0070727	1	373	0.346102	0.457015	XM_021919401.1	http://amigo.geneontology.org/cgi-bin/amigo/term_details?term=GO:0070727
response to bacterium	Gene Ontology	GO:0009617	1	374	0.34685	0.457015	XM_021901058.1	http://amigo.geneontology.org/cgi-bin/amigo/term_details?term=GO:0009617
response to other organism	Gene Ontology	GO:0051707	2	1088	0.34949	0.45822	XM_021885746.1|XM_021901058.1	http://amigo.geneontology.org/cgi-bin/amigo/term_details?term=GO:0051707
response to external biotic stimulus	Gene Ontology	GO:0043207	2	1088	0.34949	0.45822	XM_021885746.1|XM_021901058.1	http://amigo.geneontology.org/cgi-bin/amigo/term_details?term=GO:0043207
intracellular transport	Gene Ontology	GO:0046907	1	380	0.351317	0.458833	XM_021919401.1	http://amigo.geneontology.org/cgi-bin/amigo/term_details?term=GO:0046907
endomembrane system	Gene Ontology	GO:0012505	3	1861	0.351685	0.458833	XR_002503637.1|XM_021890144.1|XR_002503638.1	http://amigo.geneontology.org/cgi-bin/amigo/term_details?term=GO:0012505
ligase activity	Gene Ontology	GO:0016874	1	384	0.354279	0.461083	XM_021869331.1	http://amigo.geneontology.org/cgi-bin/amigo/term_details?term=GO:0016874
thylakoid part	Gene Ontology	GO:0044436	1	389	0.357962	0.464738	XM_021867425.1	http://amigo.geneontology.org/cgi-bin/amigo/term_details?term=GO:0044436
polysaccharide metabolic process	Gene Ontology	GO:0005976	1	393	0.360895	0.467402	XM_021901058.1	http://amigo.geneontology.org/cgi-bin/amigo/term_details?term=GO:0005976
establishment of localization in cell	Gene Ontology	GO:0051649	1	395	0.362356	0.468153	XM_021919401.1	http://amigo.geneontology.org/cgi-bin/amigo/term_details?term=GO:0051649
endoplasmic reticulum part	Gene Ontology	GO:0044432	1	399	0.365269	0.47051	XM_021890144.1	http://amigo.geneontology.org/cgi-bin/amigo/term_details?term=GO:0044432
cellular protein modification process	Gene Ontology	GO:0006464	3	1909	0.366838	0.47051	XM_021859159.1|XM_021890144.1|XM_021917495.1	http://amigo.geneontology.org/cgi-bin/amigo/term_details?term=GO:0006464
protein modification process	Gene Ontology	GO:0036211	3	1909	0.366838	0.47051	XM_021859159.1|XM_021890144.1|XM_021917495.1	http://amigo.geneontology.org/cgi-bin/amigo/term_details?term=GO:0036211
peptidase activity, acting on L-amino acid peptides	Gene Ontology	GO:0070011	1	405	0.369614	0.472928	XM_021872854.1	http://amigo.geneontology.org/cgi-bin/amigo/term_details?term=GO:0070011
heterocyclic compound binding	Gene Ontology	GO:1901363	8	6049	0.371651	0.474328	XM_021881528.1|XM_021869331.1|XM_021890144.1|XR_002508583.1|XM_021885491.1|XM_021920607.1|XM_021885746.1|XM_021859159.1	http://amigo.geneontology.org/cgi-bin/amigo/term_details?term=GO:1901363
cellular response to acid chemical	Gene Ontology	GO:0071229	1	409	0.372495	0.474328	XM_021879921.1	http://amigo.geneontology.org/cgi-bin/amigo/term_details?term=GO:0071229
organic cyclic compound binding	Gene Ontology	GO:0097159	8	6067	0.375055	0.476446	XM_021881528.1|XM_021869331.1|XM_021890144.1|XR_002508583.1|XM_021885491.1|XM_021920607.1|XM_021885746.1|XM_021859159.1	http://amigo.geneontology.org/cgi-bin/amigo/term_details?term=GO:0097159
nucleobase-containing compound metabolic process	Gene Ontology	GO:0006139	5	3583	0.380347	0.482015	XM_021914264.1|XR_002508583.1|XM_021887481.1|XM_021871816.1|XR_002513776.1	http://amigo.geneontology.org/cgi-bin/amigo/term_details?term=GO:0006139
zinc ion binding	Gene Ontology	GO:0008270	2	1167	0.382022	0.482985	XM_021887481.1|XM_021871816.1	http://amigo.geneontology.org/cgi-bin/amigo/term_details?term=GO:0008270
carboxylic acid biosynthetic process	Gene Ontology	GO:0046394	1	428	0.386006	0.486862	XM_021879921.1	http://amigo.geneontology.org/cgi-bin/amigo/term_details?term=GO:0046394
biological regulation	Gene Ontology	GO:0065007	7	5286	0.387292	0.487327	XM_021879921.1|XR_002508583.1|XM_021887481.1|XM_021865814.1|XM_021885746.1|XM_021871816.1|XM_021859159.1	http://amigo.geneontology.org/cgi-bin/amigo/term_details?term=GO:0065007
ATP binding	Gene Ontology	GO:0005524	3	1986	0.391063	0.490909	XM_021881528.1|XM_021885491.1|XM_021859159.1	http://amigo.geneontology.org/cgi-bin/amigo/term_details?term=GO:0005524
cell cycle	Gene Ontology	GO:0007049	1	437	0.392307	0.491309	XM_021859159.1	http://amigo.geneontology.org/cgi-bin/amigo/term_details?term=GO:0007049
flower development	Gene Ontology	GO:0009908	1	441	0.395087	0.493626	XR_002508583.1	http://amigo.geneontology.org/cgi-bin/amigo/term_details?term=GO:0009908
reproductive shoot system development	Gene Ontology	GO:0090567	1	452	0.40267	0.501919	XR_002508583.1	http://amigo.geneontology.org/cgi-bin/amigo/term_details?term=GO:0090567
transport	Gene Ontology	GO:0006810	3	2043	0.40889	0.50848	XR_002503637.1|XM_021919401.1|XR_002503638.1	http://amigo.geneontology.org/cgi-bin/amigo/term_details?term=GO:0006810
establishment of localization	Gene Ontology	GO:0051234	3	2056	0.41294	0.512316	XR_002503637.1|XM_021919401.1|XR_002503638.1	http://amigo.geneontology.org/cgi-bin/amigo/term_details?term=GO:0051234
organic acid biosynthetic process	Gene Ontology	GO:0016053	1	475	0.418228	0.517667	XM_021879921.1	http://amigo.geneontology.org/cgi-bin/amigo/term_details?term=GO:0016053
cell wall organization	Gene Ontology	GO:0071555	1	490	0.428163	0.527091	XM_021901058.1	http://amigo.geneontology.org/cgi-bin/amigo/term_details?term=GO:0071555
cellular localization	Gene Ontology	GO:0051641	1	491	0.42882	0.527091	XM_021919401.1	http://amigo.geneontology.org/cgi-bin/amigo/term_details?term=GO:0051641
peptidase activity	Gene Ontology	GO:0008233	1	491	0.42882	0.527091	XM_021872854.1	http://amigo.geneontology.org/cgi-bin/amigo/term_details?term=GO:0008233
response to temperature stimulus	Gene Ontology	GO:0009266	1	493	0.430131	0.52723	XM_021890144.1	http://amigo.geneontology.org/cgi-bin/amigo/term_details?term=GO:0009266
macromolecular complex	Gene Ontology	GO:0032991	3	2114	0.430919	0.52723	XM_021865814.1|XR_002508583.1|XM_021885746.1	http://amigo.geneontology.org/cgi-bin/amigo/term_details?term=GO:0032991
response to salt stress	Gene Ontology	GO:0009651	1	496	0.432091	0.527449	XR_002508583.1	http://amigo.geneontology.org/cgi-bin/amigo/term_details?term=GO:0009651
nucleotide binding	Gene Ontology	GO:0000166	4	2966	0.434693	0.528197	XM_021881528.1|XM_021885491.1|XM_021869331.1|XM_021859159.1	http://amigo.geneontology.org/cgi-bin/amigo/term_details?term=GO:0000166
nucleoside phosphate binding	Gene Ontology	GO:1901265	4	2966	0.434693	0.528197	XM_021881528.1|XM_021885491.1|XM_021869331.1|XM_021859159.1	http://amigo.geneontology.org/cgi-bin/amigo/term_details?term=GO:1901265
developmental process involved in reproduction	Gene Ontology	GO:0003006	2	1306	0.437664	0.530168	XR_002508583.1|XM_021859159.1	http://amigo.geneontology.org/cgi-bin/amigo/term_details?term=GO:0003006
macromolecule modification	Gene Ontology	GO:0043412	3	2138	0.438312	0.530168	XM_021859159.1|XM_021890144.1|XM_021917495.1	http://amigo.geneontology.org/cgi-bin/amigo/term_details?term=GO:0043412
localization	Gene Ontology	GO:0051179	3	2149	0.441691	0.53304	XR_002503637.1|XM_021919401.1|XR_002503638.1	http://amigo.geneontology.org/cgi-bin/amigo/term_details?term=GO:0051179
cell periphery	Gene Ontology	GO:0071944	5	3853	0.444139	0.53478	XM_021865814.1|XR_002508583.1|XM_021888433.1|XM_021901058.1|XM_021859159.1	http://amigo.geneontology.org/cgi-bin/amigo/term_details?term=GO:0071944
external encapsulating structure organization	Gene Ontology	GO:0045229	1	522	0.448812	0.538061	XM_021901058.1	http://amigo.geneontology.org/cgi-bin/amigo/term_details?term=GO:0045229
small molecule binding	Gene Ontology	GO:0036094	4	3020	0.448891	0.538061	XM_021881528.1|XM_021885491.1|XM_021869331.1|XM_021859159.1	http://amigo.geneontology.org/cgi-bin/amigo/term_details?term=GO:0036094
response to oxygen-containing compound	Gene Ontology	GO:1901700	2	1350	0.454764	0.543818	XM_021879921.1|XM_021859159.1	http://amigo.geneontology.org/cgi-bin/amigo/term_details?term=GO:1901700
single-organism carbohydrate metabolic process	Gene Ontology	GO:0044723	1	533	0.455742	0.543818	XM_021869331.1	http://amigo.geneontology.org/cgi-bin/amigo/term_details?term=GO:0044723
single organism reproductive process	Gene Ontology	GO:0044702	2	1361	0.458997	0.546474	XR_002508583.1|XM_021859159.1	http://amigo.geneontology.org/cgi-bin/amigo/term_details?term=GO:0044702
post-embryonic development	Gene Ontology	GO:0009791	2	1371	0.462829	0.549532	XR_002508583.1|XM_021919401.1	http://amigo.geneontology.org/cgi-bin/amigo/term_details?term=GO:0009791
purine ribonucleoside triphosphate binding	Gene Ontology	GO:0035639	3	2221	0.463635	0.549532	XM_021881528.1|XM_021885491.1|XM_021859159.1	http://amigo.geneontology.org/cgi-bin/amigo/term_details?term=GO:0035639
response to osmotic stress	Gene Ontology	GO:0006970	1	548	0.465056	0.549988	XR_002508583.1	http://amigo.geneontology.org/cgi-bin/amigo/term_details?term=GO:0006970
protein transport	Gene Ontology	GO:0015031	1	557	0.47057	0.555273	XM_021919401.1	http://amigo.geneontology.org/cgi-bin/amigo/term_details?term=GO:0015031
establishment of protein localization	Gene Ontology	GO:0045184	1	562	0.47361	0.556578	XM_021919401.1	http://amigo.geneontology.org/cgi-bin/amigo/term_details?term=GO:0045184
defense response	Gene Ontology	GO:0006952	2	1401	0.474239	0.556578	XM_021901058.1|XM_021910932.1	http://amigo.geneontology.org/cgi-bin/amigo/term_details?term=GO:0006952
small molecule biosynthetic process	Gene Ontology	GO:0044283	1	564	0.474821	0.556578	XM_021879921.1	http://amigo.geneontology.org/cgi-bin/amigo/term_details?term=GO:0044283
membrane	Gene Ontology	GO:0016020	9	7492	0.48077	0.56231	XM_021867425.1|XM_021890144.1|XR_002508583.1|XM_021888433.1|XR_002503638.1|XM_021865814.1|XR_002503637.1|XM_021919401.1|XM_021859159.1	http://amigo.geneontology.org/cgi-bin/amigo/term_details?term=GO:0016020
transmembrane transport	Gene Ontology	GO:0055085	1	587	0.488557	0.569707	XM_021919401.1	http://amigo.geneontology.org/cgi-bin/amigo/term_details?term=GO:0055085
multi-organism process	Gene Ontology	GO:0051704	2	1441	0.48924	0.569707	XM_021885746.1|XM_021901058.1	http://amigo.geneontology.org/cgi-bin/amigo/term_details?term=GO:0051704
response to hormone	Gene Ontology	GO:0009725	2	1452	0.493322	0.572927	XM_021879921.1|XM_021859159.1	http://amigo.geneontology.org/cgi-bin/amigo/term_details?term=GO:0009725
protein localization	Gene Ontology	GO:0008104	1	600	0.496166	0.572927	XM_021919401.1	http://amigo.geneontology.org/cgi-bin/amigo/term_details?term=GO:0008104
nucleic acid-templated transcription	Gene Ontology	GO:0097659	3	2331	0.496515	0.572927	XR_002508583.1|XM_021887481.1|XM_021871816.1	http://amigo.geneontology.org/cgi-bin/amigo/term_details?term=GO:0097659
transcription, DNA-templated	Gene Ontology	GO:0006351	3	2331	0.496515	0.572927	XR_002508583.1|XM_021887481.1|XM_021871816.1	http://amigo.geneontology.org/cgi-bin/amigo/term_details?term=GO:0006351
RNA biosynthetic process	Gene Ontology	GO:0032774	3	2334	0.4974	0.572927	XR_002508583.1|XM_021887481.1|XM_021871816.1	http://amigo.geneontology.org/cgi-bin/amigo/term_details?term=GO:0032774
chloroplast envelope	Gene Ontology	GO:0009941	1	610	0.501944	0.57691	XM_021867425.1	http://amigo.geneontology.org/cgi-bin/amigo/term_details?term=GO:0009941
reproductive process	Gene Ontology	GO:0022414	2	1493	0.508366	0.583029	XR_002508583.1|XM_021859159.1	http://amigo.geneontology.org/cgi-bin/amigo/term_details?term=GO:0022414
reproduction	Gene Ontology	GO:0000003	2	1499	0.510545	0.584265	XR_002508583.1|XM_021859159.1	http://amigo.geneontology.org/cgi-bin/amigo/term_details?term=GO:0000003
nucleus	Gene Ontology	GO:0005634	10	8541	0.511901	0.584456	XM_021881528.1|XM_021879921.1|XM_021890144.1|XM_021910932.1|XR_002508583.1|XM_021887481.1|XM_021885491.1|XM_021873504.1|XM_021885746.1|XM_021871816.1	http://amigo.geneontology.org/cgi-bin/amigo/term_details?term=GO:0005634
multicellular organism development	Gene Ontology	GO:0007275	3	2387	0.512912	0.584456	XR_002508583.1|XM_021919401.1|XM_021859159.1	http://amigo.geneontology.org/cgi-bin/amigo/term_details?term=GO:0007275
plasma membrane	Gene Ontology	GO:0005886	4	3292	0.518825	0.589927	XM_021865814.1|XR_002508583.1|XM_021888433.1|XM_021859159.1	http://amigo.geneontology.org/cgi-bin/amigo/term_details?term=GO:0005886
response to endogenous stimulus	Gene Ontology	GO:0009719	2	1536	0.52385	0.590935	XM_021879921.1|XM_021859159.1	http://amigo.geneontology.org/cgi-bin/amigo/term_details?term=GO:0009719
cell wall organization or biogenesis	Gene Ontology	GO:0071554	1	649	0.523874	0.590935	XM_021901058.1	http://amigo.geneontology.org/cgi-bin/amigo/term_details?term=GO:0071554
macromolecule catabolic process	Gene Ontology	GO:0009057	1	650	0.524423	0.590935	XM_021901058.1	http://amigo.geneontology.org/cgi-bin/amigo/term_details?term=GO:0009057
transcription factor activity, sequence-specific DNA binding	Gene Ontology	GO:0003700	2	1539	0.524919	0.590935	XM_021887481.1|XM_021871816.1	http://amigo.geneontology.org/cgi-bin/amigo/term_details?term=GO:0003700
nucleic acid binding transcription factor activity	Gene Ontology	GO:0001071	2	1540	0.525275	0.590935	XM_021887481.1|XM_021871816.1	http://amigo.geneontology.org/cgi-bin/amigo/term_details?term=GO:0001071
single-multicellular organism process	Gene Ontology	GO:0044707	3	2436	0.527052	0.591679	XR_002508583.1|XM_021919401.1|XM_021859159.1	http://amigo.geneontology.org/cgi-bin/amigo/term_details?term=GO:0044707
response to lipid	Gene Ontology	GO:0033993	1	668	0.534216	0.598457	XM_021859159.1	http://amigo.geneontology.org/cgi-bin/amigo/term_details?term=GO:0033993
cellular response to stress	Gene Ontology	GO:0033554	1	687	0.54434	0.608515	XM_021890144.1	http://amigo.geneontology.org/cgi-bin/amigo/term_details?term=GO:0033554
external encapsulating structure	Gene Ontology	GO:0030312	1	692	0.546969	0.60889	XM_021901058.1	http://amigo.geneontology.org/cgi-bin/amigo/term_details?term=GO:0030312
cell wall	Gene Ontology	GO:0005618	1	692	0.546969	0.60889	XM_021901058.1	http://amigo.geneontology.org/cgi-bin/amigo/term_details?term=GO:0005618
protein serine/threonine kinase activity	Gene Ontology	GO:0004674	1	710	0.556312	0.617995	XM_021859159.1	http://amigo.geneontology.org/cgi-bin/amigo/term_details?term=GO:0004674
nuclear lumen	Gene Ontology	GO:0031981	1	720	0.561421	0.622369	XM_021885746.1	http://amigo.geneontology.org/cgi-bin/amigo/term_details?term=GO:0031981
multicellular organismal process	Gene Ontology	GO:0032501	3	2573	0.565469	0.62555	XR_002508583.1|XM_021919401.1|XM_021859159.1	http://amigo.geneontology.org/cgi-bin/amigo/term_details?term=GO:0032501
shoot system development	Gene Ontology	GO:0048367	1	762	0.582266	0.642793	XR_002508583.1	http://amigo.geneontology.org/cgi-bin/amigo/term_details?term=GO:0048367
anatomical structure development	Gene Ontology	GO:0048856	3	2663	0.589745	0.649698	XR_002508583.1|XM_021919401.1|XM_021859159.1	http://amigo.geneontology.org/cgi-bin/amigo/term_details?term=GO:0048856
cytosol	Gene Ontology	GO:0005829	2	1759	0.599091	0.658343	XM_021865814.1|XR_002508583.1	http://amigo.geneontology.org/cgi-bin/amigo/term_details?term=GO:0005829
transition metal ion binding	Gene Ontology	GO:0046914	2	1763	0.600361	0.658343	XM_021887481.1|XM_021871816.1	http://amigo.geneontology.org/cgi-bin/amigo/term_details?term=GO:0046914
response to organic substance	Gene Ontology	GO:0010033	2	1766	0.601312	0.658343	XM_021879921.1|XM_021859159.1	http://amigo.geneontology.org/cgi-bin/amigo/term_details?term=GO:0010033
proteolysis	Gene Ontology	GO:0006508	1	808	0.603996	0.659921	XM_021872854.1	http://amigo.geneontology.org/cgi-bin/amigo/term_details?term=GO:0006508
macromolecule localization	Gene Ontology	GO:0033036	1	826	0.612198	0.667509	XM_021919401.1	http://amigo.geneontology.org/cgi-bin/amigo/term_details?term=GO:0033036
protein phosphorylation	Gene Ontology	GO:0006468	1	839	0.618019	0.672353	XM_021859159.1	http://amigo.geneontology.org/cgi-bin/amigo/term_details?term=GO:0006468
single-organism developmental process	Gene Ontology	GO:0044767	3	2788	0.622109	0.672353	XR_002508583.1|XM_021919401.1|XM_021859159.1	http://amigo.geneontology.org/cgi-bin/amigo/term_details?term=GO:0044767
defense response to other organism	Gene Ontology	GO:0098542	1	849	0.622439	0.672353	XM_021901058.1	http://amigo.geneontology.org/cgi-bin/amigo/term_details?term=GO:0098542
plasmodesma	Gene Ontology	GO:0009506	1	855	0.625067	0.672353	XM_021865814.1	http://amigo.geneontology.org/cgi-bin/amigo/term_details?term=GO:0009506
symplast	Gene Ontology	GO:0055044	1	855	0.625067	0.672353	XM_021865814.1	http://amigo.geneontology.org/cgi-bin/amigo/term_details?term=GO:0055044
cell junction	Gene Ontology	GO:0030054	1	856	0.625503	0.672353	XM_021865814.1	http://amigo.geneontology.org/cgi-bin/amigo/term_details?term=GO:0030054
cell-cell junction	Gene Ontology	GO:0005911	1	856	0.625503	0.672353	XM_021865814.1	http://amigo.geneontology.org/cgi-bin/amigo/term_details?term=GO:0005911
cellular developmental process	Gene Ontology	GO:0048869	1	862	0.628111	0.672897	XM_021859159.1	http://amigo.geneontology.org/cgi-bin/amigo/term_details?term=GO:0048869
protein kinase activity	Gene Ontology	GO:0004672	1	863	0.628544	0.672897	XM_021859159.1	http://amigo.geneontology.org/cgi-bin/amigo/term_details?term=GO:0004672
membrane-enclosed lumen	Gene Ontology	GO:0031974	1	877	0.634553	0.675246	XM_021885746.1	http://amigo.geneontology.org/cgi-bin/amigo/term_details?term=GO:0031974
intracellular organelle lumen	Gene Ontology	GO:0070013	1	877	0.634553	0.675246	XM_021885746.1	http://amigo.geneontology.org/cgi-bin/amigo/term_details?term=GO:0070013
organelle lumen	Gene Ontology	GO:0043233	1	877	0.634553	0.675246	XM_021885746.1	http://amigo.geneontology.org/cgi-bin/amigo/term_details?term=GO:0043233
hydrolase activity, acting on ester bonds	Gene Ontology	GO:0016788	1	884	0.637522	0.677049	XM_021901058.1	http://amigo.geneontology.org/cgi-bin/amigo/term_details?term=GO:0016788
developmental process	Gene Ontology	GO:0032502	3	2860	0.640008	0.678332	XR_002508583.1|XM_021919401.1|XM_021859159.1	http://amigo.geneontology.org/cgi-bin/amigo/term_details?term=GO:0032502
RNA metabolic process	Gene Ontology	GO:0016070	3	2924	0.655453	0.693317	XR_002508583.1|XM_021887481.1|XM_021871816.1	http://amigo.geneontology.org/cgi-bin/amigo/term_details?term=GO:0016070
phosphotransferase activity, alcohol group as acceptor	Gene Ontology	GO:0016773	1	995	0.681601	0.719543	XM_021859159.1	http://amigo.geneontology.org/cgi-bin/amigo/term_details?term=GO:0016773
response to acid chemical	Gene Ontology	GO:0001101	1	1028	0.693672	0.730833	XM_021879921.1	http://amigo.geneontology.org/cgi-bin/amigo/term_details?term=GO:0001101
organic substance transport	Gene Ontology	GO:0071702	1	1056	0.703567	0.73979	XM_021919401.1	http://amigo.geneontology.org/cgi-bin/amigo/term_details?term=GO:0071702
nucleic acid binding	Gene Ontology	GO:0003676	3	3220	0.721055	0.753082	XR_002508583.1|XM_021885746.1|XM_021920607.1	http://amigo.geneontology.org/cgi-bin/amigo/term_details?term=GO:0003676
organic substance catabolic process	Gene Ontology	GO:1901575	1	1109	0.721455	0.753082	XM_021901058.1	http://amigo.geneontology.org/cgi-bin/amigo/term_details?term=GO:1901575
nucleic acid metabolic process	Gene Ontology	GO:0090304	3	3226	0.722285	0.753082	XR_002508583.1|XM_021887481.1|XM_021871816.1	http://amigo.geneontology.org/cgi-bin/amigo/term_details?term=GO:0090304
reproductive system development	Gene Ontology	GO:0061458	1	1120	0.725035	0.753082	XR_002508583.1	http://amigo.geneontology.org/cgi-bin/amigo/term_details?term=GO:0061458
reproductive structure development	Gene Ontology	GO:0048608	1	1120	0.725035	0.753082	XR_002508583.1	http://amigo.geneontology.org/cgi-bin/amigo/term_details?term=GO:0048608
transferase activity	Gene Ontology	GO:0016740	3	3249	0.726964	0.753082	XM_021879921.1|XM_021888433.1|XM_021859159.1	http://amigo.geneontology.org/cgi-bin/amigo/term_details?term=GO:0016740
regulation of nucleic acid-templated transcription	Gene Ontology	GO:1903506	2	2229	0.728972	0.753082	XM_021887481.1|XM_021871816.1	http://amigo.geneontology.org/cgi-bin/amigo/term_details?term=GO:1903506
regulation of RNA biosynthetic process	Gene Ontology	GO:2001141	2	2229	0.728972	0.753082	XM_021887481.1|XM_021871816.1	http://amigo.geneontology.org/cgi-bin/amigo/term_details?term=GO:2001141
regulation of transcription, DNA-templated	Gene Ontology	GO:0006355	2	2229	0.728972	0.753082	XM_021887481.1|XM_021871816.1	http://amigo.geneontology.org/cgi-bin/amigo/term_details?term=GO:0006355
phosphorylation	Gene Ontology	GO:0016310	1	1147	0.733633	0.75594	XM_021859159.1	http://amigo.geneontology.org/cgi-bin/amigo/term_details?term=GO:0016310
regulation of RNA metabolic process	Gene Ontology	GO:0051252	2	2253	0.734586	0.75594	XM_021887481.1|XM_021871816.1	http://amigo.geneontology.org/cgi-bin/amigo/term_details?term=GO:0051252
membrane part	Gene Ontology	GO:0044425	5	5299	0.740987	0.761053	XR_002503637.1|XR_002503638.1|XM_021919401.1|XM_021890144.1|XM_021859159.1	http://amigo.geneontology.org/cgi-bin/amigo/term_details?term=GO:0044425
regulation of nucleobase-containing compound metabolic process	Gene Ontology	GO:0019219	2	2297	0.744633	0.763321	XM_021887481.1|XM_021871816.1	http://amigo.geneontology.org/cgi-bin/amigo/term_details?term=GO:0019219
kinase activity	Gene Ontology	GO:0016301	1	1232	0.759037	0.776587	XM_021859159.1	http://amigo.geneontology.org/cgi-bin/amigo/term_details?term=GO:0016301
non-membrane-bounded organelle	Gene Ontology	GO:0043228	1	1284	0.773404	0.788249	XM_021885746.1	http://amigo.geneontology.org/cgi-bin/amigo/term_details?term=GO:0043228
intracellular non-membrane-bounded organelle	Gene Ontology	GO:0043232	1	1284	0.773404	0.788249	XM_021885746.1	http://amigo.geneontology.org/cgi-bin/amigo/term_details?term=GO:0043232
catabolic process	Gene Ontology	GO:0009056	1	1304	0.778706	0.792132	XM_021901058.1	http://amigo.geneontology.org/cgi-bin/amigo/term_details?term=GO:0009056
response to chemical	Gene Ontology	GO:0042221	2	2467	0.780573	0.792513	XM_021879921.1|XM_021859159.1	http://amigo.geneontology.org/cgi-bin/amigo/term_details?term=GO:0042221
transferase activity, transferring phosphorus-containing groups	Gene Ontology	GO:0016772	1	1405	0.803701	0.814425	XM_021859159.1	http://amigo.geneontology.org/cgi-bin/amigo/term_details?term=GO:0016772
integral component of membrane	Gene Ontology	GO:0016021	4	4726	0.805223	0.814425	XR_002503638.1|XR_002503637.1|XM_021919401.1|XM_021859159.1	http://amigo.geneontology.org/cgi-bin/amigo/term_details?term=GO:0016021
oxidoreductase activity	Gene Ontology	GO:0016491	1	1473	0.818965	0.82675	XM_021903411.1	http://amigo.geneontology.org/cgi-bin/amigo/term_details?term=GO:0016491
protein complex	Gene Ontology	GO:0043234	1	1500	0.824702	0.830962	XR_002508583.1	http://amigo.geneontology.org/cgi-bin/amigo/term_details?term=GO:0043234
intrinsic component of membrane	Gene Ontology	GO:0031224	4	4929	0.832554	0.837284	XR_002503638.1|XR_002503637.1|XM_021919401.1|XM_021859159.1	http://amigo.geneontology.org/cgi-bin/amigo/term_details?term=GO:0031224
oxidation-reduction process	Gene Ontology	GO:0055114	1	1548	0.834469	0.837624	XM_021903411.1	http://amigo.geneontology.org/cgi-bin/amigo/term_details?term=GO:0055114
system development	Gene Ontology	GO:0048731	1	1668	0.856639	0.858255	XR_002508583.1	http://amigo.geneontology.org/cgi-bin/amigo/term_details?term=GO:0048731
extracellular region	Gene Ontology	GO:0005576	1	2647	0.956764	0.956764	XM_021901058.1	http://amigo.geneontology.org/cgi-bin/amigo/term_details?term=GO:0005576
--------------------

## Sheet: Full-Treatment-DR
##Databases: KEGG PATHWAY, Gene Ontology
##Statistical test method: hypergeometric test / Fisher's exact test
##FDR correction method: Benjamini and Hochberg
#Term	Database	ID	Input number	Background number	P-Value	Corrected P-Value	Input	Hyperlink
Purine metabolism	KEGG PATHWAY	ath00230	3	158	0.0183105	0.104504	XM_021872303.1|XM_021870743.1|XM_021870744.1	http://www.genome.jp/kegg-bin/show_pathway?ath00230/ath:AT4G04955%09red/ath:AT3G27060%09red
Photosynthesis	KEGG PATHWAY	ath00195	2	77	0.0305106	0.13772	XM_021912675.1|XM_021867934.1	http://www.genome.jp/kegg-bin/show_pathway?ath00195/ath:AT1G60950%09red
Ubiquitin mediated proteolysis	KEGG PATHWAY	ath04120	2	142	0.0884448	0.277866	XM_021919999.1|XM_021919998.1	http://www.genome.jp/kegg-bin/show_pathway?ath04120/ath:AT1G16890%09red
Sulfur metabolism	KEGG PATHWAY	ath00920	1	41	0.135098	0.344867	XM_021864029.1	http://www.genome.jp/kegg-bin/show_pathway?ath00920/ath:AT4G04610%09red
Ascorbate and aldarate metabolism	KEGG PATHWAY	ath00053	1	41	0.135098	0.344867	XM_021900009.1	http://www.genome.jp/kegg-bin/show_pathway?ath00053/ath:AT4G26850%09red
Glutathione metabolism	KEGG PATHWAY	ath00480	1	93	0.277575	0.495821	XM_021872303.1	http://www.genome.jp/kegg-bin/show_pathway?ath00480/ath:AT3G27060%09red
Pyrimidine metabolism	KEGG PATHWAY	ath00240	1	116	0.332935	0.559139	XM_021872303.1	http://www.genome.jp/kegg-bin/show_pathway?ath00240/ath:AT3G27060%09red
Metabolic pathways	KEGG PATHWAY	ath01100	5	1910	0.797921	0.887703	XM_021872303.1|XM_021889802.1|XM_021900009.1|XM_021870743.1|XM_021870744.1	http://www.genome.jp/kegg-bin/show_pathway?ath01100/ath:AT4G04955%09red/ath:AT1G79500%09red/ath:AT3G27060%09red/ath:AT4G26850%09red
Biosynthesis of secondary metabolites	KEGG PATHWAY	ath01110	1	1076	0.977487	0.985844	XM_021900009.1	http://www.genome.jp/kegg-bin/show_pathway?ath01110/ath:AT4G26850%09red
--------------------
#Term	Database	ID	Input number	Background number	P-Value	Corrected P-Value	Input	Hyperlink
--------------------
#Term	Database	ID	Input number	Background number	P-Value	Corrected P-Value	Input	Hyperlink
cell aging	Gene Ontology	GO:0007569	5	5	1.08764e-10	7.63525e-08	XM_021862802.1|XM_021862800.1|XM_021862799.1|XM_021862804.1|XM_021862801.1	http://amigo.geneontology.org/cgi-bin/amigo/term_details?term=GO:0007569
regulation of hydrogen peroxide metabolic process	Gene Ontology	GO:0010310	5	10	1.27857e-09	4.48778e-07	XM_021862802.1|XM_021862800.1|XM_021862799.1|XM_021862804.1|XM_021862801.1	http://amigo.geneontology.org/cgi-bin/amigo/term_details?term=GO:0010310
cellular response to iron ion starvation	Gene Ontology	GO:0010106	4	7	4.29177e-08	1.00427e-05	XM_021864769.1|XM_021894016.1|XM_021860835.1|XM_021897783.1	http://amigo.geneontology.org/cgi-bin/amigo/term_details?term=GO:0010106
drug transporter activity	Gene Ontology	GO:0090484	5	34	2.2963e-07	4.03e-05	XM_021862556.1|XM_021888698.1|XM_021890909.1|XM_021899456.1|XM_021858728.1	http://amigo.geneontology.org/cgi-bin/amigo/term_details?term=GO:0090484
regulation of reactive oxygen species metabolic process	Gene Ontology	GO:2000377	5	36	2.97261e-07	4.17354e-05	XM_021862802.1|XM_021862800.1|XM_021862799.1|XM_021862804.1|XM_021862801.1	http://amigo.geneontology.org/cgi-bin/amigo/term_details?term=GO:2000377
transition metal ion homeostasis	Gene Ontology	GO:0055076	6	78	4.68038e-07	5.47605e-05	XM_021864769.1|XM_021905193.1|XM_021858703.1|XM_021860835.1|XM_021862501.1|XM_021862502.1	http://amigo.geneontology.org/cgi-bin/amigo/term_details?term=GO:0055076
cellular response to starvation	Gene Ontology	GO:0009267	6	104	2.2951e-06	0.000230166	XM_021864769.1|XM_021860835.1|XM_021897783.1|XM_021870744.1|XM_021894016.1|XM_021870743.1	http://amigo.geneontology.org/cgi-bin/amigo/term_details?term=GO:0009267
cellular response to nutrient levels	Gene Ontology	GO:0031669	6	118	4.60337e-06	0.000376126	XM_021864769.1|XM_021860835.1|XM_021897783.1|XM_021870744.1|XM_021894016.1|XM_021870743.1	http://amigo.geneontology.org/cgi-bin/amigo/term_details?term=GO:0031669
response to starvation	Gene Ontology	GO:0042594	6	119	4.82213e-06	0.000376126	XM_021864769.1|XM_021860835.1|XM_021897783.1|XM_021870744.1|XM_021894016.1|XM_021870743.1	http://amigo.geneontology.org/cgi-bin/amigo/term_details?term=GO:0042594
cadmium ion transmembrane transporter activity	Gene Ontology	GO:0015086	3	8	6.41754e-06	0.000421321	XM_021862502.1|XM_021905193.1|XM_021862501.1	http://amigo.geneontology.org/cgi-bin/amigo/term_details?term=GO:0015086
metal ion homeostasis	Gene Ontology	GO:0055065	6	126	6.60189e-06	0.000421321	XM_021864769.1|XM_021905193.1|XM_021858703.1|XM_021860835.1|XM_021862501.1|XM_021862502.1	http://amigo.geneontology.org/cgi-bin/amigo/term_details?term=GO:0055065
aging	Gene Ontology	GO:0007568	6	143	1.32049e-05	0.000713063	XM_021867069.1|XM_021862802.1|XM_021862801.1|XM_021862800.1|XM_021862799.1|XM_021862804.1	http://amigo.geneontology.org/cgi-bin/amigo/term_details?term=GO:0007568
response to nutrient levels	Gene Ontology	GO:0031667	6	143	1.32049e-05	0.000713063	XM_021864769.1|XM_021860835.1|XM_021897783.1|XM_021870744.1|XM_021894016.1|XM_021870743.1	http://amigo.geneontology.org/cgi-bin/amigo/term_details?term=GO:0031667
cellular response to extracellular stimulus	Gene Ontology	GO:0031668	6	147	1.53511e-05	0.000769749	XM_021864769.1|XM_021860835.1|XM_021897783.1|XM_021870744.1|XM_021894016.1|XM_021870743.1	http://amigo.geneontology.org/cgi-bin/amigo/term_details?term=GO:0031668
cellular response to external stimulus	Gene Ontology	GO:0071496	6	149	1.65252e-05	0.00077338	XM_021864769.1|XM_021860835.1|XM_021897783.1|XM_021870744.1|XM_021894016.1|XM_021870743.1	http://amigo.geneontology.org/cgi-bin/amigo/term_details?term=GO:0071496
hydrogen peroxide metabolic process	Gene Ontology	GO:0042743	5	95	2.54407e-05	0.00111621	XM_021862802.1|XM_021862800.1|XM_021862799.1|XM_021862804.1|XM_021862801.1	http://amigo.geneontology.org/cgi-bin/amigo/term_details?term=GO:0042743
cation homeostasis	Gene Ontology	GO:0055080	6	168	3.1723e-05	0.00130997	XM_021864769.1|XM_021905193.1|XM_021858703.1|XM_021860835.1|XM_021862501.1|XM_021862502.1	http://amigo.geneontology.org/cgi-bin/amigo/term_details?term=GO:0055080
response to extracellular stimulus	Gene Ontology	GO:0009991	6	173	3.7177e-05	0.0014499	XM_021864769.1|XM_021860835.1|XM_021897783.1|XM_021870744.1|XM_021894016.1|XM_021870743.1	http://amigo.geneontology.org/cgi-bin/amigo/term_details?term=GO:0009991
zinc ion homeostasis	Gene Ontology	GO:0055069	3	17	4.33517e-05	0.00160173	XM_021862502.1|XM_021905193.1|XM_021862501.1	http://amigo.geneontology.org/cgi-bin/amigo/term_details?term=GO:0055069
inorganic ion homeostasis	Gene Ontology	GO:0098771	6	182	4.88767e-05	0.00171557	XM_021864769.1|XM_021905193.1|XM_021858703.1|XM_021860835.1|XM_021862501.1|XM_021862502.1	http://amigo.geneontology.org/cgi-bin/amigo/term_details?term=GO:0098771
iron-sulfur cluster binding	Gene Ontology	GO:0051536	5	116	6.34568e-05	0.00202485	XM_021912675.1|XM_021864029.1|XM_021919000.1|XM_021896659.1|XM_021867934.1	http://amigo.geneontology.org/cgi-bin/amigo/term_details?term=GO:0051536
metal cluster binding	Gene Ontology	GO:0051540	5	116	6.34568e-05	0.00202485	XM_021912675.1|XM_021864029.1|XM_021919000.1|XM_021896659.1|XM_021867934.1	http://amigo.geneontology.org/cgi-bin/amigo/term_details?term=GO:0051540
negative regulation of metabolic process	Gene Ontology	GO:0009892	8	386	6.68761e-05	0.00203483	XM_021912308.1|XM_021862802.1|XM_021911128.1|XM_021862801.1|XM_021862800.1|XM_021862799.1|XM_021912307.1|XM_021862804.1	http://amigo.geneontology.org/cgi-bin/amigo/term_details?term=GO:0009892
negative regulation of gene expression	Gene Ontology	GO:0010629	7	285	6.95668e-05	0.00203483	XM_021862802.1|XM_021912308.1|XM_021862801.1|XM_021862800.1|XM_021862799.1|XM_021912307.1|XM_021862804.1	http://amigo.geneontology.org/cgi-bin/amigo/term_details?term=GO:0010629
ion homeostasis	Gene Ontology	GO:0050801	6	196	7.27692e-05	0.00204336	XM_021864769.1|XM_021905193.1|XM_021858703.1|XM_021860835.1|XM_021862501.1|XM_021862502.1	http://amigo.geneontology.org/cgi-bin/amigo/term_details?term=GO:0050801
zinc ion transmembrane transporter activity	Gene Ontology	GO:0005385	3	26	0.000135862	0.00354472	XM_021862502.1|XM_021905193.1|XM_021862501.1	http://amigo.geneontology.org/cgi-bin/amigo/term_details?term=GO:0005385
metal ion binding	Gene Ontology	GO:0046872	25	3341	0.000138075	0.00354472	XM_021906005.1|XM_021872303.1|XM_021874355.1|XM_021873382.1|XM_021878061.1|XM_021870744.1|XM_021905978.1|XM_021906003.1|XM_021873381.1|XM_021867934.1|XM_021877231.1|XM_021905193.1|XM_021912675.1|XM_021870743.1|XM_021898025.1|XM_021911739.1|XM_021878062.1|XM_021897783.1|XM_021864029.1|XM_021862501.1|XM_021862502.1|XM_021906004.1|XM_021894016.1|XM_021908439.1|XM_021875269.1	http://amigo.geneontology.org/cgi-bin/amigo/term_details?term=GO:0046872
[truncated: 667 more rows]

## Sheet: Cultivar-Jesse-Treatment-UR
##Databases: KEGG PATHWAY, Gene Ontology
[truncated: 966 more rows]

## Sheet: Cultivar-Jesse-2Way-UR
##Databases: KEGG PATHWAY, Gene Ontology
[truncated: 319 more rows]

[truncated: 10 more sheets: Cultivar-Jesse-Treatment-DR, Cultivar-Jesse-2Way-DR, Cultivar-QQ74-Treatment-UR, Cultivar-QQ74-2Way-UR, Cultivar-QQ74-Treatment-DR, Cultivar-QQ74-2Way-DR, Cultivar-Redhead-Treatment-UR, Cultivar-Redhead-2Way-UR, Cultivar-Redhead-Treatment-DR, Cultivar-Redhead-2Way-DR]
