# Supplementary material for: Response of bitter and sweet Chenopodium quinoa varieties to cucumber mosaic virus: Transcriptome and small RNASeq perspective
Source: PLoS One. 2021 Feb 23;16(2):e0244364. doi: 10.1371/journal.pone.0244364 (PMC7901783; doi:10.1371/journal.pone.0244364)
Supplement: S7 Table — Genome coordination, length, number of reads mapped in million (RPM), unique reads, cleaved sizes, and abundance of cleaved nucleotide of the clusters are shown. (TXT) [file pone.0244364.s018.txt]

Locus	JC1R1	JC1R2	JC1R3	JC4R1	JC4R2	JC4R3	JT1R1	JT1R2	JT1R3	JT4R1	JT4R2	JT4R3	QC1R1	QC1R2	QC1R3	QC4R1	QC4R2	QC4R3	QT1R1	QT1R2	QT1R3	QT4R1	QT4R2	QT4R3	RC1R1	RC1R2	RC1R3	RC4R1	RC4R2	RC4R3	RT1R1	RT1R2	RT1R3	RT4R1	RT4R2	RT4R3
NW_018742204.1:36111-36226	50	56	44	38	57	52	34	47	50	51	47	33	7	1	11	9	4	18	3	20	2	16	7	10	14	8	11	8	16	11	21	11	17	11	8	11
NW_018742204.1:176241-176842	70	94	77	64	73	70	51	78	40	49	83	78	53	58	67	81	57	57	65	53	47	74	87	93	65	92	77	92	87	81	72	72	83	71	42	75
NW_018742204.1:244297-244862	27	26	28	27	21	32	38	23	10	12	35	21	30	21	21	39	27	18	25	30	34	40	20	32	21	16	37	25	51	28	36	33	34	8	33	32
NW_018742204.1:282270-283055	5	4	7	10	3	6	8	7	6	7	7	16	4	1	2	6	18	1	1	2	3	7	2	2	6	8	10	8	6	10	8	6	14	10	2	16
NW_018742204.1:283143-284286	36	34	33	37	12	48	26	32	35	18	19	26	10	7	13	9	33	12	9	8	12	41	13	28	33	49	34	46	49	51	56	25	66	38	31	55
NW_018742204.1:284726-284931	51	36	50	39	39	62	101	66	52	45	43	49	51	51	71	63	43	82	73	98	57	53	59	73	70	55	66	62	78	85	84	75	107	69	57	103
NW_018742204.1:285287-286984	59	50	59	52	39	59	93	80	66	47	81	71	170	156	140	159	104	80	95	175	137	144	136	141	120	162	163	107	153	127	167	116	199	171	118	174
NW_018742204.1:287094-287323	3	15	4	7	5	12	7	21	3	7	4	10	9	8	7	2	2	6	11	10	14	23	8	8	21	25	11	17	18	17	26	19	23	21	16	30
NW_018742204.1:290400-291938	14	20	10	4	7	7	18	6	5	3	11	10	16	18	36	21	6	8	19	29	19	27	21	18	27	37	19	13	21	34	24	49	38	27	9	21
NW_018742204.1:293943-294839	12	4	12	9	12	8	8	8	8	2	7	15	10	12	18	16	0	10	14	6	14	6	8	14	9	15	7	6	14	15	5	18	17	6	6	15
NW_018742204.1:294928-295369	137	128	137	149	104	107	147	118	95	93	173	124	218	191	165	180	137	146	140	224	125	160	175	205	154	181	151	153	162	178	192	180	170	126	149	213
NW_018742204.1:301774-301959	11	5	13	25	19	4	10	20	21	4	23	16	28	21	13	36	14	9	10	18	20	13	17	37	25	13	20	28	21	27	22	20	28	31	33	30
NW_018742204.1:304065-304181	4	2	5	6	2	3	6	7	5	2	3	7	14	2	10	15	1	7	1	16	6	15	0	9	10	15	8	8	7	7	14	9	12	2	11	20
NW_018742204.1:307741-307968	13	7	7	6	9	6	11	8	6	5	4	0	6	7	13	8	12	7	14	10	1	2	8	8	8	1	16	3	17	9	8	10	10	1	10	6
NW_018742204.1:309983-310811	78	105	74	49	48	65	55	53	57	81	62	51	31	43	83	40	36	36	25	57	74	55	47	30	36	91	70	25	59	47	58	54	96	98	49	50
NW_018742204.1:359137-359332	40	19	40	8	20	16	8	20	10	10	23	16	16	36	33	33	13	13	18	25	25	37	38	28	35	48	42	24	28	18	30	41	26	27	32	61
NW_018742204.1:359432-360597	5	13	7	24	13	6	17	15	10	6	22	6	29	20	23	32	15	19	10	19	19	21	26	29	31	30	44	19	43	30	50	19	56	39	24	33
NW_018742204.1:397800-398399	17	6	18	21	13	18	9	18	9	6	14	5	18	12	17	5	9	10	15	10	6	6	25	11	8	17	19	7	15	15	11	6	18	18	13	7
NW_018742204.1:493965-494402	12	7	11	14	16	15	14	10	12	13	9	16	11	6	8	11	7	11	17	7	5	7	14	8	3	8	9	2	6	12	19	16	22	20	10	2
NW_018742204.1:564391-564984	29	17	24	33	25	36	18	36	25	17	32	18	7	12	29	27	32	20	8	18	20	20	16	24	19	17	13	22	15	22	35	11	29	11	26	23
NW_018742204.1:566723-567097	32	52	32	30	20	19	20	59	27	27	22	22	12	5	7	6	9	12	6	7	2	16	4	24	15	18	23	15	25	19	19	12	21	17	18	28
NW_018742204.1:677527-678243	3	5	8	11	9	5	4	5	3	4	10	2	4	10	4	11	6	2	7	2	4	11	9	6	13	6	8	6	2	1	7	4	4	3	3	5
NW_018742204.1:679230-679516	11	16	12	13	14	5	8	20	13	16	8	30	8	7	8	16	8	14	17	26	14	14	10	18	19	18	14	6	8	24	21	15	19	18	17	10
NW_018742204.1:693904-694242	95	86	95	77	72	102	67	86	80	57	40	77	65	34	69	92	11	37	62	62	62	52	49	40	52	44	56	52	59	74	52	43	41	57	64	54
NW_018742204.1:695385-695643	9	3	10	12	10	13	13	9	10	13	13	9	8	4	10	9	7	1	6	2	1	3	10	5	7	4	11	5	1	8	7	5	11	12	3	11
NW_018742204.1:749732-750177	50	38	51	66	36	55	64	48	36	34	54	48	49	50	51	60	51	23	34	71	46	48	48	52	60	46	41	41	34	61	48	51	62	40	55	47
NW_018742204.1:751604-751978	46	44	54	58	47	65	87	53	34	67	80	51	44	37	50	63	44	40	21	45	44	74	58	71	53	51	50	45	70	52	52	52	72	35	31	49
NW_018742204.1:788807-790089	25	33	23	29	25	23	34	15	26	10	21	30	30	14	19	16	20	19	12	21	31	11	29	22	27	19	31	21	25	36	28	17	29	28	22	23
NW_018742204.1:800237-800863	53	54	52	60	44	43	47	41	52	49	45	30	35	29	47	59	21	15	35	34	28	32	48	47	47	44	50	40	40	40	55	28	53	29	28	35
NW_018742204.1:929758-929837	12	12	9	4	9	11	13	10	4	8	8	2	12	5	11	9	6	6	4	13	2	9	2	9	4	11	6	5	7	14	9	9	13	3	8	1
NW_018742204.1:974603-974910	2	6	3	6	8	7	4	11	6	3	7	7	0	9	8	4	6	0	8	4	4	8	12	21	6	22	18	7	19	12	16	4	22	8	15	6
NW_018742204.1:1005513-1006748	17	25	20	10	11	19	10	18	8	18	23	14	23	12	20	23	19	8	13	26	10	14	15	27	21	13	20	14	22	23	22	7	42	17	12	32
NW_018742204.1:1010627-1012308	21	42	26	34	30	46	39	30	16	10	31	23	19	19	42	33	23	21	28	31	47	30	17	34	34	22	43	22	34	52	32	34	42	23	15	52
NW_018742204.1:1178978-1179299	2	2	1	3	2	6	3	0	2	2	4	2	2	4	16	2	1	2	6	4	5	12	0	3	20	10	5	6	12	9	10	9	6	7	15	20
NW_018742204.1:1248657-1249355	17	19	17	18	9	19	14	14	6	3	13	8	13	8	14	17	13	5	5	12	13	14	23	15	19	14	14	21	18	11	12	22	14	26	18	15
NW_018742204.1:1249492-1249876	22	23	28	19	7	17	24	16	22	16	26	19	20	21	20	22	15	20	9	21	16	17	23	29	26	26	29	18	18	47	33	20	48	41	20	24
NW_018742204.1:1259953-1260111	11	9	10	1	1	14	9	3	5	1	4	2	6	6	15	5	4	5	11	8	16	22	7	5	7	3	9	8	6	16	5	10	4	4	0	9
NW_018742204.1:1262440-1262675	13	6	9	17	11	18	13	8	8	5	15	18	19	13	25	21	14	18	13	9	10	7	9	1	10	22	14	9	4	4	22	10	10	12	14	8
NW_018742204.1:1263633-1264649	31	34	30	41	30	51	35	41	21	18	57	27	68	88	100	81	73	58	74	93	71	85	113	73	73	140	85	67	82	100	104	89	116	121	51	113
NW_018742204.1:1266105-1267381	3	7	3	4	2	4	0	13	1	6	14	1	33	18	39	23	31	13	21	14	29	24	20	19	12	25	31	29	29	32	35	22	20	22	20	49
NW_018742204.1:1275822-1276039	32	58	32	50	53	56	60	57	49	24	39	42	1	0	0	0	0	1	2	6	1	2	4	0	2	5	6	2	6	4	2	0	4	5	7	2
NW_018742204.1:1280894-1281304	23	16	19	10	22	4	19	8	15	18	10	14	15	12	19	6	18	10	14	19	13	14	14	24	16	11	15	15	17	19	11	14	15	9	5	10
NW_018742204.1:1282753-1283035	23	27	20	28	28	21	29	31	22	34	32	18	20	12	18	22	8	11	16	23	29	36	21	33	14	20	17	12	19	18	23	26	25	24	4	12
NW_018742204.1:1285649-1286431	6	14	6	10	14	14	15	17	10	17	21	8	19	17	9	16	11	10	13	29	9	19	6	13	6	12	16	19	13	21	31	7	20	8	12	8
NW_018742204.1:1287394-1287857	2	3	3	11	4	8	24	11	3	16	13	10	10	5	7	10	10	11	7	8	3	8	5	10	11	11	5	7	3	16	8	6	12	8	18	6
NW_018742204.1:1310469-1311011	14	7	14	8	4	8	4	10	8	6	6	7	0	4	8	0	11	3	11	5	12	4	2	8	10	3	8	4	8	2	12	8	8	5	6	6
NW_018742204.1:1311172-1311528	7	9	14	4	9	8	3	8	8	6	15	3	9	3	11	14	18	11	10	8	4	10	7	8	5	14	13	13	9	10	9	5	8	11	6	8
NW_018742204.1:1312144-1312240	17	18	17	33	39	28	24	21	14	20	28	10	10	8	24	19	21	3	19	15	16	10	15	25	23	31	23	10	25	21	12	24	20	23	12	19
NW_018742204.1:1327373-1328175	5	5	6	3	7	7	13	7	1	8	11	5	9	5	6	9	10	3	8	12	12	14	12	17	23	6	12	8	23	10	7	13	11	5	6	10
NW_018742204.1:1329901-1330126	14	18	6	8	3	10	6	13	17	6	18	7	7	8	17	5	8	4	6	8	5	12	8	4	11	18	26	6	22	18	15	14	14	17	14	13
NW_018742204.1:1387066-1387343	2	4	4	3	5	4	3	1	2	1	22	3	20	24	22	30	14	26	21	34	19	22	25	27	20	33	8	30	18	21	33	27	28	23	21	33
NW_018742204.1:1525831-1526307	7	21	5	21	6	20	18	16	18	3	26	10	20	21	24	28	14	13	17	18	17	26	21	17	16	10	19	13	13	11	17	24	26	25	12	40
NW_018742204.1:1526459-1526743	6	6	6	4	16	16	7	9	6	10	5	8	7	12	8	13	6	3	15	2	7	7	7	6	2	15	10	16	11	14	9	7	4	4	10	14
NW_018742204.1:1546670-1547151	6	11	6	15	11	9	12	5	18	14	16	8	14	14	44	27	14	15	35	30	28	33	21	38	39	19	22	25	44	37	40	36	41	29	29	33
NW_018742204.1:1563433-1563739	2	1	2	0	0	0	0	0	2	0	4	1	16	13	6	16	0	12	0	14	0	10	12	2	4	16	6	8	13	6	12	8	13	7	4	22
NW_018742204.1:1640962-1641455	9	2	10	8	8	8	7	17	6	9	27	4	41	24	40	53	17	23	41	53	40	37	61	62	61	67	62	49	49	60	84	69	78	72	44	55
NW_018742204.1:1647154-1647566	5	4	7	1	1	6	7	6	4	7	18	6	6	4	5	7	13	7	5	8	3	9	3	8	5	1	6	6	3	7	4	4	14	5	2	14
NW_018742204.1:1648433-1648603	59	38	62	70	26	70	32	42	27	25	63	74	60	49	54	50	45	41	32	41	36	68	51	56	49	65	60	60	58	56	47	32	61	48	15	46
NW_018742204.1:1648723-1649288	9	21	10	10	17	14	17	19	8	9	26	11	12	11	12	14	10	11	12	7	12	7	20	16	21	12	10	19	27	19	21	11	32	20	13	12
NW_018742204.1:1650982-1651545	108	83	107	89	70	106	91	103	93	95	124	85	78	76	94	98	57	70	59	110	103	82	112	109	89	140	103	102	115	99	100	120	119	100	86	122
NW_018742204.1:1675041-1677535	91	95	91	78	86	88	65	86	79	47	133	110	80	125	129	108	92	77	92	146	112	116	117	122	107	136	112	98	152	135	147	106	149	119	78	112
NW_018742204.1:1729939-1730191	5	2	5	10	7	22	8	7	10	2	2	10	16	8	14	6	6	8	8	10	6	4	11	10	8	4	6	4	3	6	2	5	6	4	6	8
NW_018742204.1:1779703-1780503	23	15	25	21	13	31	15	21	35	21	21	18	24	13	19	22	6	12	13	6	12	18	12	9	16	8	18	17	30	13	27	20	20	24	19	20
NW_018742204.1:1781278-1781805	7	9	4	9	2	7	5	15	4	0	11	5	11	5	13	10	0	5	8	8	12	2	10	10	10	13	5	5	15	5	18	6	7	5	5	13
NW_018742204.1:1850894-1851091	13	14	13	19	13	17	13	14	10	24	11	10	3	7	8	8	12	11	6	5	14	8	15	6	8	24	9	7	5	9	7	14	20	12	13	5
NW_018742204.1:1852442-1853080	2	8	2	6	4	5	11	8	4	10	12	18	12	7	28	17	24	14	9	17	9	20	33	15	12	12	19	16	21	16	11	12	20	22	19	10
NW_018742204.1:1887450-1888520	27	45	23	27	31	47	34	33	17	33	42	17	17	10	19	21	10	10	18	10	10	26	13	35	8	34	22	16	19	15	23	11	18	30	12	19
NW_018742204.1:1920632-1921296	0	0	1	1	1	0	0	0	0	0	0	0	8	7	19	8	14	12	6	4	7	2	9	16	2	16	3	2	11	9	6	10	6	5	6	2
NW_018742204.1:1923604-1923844	0	0	0	2	0	0	0	2	0	0	14	0	20	6	18	28	8	9	18	10	14	21	16	13	22	16	24	27	30	17	27	15	27	26	20	19
NW_018742204.1:1924561-1924645	0	5	1	3	2	1	1	6	1	1	9	1	9	13	14	12	13	10	13	17	6	15	12	13	4	13	11	12	10	13	17	6	11	7	17	12
NW_018742204.1:1933835-1934293	3	14	6	5	5	4	4	2	3	0	9	5	11	3	6	9	4	5	8	11	4	5	5	7	4	9	10	7	1	4	3	10	3	6	6	7
NW_018742204.1:1934370-1934640	9	9	12	11	15	12	14	8	3	9	6	6	12	6	5	9	10	6	12	18	34	10	14	3	15	17	11	14	16	22	22	16	26	16	20	17
NW_018742204.1:1934733-1934929	40	23	42	24	30	25	25	14	11	13	39	21	19	9	15	47	8	16	16	29	18	13	28	13	22	50	13	19	19	20	15	19	13	45	18	18
NW_018742204.1:1935621-1935849	2	8	2	4	2	4	10	0	2	4	4	1	4	2	6	4	6	10	6	14	4	2	11	0	4	10	10	6	16	10	12	7	6	6	6	6
NW_018742204.1:1936758-1937378	511	424	512	599	380	595	396	421	365	289	532	472	462	446	508	601	380	340	368	464	348	463	455	599	517	570	560	454	665	534	544	488	546	460	416	639
NW_018742204.1:1939001-1939422	9	19	7	15	9	17	12	13	6	8	6	14	6	8	8	10	9	6	5	6	15	17	10	3	10	8	8	5	8	11	11	5	9	8	5	11
NW_018742204.1:1941750-1941995	2	10	3	7	5	7	9	2	1	2	5	2	8	3	11	5	11	4	5	7	4	3	7	9	1	4	10	4	1	5	10	5	16	9	4	6
NW_018742204.1:1948397-1948633	8	6	8	6	2	6	6	6	8	2	8	14	13	10	12	2	0	6	6	9	2	8	6	15	20	9	12	12	16	16	7	6	11	10	4	2
NW_018742204.1:1955445-1955710	20	12	19	31	20	19	19	23	12	13	28	10	30	9	18	18	7	11	23	6	11	21	20	13	17	29	21	13	18	32	15	18	28	14	8	22
NW_018742204.1:1961230-1961568	43	54	38	55	28	46	29	44	43	29	44	36	26	32	60	56	38	28	17	34	25	42	59	56	42	54	52	43	53	42	40	42	60	49	44	38
NW_018742204.1:2047362-2047866	34	19	32	25	22	18	16	15	22	10	17	22	33	30	20	18	30	9	25	24	14	31	58	35	20	24	20	22	28	26	45	20	28	22	7	30
NW_018742204.1:2059755-2061350	35	24	36	27	27	41	34	42	22	21	28	15	21	34	20	32	24	15	30	22	23	23	34	19	38	46	16	17	47	28	27	30	44	38	47	35
NW_018742204.1:2074044-2074189	5	5	7	3	11	7	7	10	6	2	17	9	3	7	7	15	7	7	5	8	10	5	9	7	5	1	4	6	5	9	7	11	7	9	5	13
NW_018742204.1:2109328-2110100	29	24	24	23	14	12	17	19	9	7	26	9	21	12	18	28	9	13	16	23	13	22	16	2	12	26	16	12	20	27	29	33	29	22	12	21
NW_018742204.1:2113175-2114049	9	8	9	9	0	8	2	17	4	4	17	2	2	2	12	6	2	14	12	8	12	4	8	22	18	14	14	4	8	14	4	14	14	10	14	6
NW_018742204.1:2118693-2119419	21	27	19	17	19	19	16	30	12	12	33	14	19	16	29	30	4	11	31	15	11	35	23	19	17	29	37	13	17	30	16	12	31	30	9	35
NW_018742204.1:2119990-2120242	10	15	8	5	15	13	25	9	6	11	13	11	17	7	13	10	8	9	13	15	9	6	15	14	17	14	17	10	10	29	16	11	6	12	9	12
NW_018742204.1:2399320-2399452	6	5	9	6	9	6	9	9	6	6	8	6	2	3	12	10	3	4	14	7	3	11	7	5	4	5	7	10	6	11	7	5	13	8	3	6
NW_018742204.1:2726229-2727151	25	22	23	15	12	18	9	37	22	11	17	3	12	5	15	13	3	13	4	11	3	14	13	11	4	10	1	17	12	11	10	13	13	8	10	19
NW_018742204.1:2728104-2729184	44	59	45	54	50	70	50	45	46	29	53	54	25	10	38	16	32	23	26	27	42	51	32	36	67	47	74	51	72	80	84	41	85	70	47	58
NW_018742204.1:2741325-2742588	63	74	64	79	58	74	70	55	55	40	81	57	58	64	50	112	51	61	65	91	94	80	80	98	63	77	120	81	77	85	70	69	69	83	72	82
NW_018742204.1:2863405-2864115	49	54	48	62	64	52	63	47	56	27	42	52	47	24	38	64	33	33	41	48	57	30	63	47	41	62	52	34	63	70	50	51	53	86	55	60
NW_018742204.1:2865277-2865435	0	9	3	6	4	3	7	2	4	8	8	3	12	4	5	9	2	0	4	10	4	6	8	8	3	5	6	6	6	6	10	4	10	7	6	6
NW_018742204.1:2867434-2867705	4	10	4	2	5	2	4	8	7	10	19	11	3	0	4	4	12	0	4	5	3	3	4	8	4	0	6	6	4	4	7	7	4	4	10	17
NW_018742204.1:2868239-2868546	8	6	10	14	14	17	24	13	8	4	12	14	29	22	38	17	25	20	19	29	26	21	22	22	21	23	21	22	20	18	32	20	34	22	16	21
NW_018742204.1:2869847-2870950	27	8	24	23	17	14	11	15	15	13	24	11	12	5	10	11	10	7	4	14	8	6	4	17	2	14	14	10	10	12	13	10	15	1	8	18
NW_018742204.1:2886068-2886610	12	14	12	9	22	17	16	12	15	17	38	18	23	21	32	34	33	23	14	28	20	28	25	34	22	28	36	30	29	55	28	31	26	34	16	20
NW_018742204.1:2899421-2899868	10	7	7	11	8	17	15	13	7	10	22	23	18	9	27	17	7	18	18	25	9	16	13	19	28	8	13	8	15	15	16	16	25	18	20	24
NW_018742204.1:2900081-2900546	2	0	2	0	0	0	0	1	2	2	5	4	4	10	6	4	2	3	10	19	11	2	2	2	10	6	7	9	3	8	9	8	11	14	10	6
NW_018742204.1:2901289-2901577	11	7	8	13	9	17	19	17	9	6	18	12	33	23	15	23	13	23	19	21	19	21	24	31	19	23	21	32	19	20	35	19	35	28	22	13
NW_018742204.1:2901680-2902272	12	10	11	17	10	13	8	25	10	13	16	14	15	12	12	10	13	7	10	17	10	10	22	17	27	36	22	16	6	28	18	15	36	25	19	20
NW_018742204.1:2915725-2916318	2	4	2	0	3	3	1	0	0	3	2	2	14	6	21	21	17	3	9	1	8	5	7	8	5	7	7	14	7	9	12	6	7	6	10	14
NW_018742204.1:2916873-2917372	47	57	44	28	36	54	60	70	32	42	63	26	65	65	80	76	89	46	69	113	71	81	94	80	70	96	100	99	125	119	119	99	72	89	78	116
NW_018742204.1:2918347-2918803	20	21	19	15	13	21	15	10	8	11	5	6	10	16	17	18	4	7	6	6	8	27	19	9	14	19	10	18	34	20	30	12	34	24	14	15
NW_018742204.1:2925620-2926054	16	5	17	13	14	12	20	8	11	13	37	19	49	46	53	45	45	48	55	72	57	26	72	43	48	72	67	55	45	63	77	38	78	55	53	67
NW_018742204.1:2930780-2930902	23	18	18	15	15	15	10	7	14	10	22	14	21	19	29	19	12	20	17	6	13	25	16	32	17	22	30	18	25	15	25	8	7	17	16	14
NW_018742204.1:2931619-2931900	17	13	26	14	15	19	8	21	7	14	27	8	20	19	17	22	14	13	18	16	22	25	24	20	17	30	17	17	16	24	31	12	31	10	24	35
NW_018742204.1:2933174-2933323	4	7	4	9	13	2	6	8	7	8	12	8	2	6	11	19	2	0	16	10	10	14	5	8	3	3	6	12	13	5	2	3	12	10	4	12
NW_018742204.1:2933656-2934433	17	30	14	33	24	31	21	30	22	25	22	9	33	30	31	29	22	26	23	35	13	21	29	22	27	25	28	30	23	23	29	23	33	34	13	16
NW_018742204.1:2940498-2940941	41	56	41	41	60	63	54	55	32	39	59	72	45	46	47	46	39	55	32	47	53	58	50	32	52	66	61	71	57	73	77	32	61	59	27	64
NW_018742204.1:2942208-2942708	34	28	30	54	36	38	45	27	43	22	49	44	42	37	42	54	37	42	31	47	48	39	30	40	44	61	49	56	53	65	51	55	54	59	41	72
NW_018742204.1:3094972-3095027	4	16	3	7	11	16	20	15	10	11	18	7	5	1	9	0	2	2	4	4	3	0	1	2	13	5	4	5	6	2	2	2	13	8	0	6
NW_018742204.1:3131517-3132346	61	59	72	49	59	86	48	54	47	54	66	46	83	56	81	84	49	60	52	85	61	61	72	56	62	49	54	75	71	76	63	70	76	45	33	93
NW_018742204.1:3136757-3137866	17	25	17	16	17	16	40	18	12	23	21	25	24	16	26	17	25	28	17	28	37	24	25	19	42	33	28	25	27	22	29	24	30	43	22	36
NW_018742204.1:3140580-3141447	59	64	60	84	56	64	60	98	67	54	103	74	56	72	76	90	52	53	47	96	69	41	87	78	61	56	61	64	90	61	96	78	95	68	76	47
NW_018742204.1:3142024-3142332	26	38	26	23	26	36	23	36	28	30	71	15	77	90	80	81	24	47	65	83	78	92	66	79	64	65	91	62	94	91	77	50	96	107	69	65
NW_018742204.1:3173287-3173569	17	12	18	11	8	8	7	8	4	5	8	4	11	15	15	4	11	8	5	4	7	7	6	7	2	13	2	14	4	9	14	13	14	8	9	10
NW_018742204.1:3173784-3173966	2	3	7	4	6	4	2	5	6	6	6	9	14	11	5	7	3	8	8	9	8	7	4	8	13	14	13	9	15	12	6	9	7	3	4	9
NW_018742204.1:3175072-3175897	0	0	0	0	1	2	3	0	2	3	0	0	6	1	1	16	7	4	5	6	12	7	8	3	18	8	10	5	10	6	11	10	10	3	7	8
NW_018742204.1:3197562-3197892	8	3	9	11	8	8	5	5	7	5	15	1	9	14	1	10	3	6	2	8	3	6	5	15	9	16	5	8	13	8	12	3	9	6	11	12
NW_018742204.1:3202194-3202422	4	14	4	27	10	28	17	16	0	4	8	16	2	16	6	9	0	0	8	8	6	9	6	12	5	6	11	10	6	5	10	1	8	7	4	13
NW_018742204.1:3203698-3204294	7	8	6	7	5	11	9	11	14	16	16	18	21	12	13	15	7	19	17	12	10	1	13	19	20	26	30	26	16	31	38	18	23	15	27	13
NW_018742204.1:3206078-3206332	16	14	19	6	11	19	15	19	12	6	16	13	18	26	8	21	12	21	22	21	15	25	15	14	15	23	29	11	15	27	11	12	29	17	16	24
NW_018742204.1:3255671-3255841	10	7	12	4	1	2	11	10	4	3	7	6	5	7	8	3	2	8	0	11	24	14	5	9	9	9	12	9	7	22	17	7	5	19	6	7
NW_018742204.1:3257679-3257925	16	8	12	12	26	9	9	18	12	18	18	11	4	13	20	10	0	11	22	24	12	17	0	11	38	24	39	35	29	33	41	25	43	24	43	22
NW_018742204.1:3329079-3329137	42	26	42	18	10	26	18	15	18	4	3	8	0	0	0	0	0	0	0	0	0	0	0	0	0	0	0	0	0	0	0	0	2	0	0	0
NW_018742204.1:3362082-3362624	4	7	4	5	0	7	3	2	4	10	12	0	6	12	6	2	7	6	2	6	6	5	2	4	2	8	9	0	8	12	7	3	8	4	2	8
NW_018742204.1:3375622-3375712	16	14	16	22	11	23	15	13	5	2	7	9	20	20	19	18	18	12	14	12	8	4	33	4	2	10	6	12	12	21	10	2	5	8	9	26
NW_018742204.1:3375858-3375955	5	6	5	4	6	2	0	4	8	4	23	2	21	13	27	22	17	20	5	21	22	16	28	25	21	23	25	18	21	20	22	30	17	19	25	15
NW_018742204.1:3376745-3376919	126	144	129	158	112	149	228	189	145	149	192	138	152	153	205	213	126	129	177	176	192	164	174	174	163	164	117	129	181	174	222	122	229	153	146	156
NW_018742204.1:3497767-3498008	20	5	18	5	3	1	14	8	9	2	4	6	8	2	4	2	9	9	1	10	3	2	1	8	3	3	4	6	3	6	5	3	8	10	6	7
NW_018742204.1:3509930-3511015	49	70	49	58	49	50	90	55	57	34	78	71	76	128	83	94	78	54	69	117	70	135	107	106	85	136	87	75	93	110	123	112	148	97	75	103
NW_018742204.1:3511093-3512408	5	6	4	2	4	5	15	2	2	2	11	5	23	21	5	6	12	9	21	16	6	15	12	18	30	13	27	9	18	23	13	15	44	15	2	24
NW_018742204.1:3518189-3518540	10	10	10	9	8	14	4	4	8	12	9	6	13	6	6	16	3	0	5	4	1	8	8	4	4	5	8	4	8	14	4	17	8	14	2	13
NW_018742204.1:3522591-3522978	11	11	12	16	15	25	8	11	23	8	10	12	22	10	5	16	14	6	31	9	10	2	11	12	15	8	17	21	8	7	7	15	15	11	7	19
NW_018742204.1:3573846-3574562	25	26	20	12	13	9	12	21	15	6	18	13	9	15	26	22	13	13	9	13	16	16	23	13	17	14	23	14	15	8	16	16	10	19	18	14
NW_018742204.1:3578663-3579042	47	35	51	62	46	72	51	60	56	45	55	38	37	43	52	39	25	21	33	48	50	41	49	49	68	79	56	35	69	45	69	52	63	58	71	55
NW_018742204.1:3579421-3579589	15	12	24	13	20	19	9	27	14	17	14	11	11	14	18	22	8	7	18	17	8	15	14	26	23	8	13	12	17	16	16	15	16	10	15	18
NW_018742204.1:3579668-3579871	3	14	2	11	4	17	10	11	12	16	9	1	11	7	5	4	17	2	2	3	4	4	23	5	6	11	13	6	13	8	13	8	18	6	7	13
NW_018742204.1:3630602-3631847	48	43	47	63	52	39	46	32	35	29	66	44	61	80	65	79	46	37	46	44	49	70	47	47	71	87	69	50	83	77	106	56	65	87	80	73
NW_018742204.1:3633134-3633801	28	24	30	11	8	33	23	19	21	26	20	13	35	43	84	41	19	44	33	30	29	52	45	47	47	45	42	38	49	46	44	36	56	33	44	48
NW_018742204.1:3634561-3635002	8	2	9	1	0	3	2	1	0	4	8	3	30	12	23	32	6	12	14	21	16	23	32	10	18	18	22	23	23	28	17	18	19	12	10	14
NW_018742204.1:3635084-3635632	20	8	20	9	9	19	8	2	7	20	7	14	14	4	16	23	13	6	7	16	12	31	27	31	10	22	15	12	27	29	11	18	25	17	21	24
NW_018742204.1:3639085-3640111	9	2	9	4	5	3	6	10	10	13	6	4	4	3	8	10	4	4	8	7	3	7	5	8	10	8	11	11	9	6	7	8	11	11	3	10
NW_018742204.1:3667296-3667423	9	16	7	13	6	6	2	7	9	8	10	6	9	3	7	4	4	3	2	3	2	9	6	5	7	7	4	2	4	4	6	4	11	6	1	6
NW_018742204.1:3697911-3698084	0	0	1	0	0	0	0	0	0	0	1	0	24	36	23	0	16	0	20	0	6	28	0	0	56	42	49	23	56	46	81	41	98	31	17	66
NW_018742204.1:3733743-3733904	3	10	3	2	5	2	3	7	4	5	6	8	14	9	17	15	21	13	17	15	24	25	31	28	17	32	30	10	21	21	22	25	34	17	15	29
NW_018742204.1:3754918-3755678	8	3	8	11	8	9	8	20	8	5	8	9	9	7	13	13	0	10	14	8	5	13	11	16	5	6	11	9	22	10	17	8	9	12	12	13
NW_018742204.1:3758597-3759476	28	30	28	24	31	33	20	26	35	19	10	23	19	12	24	14	0	19	21	20	6	12	8	20	12	27	31	13	26	27	41	17	38	38	15	33
NW_018742204.1:3815338-3815954	38	15	38	33	24	21	15	46	13	17	15	21	0	0	6	0	2	0	0	2	0	4	3	0	2	4	3	1	3	0	0	10	0	0	2	3
NW_018742204.1:3816072-3816449	20	8	20	21	17	16	26	29	12	4	11	12	3	8	4	9	4	3	14	3	3	8	25	9	11	7	6	9	8	11	12	7	7	2	8	8
NW_018742204.1:3816697-3817702	10	17	14	11	21	10	10	6	17	10	37	18	55	64	70	63	40	44	67	71	72	96	42	47	78	108	69	44	81	86	104	85	109	79	64	102
NW_018742204.1:3822584-3822706	34	24	34	40	32	29	34	31	21	24	22	23	21	8	22	12	9	10	19	34	18	16	28	26	6	7	12	16	11	4	17	24	19	10	6	8
NW_018742204.1:3826623-3827222	2	0	2	5	1	4	1	0	1	0	12	2	7	10	15	9	6	10	13	9	6	19	16	8	10	7	11	15	12	12	22	5	10	11	6	15
NW_018742204.1:3830196-3830564	12	9	12	15	10	17	4	4	12	4	29	9	31	57	57	69	19	35	33	42	22	50	77	51	28	45	53	30	67	48	54	42	42	47	19	66
NW_018742204.1:3830789-3831466	8	6	7	3	12	7	2	2	7	0	23	13	29	29	45	38	30	44	16	43	34	39	49	43	47	30	21	43	57	38	45	25	32	33	20	43
NW_018742204.1:3831747-3832052	0	0	0	0	0	1	0	1	0	0	6	0	18	12	21	22	6	12	16	18	6	26	22	15	14	8	10	12	8	26	12	3	16	18	8	14
NW_018742204.1:3833485-3834249	4	5	3	5	3	4	2	1	3	0	9	3	3	7	16	10	8	0	4	4	2	6	3	2	5	6	9	0	6	14	14	7	8	2	9	9
NW_018742204.1:3834337-3834671	35	18	36	39	32	26	24	30	19	9	45	36	33	45	56	33	49	35	47	24	40	32	52	53	45	65	78	55	53	45	47	50	72	67	60	61
NW_018742204.1:3838450-3838839	3	8	2	6	0	3	3	4	3	4	7	6	3	8	3	8	8	9	6	10	5	11	6	14	12	16	15	1	5	11	10	10	8	17	6	12
NW_018742204.1:3838920-3839366	15	13	12	12	2	17	21	15	8	5	5	13	18	3	12	12	7	12	4	9	10	17	5	13	11	13	15	16	22	15	11	13	15	11	13	16
NW_018742204.1:3839458-3840096	13	5	12	16	8	8	19	12	13	11	14	7	3	8	15	8	1	10	9	18	8	4	10	11	2	24	5	4	25	19	16	18	10	6	8	6
NW_018742204.1:3840448-3841260	18	13	19	14	25	20	14	18	13	6	17	18	17	9	9	14	28	11	22	25	21	15	20	22	15	25	38	40	23	39	16	35	31	30	16	29
NW_018742204.1:3841408-3841821	2	10	2	8	10	17	10	3	5	5	9	3	8	5	14	8	13	5	4	7	0	8	2	10	9	5	4	6	10	10	10	6	12	11	0	17
NW_018742204.1:3842458-3843311	44	43	44	70	20	38	57	34	34	40	23	21	17	20	32	48	31	30	18	48	36	39	58	32	23	33	27	30	35	35	59	41	53	60	25	45
NW_018742204.1:3843573-3844088	16	11	17	20	12	19	16	16	4	17	17	8	11	4	16	21	6	22	7	24	13	13	11	22	4	16	11	14	19	16	17	14	24	18	29	10
NW_018742204.1:3853048-3853269	18	23	19	33	37	30	33	31	24	28	42	39	26	27	29	28	27	26	41	27	21	22	21	39	32	17	28	25	19	36	25	31	33	24	23	22
NW_018742204.1:3853352-3854004	16	30	16	19	26	30	37	15	13	20	11	14	26	20	11	24	16	7	10	9	17	28	12	18	27	14	24	13	21	24	29	17	17	36	17	10
NW_018742204.1:3854662-3855054	13	6	13	13	4	9	15	14	31	10	15	12	10	14	10	13	17	19	17	28	27	23	32	24	20	13	34	22	19	28	7	22	24	15	11	27
NW_018742204.1:3856983-3857321	2	3	3	8	3	8	9	1	6	2	8	6	7	11	12	7	6	5	1	8	6	5	7	12	11	5	7	11	8	3	8	3	3	12	7	9
NW_018742204.1:3858358-3859170	84	34	67	80	54	65	102	44	40	49	92	66	106	119	125	188	77	96	124	207	97	179	143	149	132	152	136	84	147	131	158	144	153	123	93	189
NW_018742204.1:3860196-3860341	2	4	2	7	4	0	3	2	1	2	4	2	11	9	9	20	5	4	11	3	11	2	10	14	11	6	10	0	9	10	6	4	14	3	8	11
NW_018742204.1:3860509-3860895	8	16	8	10	10	20	16	12	12	6	20	14	2	10	14	21	8	6	10	8	18	16	10	12	10	8	26	8	22	28	26	8	31	15	20	12
NW_018742204.1:3864019-3865155	52	33	43	25	29	27	37	31	37	21	51	32	33	46	41	41	21	48	38	46	35	42	43	52	57	47	43	35	31	45	51	35	55	33	37	53
NW_018742204.1:3866558-3866646	2	4	2	0	2	0	3	2	1	2	3	0	12	21	13	18	2	11	17	15	25	8	26	10	7	13	8	15	12	20	18	11	10	15	13	7
NW_018742204.1:3874329-3875778	127	108	121	117	89	129	120	99	83	70	79	125	13	15	26	13	8	10	9	14	7	12	13	14	9	22	16	9	11	17	30	10	27	13	19	15
NW_018742204.1:3876508-3878170	65	44	69	58	44	69	27	39	47	49	103	70	93	81	85	98	52	42	65	106	71	101	96	116	80	121	118	75	117	135	100	126	136	114	56	174
NW_018742204.1:3892798-3893210	2	1	1	6	3	3	2	6	5	5	14	12	7	2	0	6	6	5	0	1	7	6	7	14	5	2	7	0	8	6	13	2	5	5	2	15
NW_018742204.1:3896489-3897168	47	59	49	41	41	43	31	39	21	40	55	53	41	40	63	84	45	43	55	69	55	44	54	51	48	86	53	58	63	90	77	68	84	59	72	77
NW_018742204.1:3897264-3897810	104	68	102	68	57	85	43	60	75	50	97	73	94	96	96	96	68	53	75	93	80	142	88	79	90	101	99	54	98	128	79	71	84	92	57	126
NW_018742204.1:3897888-3898443	12	7	12	16	3	6	9	16	10	9	24	18	18	8	33	28	12	21	24	16	25	18	38	29	12	27	11	20	22	25	26	27	23	16	5	32
NW_018742204.1:3899099-3899630	46	29	46	37	23	26	31	31	24	17	42	24	41	32	33	51	40	25	22	48	35	65	43	50	33	29	41	40	35	48	34	42	43	46	22	47
NW_018742204.1:3910349-3910752	2	5	7	4	3	4	2	2	5	2	8	8	5	1	8	2	4	5	5	7	4	6	6	29	4	11	8	8	7	13	16	8	5	10	7	15
NW_018742204.1:3911037-3911543	60	81	56	68	45	65	78	61	59	51	84	67	85	58	93	74	78	52	54	65	58	73	68	91	110	99	106	90	115	103	120	81	77	138	81	121
NW_018742204.1:3911629-3912185	78	56	83	64	48	62	80	57	64	53	76	42	91	62	108	112	84	52	79	63	52	99	111	101	114	114	90	106	150	129	144	102	181	135	103	135
NW_018742204.1:3926816-3927124	43	29	43	47	43	35	35	40	27	30	59	51	37	70	52	74	38	54	43	48	39	46	67	91	75	44	58	49	66	60	54	33	72	39	42	93
NW_018742204.1:3927354-3927544	35	31	39	54	33	23	32	31	37	27	21	35	26	22	20	32	46	22	28	19	15	10	35	24	25	43	39	28	43	21	57	49	30	40	20	44
NW_018742204.1:3928033-3928240	1	7	5	9	3	8	4	8	13	6	17	5	11	7	10	7	13	17	11	4	8	7	7	10	12	12	17	11	6	10	11	10	17	21	7	16
NW_018742204.1:3942756-3942814	6	4	4	16	17	11	14	7	6	5	6	4	5	9	11	7	4	2	4	11	4	10	11	6	6	11	14	13	6	13	12	4	13	3	5	10
NW_018742204.1:3943851-3943950	5	4	6	0	7	8	3	4	2	4	2	5	8	9	3	10	0	4	6	9	6	2	6	7	12	9	3	6	7	8	14	3	11	8	7	2
NW_018742204.1:3966960-3967492	10	18	8	8	13	19	18	4	12	7	13	3	6	5	11	8	11	4	9	7	4	7	6	6	7	10	3	8	7	5	4	7	5	13	11	12
NW_018742204.1:3970199-3970673	4	14	4	4	17	13	5	8	10	9	11	5	6	0	3	6	3	4	5	11	3	4	3	1	7	2	9	10	4	9	11	9	3	4	0	6
NW_018742204.1:3990934-3991639	9	1	7	4	6	8	2	3	4	6	10	2	2	7	2	6	0	8	8	16	5	5	8	10	6	1	5	5	1	15	4	6	12	0	7	4
NW_018742204.1:3992074-3992505	8	6	5	11	9	12	8	14	12	4	8	7	10	14	4	5	5	10	3	13	7	4	2	9	6	10	8	13	6	13	10	6	6	18	16	22
NW_018742204.1:4087367-4088207	10	21	12	9	29	11	1	9	17	19	19	10	8	1	11	5	13	10	9	9	10	1	2	6	8	8	4	12	10	7	13	3	6	4	11	10
NW_018742204.1:4095114-4095309	20	22	20	14	32	35	20	21	12	13	23	36	23	5	21	17	4	7	8	23	12	16	27	24	14	14	11	22	33	18	32	13	15	18	15	16
NW_018742204.1:4103496-4103919	42	34	42	30	35	33	10	28	18	27	29	31	20	16	12	9	12	12	13	25	9	28	14	11	16	20	22	14	24	18	19	20	40	26	13	18
NW_018742204.1:4104090-4104390	17	22	18	18	22	6	14	20	17	2	16	14	14	8	32	26	23	10	20	25	9	19	19	16	19	24	33	13	17	21	14	28	23	22	15	23
NW_018742204.1:4106413-4106605	118	111	112	79	64	94	97	90	90	48	157	82	86	99	105	121	81	113	74	122	107	120	125	102	95	105	103	90	111	125	136	117	157	117	98	97
NW_018742204.1:4106734-4107139	23	20	25	19	9	35	15	21	23	32	17	18	16	20	21	25	15	6	30	7	20	9	21	22	19	11	26	16	21	26	23	18	12	34	16	9
NW_018742204.1:4263020-4263421	2	3	3	2	3	14	0	0	6	4	6	15	5	12	12	6	2	8	3	1	4	6	9	8	9	6	12	7	10	9	6	7	7	4	2	17
NW_018742204.1:4268362-4269098	9	6	9	8	18	14	9	11	6	6	18	4	10	13	19	4	1	1	3	14	11	6	5	10	16	8	21	13	11	5	15	3	19	10	10	10
NW_018742204.1:4292054-4292281	5	4	11	5	13	17	11	13	13	7	12	8	8	4	8	11	12	2	10	16	9	16	7	9	9	6	10	5	14	6	8	16	9	5	7	10
NW_018742204.1:4295162-4295417	7	8	4	10	24	30	3	9	8	8	12	8	9	6	12	10	6	14	19	16	8	3	2	10	9	12	7	12	13	8	10	9	7	9	2	7
NW_018742204.1:4296538-4297130	8	2	9	8	6	2	4	2	2	4	14	2	5	12	14	6	0	4	16	2	14	5	6	8	6	11	14	6	11	4	10	16	11	10	4	10
NW_018742204.1:4321058-4321175	0	0	0	0	0	0	0	1	0	0	0	0	13	9	9	17	13	4	9	11	10	15	10	0	18	26	20	14	15	17	21	13	21	18	7	22
NW_018742204.1:4379143-4379638	10	6	11	11	14	9	10	2	6	7	3	0	6	3	4	5	4	6	4	4	5	2	8	7	9	7	7	5	11	6	7	2	6	2	4	3
NW_018742204.1:4385379-4386016	18	72	20	32	30	34	38	43	8	36	16	17	37	12	14	24	6	9	12	29	14	24	8	24	9	16	28	7	11	14	21	8	22	19	8	14
NW_018742204.1:4386903-4387122	132	109	132	118	64	108	72	91	56	50	67	77	20	37	18	34	30	34	16	17	6	37	30	33	20	28	33	22	31	20	24	19	33	22	14	27
NW_018742204.1:4387956-4388617	39	49	39	45	39	32	49	52	36	40	29	21	13	10	9	15	13	13	10	22	14	11	18	15	15	13	9	15	6	16	10	17	16	23	11	18
NW_018742204.1:4389132-4389732	70	81	69	74	31	43	34	44	48	46	46	61	9	2	14	9	9	8	8	2	2	7	6	7	2	2	0	4	0	5	3	3	12	2	6	2
NW_018742204.1:4389817-4390434	30	51	28	46	20	46	51	39	39	35	15	31	2	3	8	10	5	5	1	4	5	8	16	1	5	2	0	1	6	2	7	3	16	6	2	0
NW_018742204.1:4402333-4402965	22	8	24	20	4	24	10	19	16	10	16	20	25	13	11	12	9	10	9	11	18	17	18	16	15	22	24	13	24	22	23	16	30	22	21	22
NW_018742204.1:4404910-4406034	39	38	39	30	22	25	21	37	30	26	26	17	18	34	18	34	10	12	24	24	23	18	31	19	14	24	39	28	34	19	29	31	49	22	20	38
NW_018742204.1:4415078-4415359	11	10	8	14	11	23	12	18	9	14	14	23	22	3	3	31	10	12	5	26	2	17	8	15	15	6	15	14	17	30	18	24	22	17	5	23
NW_018742204.1:4419517-4419698	7	12	7	15	8	9	12	9	7	4	11	4	4	5	2	5	1	7	1	4	2	7	5	12	7	7	10	10	3	11	12	6	12	10	6	3
NW_018742204.1:4435847-4436487	5	5	4	16	9	10	2	6	13	4	4	1	3	6	3	6	15	3	1	3	3	6	3	11	7	5	9	2	9	2	6	8	8	6	5	4
NW_018742204.1:4436612-4436716	0	0	0	0	2	0	2	0	0	12	15	0	12	12	33	14	12	4	9	22	20	19	19	12	26	10	25	20	22	32	12	5	12	15	17	14
NW_018742204.1:4437156-4437331	18	34	20	29	27	32	26	41	26	28	24	23	18	31	46	31	26	21	26	59	19	30	23	46	33	30	38	27	30	36	39	27	42	41	23	44
NW_018742204.1:4444347-4444459	17	6	10	6	7	6	10	4	7	1	8	14	4	5	10	9	0	4	5	1	8	9	3	4	3	1	4	8	5	1	0	4	6	3	4	4
NW_018742204.1:4445664-4445855	16	10	16	14	16	14	4	4	8	8	16	24	7	11	4	12	2	10	6	5	4	2	0	10	4	14	10	4	6	6	8	8	8	8	2	4
NW_018742204.1:4448829-4448999	12	14	6	7	14	14	12	13	10	6	14	14	10	7	18	12	4	3	9	9	13	6	5	11	9	6	6	8	6	9	7	9	8	15	10	3
NW_018742204.1:4459551-4460222	20	17	16	23	10	21	16	15	10	7	22	8	15	19	19	19	6	8	19	15	8	18	21	17	13	15	26	12	12	15	19	24	14	5	13	21
NW_018742204.1:4463264-4463419	14	17	12	18	14	12	20	15	13	13	20	16	7	8	9	14	6	5	4	7	9	1	5	4	8	10	5	1	10	6	5	11	7	6	3	10
NW_018742204.1:4552097-4552772	15	3	15	9	15	3	16	9	12	8	8	7	7	7	6	5	12	4	6	8	16	11	10	3	8	11	14	6	8	9	12	8	16	7	4	16
NW_018742204.1:4553912-4554140	12	3	8	9	2	9	8	6	6	6	7	14	3	2	8	13	10	8	5	3	2	8	3	12	7	8	6	9	4	12	10	7	6	6	9	8
NW_018742204.1:4554855-4555118	7	28	7	9	21	10	12	6	16	12	16	14	12	16	20	20	18	5	14	10	12	22	15	10	15	6	16	23	6	10	13	8	17	6	14	17
NW_018742204.1:4555856-4556333	55	58	55	43	73	76	65	71	51	49	48	72	42	38	57	60	43	40	42	45	42	65	48	66	62	57	58	49	53	63	84	34	70	46	70	68
NW_018742204.1:4557130-4557320	10	9	8	6	7	7	8	18	6	8	4	6	7	4	12	2	0	5	6	11	14	5	2	4	9	7	16	6	8	5	5	10	9	13	13	13
NW_018742204.1:4598476-4598721	97	81	98	79	56	82	75	83	64	57	71	92	48	45	25	36	44	24	26	46	25	45	47	76	77	75	61	52	67	70	78	45	72	53	47	59
NW_018742204.1:4601114-4601918	17	14	19	21	16	25	21	8	10	8	47	15	53	28	46	54	16	35	40	53	29	40	24	56	36	62	51	58	80	62	84	58	77	51	41	71
NW_018742204.1:4602603-4603386	22	20	17	30	30	45	31	16	12	15	26	8	36	43	36	30	35	15	27	21	20	39	34	35	23	36	42	41	26	31	39	33	28	38	19	34
NW_018742204.1:4604061-4604105	56	65	56	79	71	81	50	76	61	62	72	64	18	24	19	34	26	23	23	38	51	26	28	54	13	33	39	17	62	41	26	25	34	18	36	47
NW_018742204.1:4611227-4612066	4	2	4	12	0	9	2	6	4	0	6	2	14	13	10	2	18	5	2	1	3	18	6	9	18	11	12	12	21	12	14	10	8	10	2	6
NW_018742204.1:4612246-4612962	34	27	32	19	25	33	18	27	16	22	27	27	36	31	35	30	21	21	16	43	27	35	47	31	36	63	39	46	40	47	75	39	48	36	23	37
NW_018742204.1:4617004-4617375	7	5	7	9	4	3	14	15	2	6	6	6	7	7	3	6	2	3	8	5	0	0	10	0	10	6	3	2	13	8	8	12	9	8	3	2
NW_018742204.1:4629962-4631364	81	71	82	52	61	58	64	56	60	45	96	68	53	81	85	70	87	68	58	87	60	89	70	110	54	94	97	66	95	108	100	72	127	85	94	89
NW_018742204.1:4663468-4663900	18	28	16	34	19	12	12	25	12	18	28	11	20	8	17	14	15	11	7	8	22	7	19	13	22	15	14	17	27	31	16	11	29	17	23	22
NW_018742204.1:4664813-4665944	30	34	30	28	18	5	28	19	16	19	26	17	11	26	25	21	14	22	18	14	19	12	22	28	18	39	24	20	29	23	28	22	28	23	18	25
NW_018742204.1:4666516-4667378	29	24	29	20	18	31	15	24	14	24	24	28	20	39	44	46	27	22	17	38	26	9	19	44	18	24	21	24	31	28	22	44	32	39	27	58
NW_018742204.1:4670698-4671727	40	22	40	25	32	21	38	35	16	19	40	16	18	16	15	14	26	12	20	22	33	37	27	30	24	30	20	26	13	20	25	21	17	20	20	29
NW_018742204.1:4672483-4672683	4	15	4	14	13	8	9	10	11	9	5	9	11	8	7	6	12	10	10	9	13	7	14	12	7	8	10	10	12	13	10	9	4	5	4	10
NW_018742204.1:4676437-4676927	41	47	40	37	51	31	68	50	61	22	68	41	28	51	28	28	34	41	50	50	48	48	28	41	74	52	41	45	50	70	65	46	77	59	43	59
NW_018742204.1:4686200-4686597	4	2	4	7	4	3	5	3	3	5	9	3	3	2	4	2	10	6	7	7	4	6	8	14	6	2	8	12	12	10	6	22	8	11	15	9
NW_018742204.1:4705817-4706925	5	7	7	9	4	9	0	0	5	4	9	4	27	19	21	26	12	5	14	28	31	17	36	19	9	14	11	9	7	12	13	11	3	12	2	19
NW_018742204.1:4707034-4707505	2	2	2	4	3	0	11	1	0	0	2	4	44	40	16	47	0	1	30	26	30	4	39	32	12	2	0	10	4	2	4	6	6	5	0	7
NW_018742204.1:4713031-4713472	22	16	20	16	19	16	14	17	17	15	25	9	9	13	37	20	7	28	17	21	19	54	15	21	40	60	56	41	61	46	67	32	75	61	39	36
NW_018742204.1:4713560-4713765	13	17	18	20	3	10	9	5	9	17	15	13	0	4	37	4	4	38	4	4	5	46	8	8	89	100	81	71	62	60	100	60	82	93	69	76
NW_018742204.1:4714435-4715125	15	11	17	18	15	14	11	10	12	11	16	10	16	20	39	16	15	42	11	11	17	94	9	15	72	75	55	65	54	65	78	39	92	69	73	91
NW_018742204.1:4800304-4801071	7	16	5	15	16	17	9	20	18	7	8	10	15	12	3	24	14	9	12	16	1	8	11	16	11	11	17	23	12	19	10	11	8	18	6	17
NW_018742204.1:4805133-4805778	8	6	8	4	6	17	4	4	6	12	6	4	10	0	10	10	4	4	6	3	14	6	4	7	6	10	12	8	13	2	2	16	8	4	16	11
NW_018742204.1:4810411-4810633	4	3	7	20	4	4	8	2	8	3	2	14	6	11	5	12	10	11	10	5	6	17	11	9	7	7	8	3	8	4	4	6	8	7	6	6
NW_018742204.1:4859959-4860393	2	6	6	5	6	9	12	8	4	4	7	1	5	4	10	7	5	2	5	1	6	4	8	9	3	3	3	4	4	10	2	6	8	4	6	2
NW_018742204.1:4862934-4863327	24	9	24	6	12	4	10	6	10	6	7	2	2	2	10	8	10	2	8	8	7	8	4	10	13	10	11	14	16	12	10	7	8	16	8	13
NW_018742204.1:4883038-4883666	4	19	4	6	6	12	6	11	6	4	19	9	2	6	1	3	5	0	1	0	0	3	2	14	2	5	3	4	8	15	2	0	6	4	0	1
NW_018742204.1:4884127-4884307	18	33	18	20	10	11	17	17	6	21	26	14	6	12	14	10	8	7	5	6	8	24	6	8	9	17	7	14	4	14	16	6	15	20	7	12
NW_018742204.1:4884378-4885257	16	19	16	19	24	6	16	35	14	14	9	12	62	40	63	84	40	46	42	59	56	69	59	40	76	81	92	39	75	48	63	48	68	61	39	96
NW_018742204.1:4885999-4886362	50	65	50	51	46	37	60	54	44	28	46	51	69	56	69	91	54	53	66	72	35	55	54	52	52	61	38	31	43	83	44	59	40	40	32	54
NW_018742204.1:4886492-4887292	29	34	33	37	34	40	25	49	35	29	42	34	31	32	26	35	16	12	29	28	31	39	52	23	34	56	43	34	44	35	32	34	29	40	20	51
NW_018742204.1:4887492-4887679	15	8	16	20	13	9	13	9	13	12	18	12	8	8	11	25	8	8	6	4	2	8	15	21	13	12	18	27	4	24	21	18	14	13	3	18
NW_018742204.1:4894017-4894583	55	63	55	58	34	48	44	71	49	40	41	34	14	28	23	41	42	25	38	37	17	19	26	26	26	44	20	42	44	48	47	46	47	46	26	42
NW_018742204.1:4896576-4896918	39	28	37	27	15	46	41	26	15	35	25	26	0	9	9	7	33	2	11	4	3	6	4	2	4	5	5	10	2	8	1	6	12	4	7	3
NW_018742204.1:4897568-4897971	72	70	76	48	57	57	59	72	52	35	26	53	8	17	9	7	56	11	4	18	13	7	16	13	12	14	7	11	7	20	6	12	13	9	11	16
NW_018742204.1:4899917-4900344	29	31	32	25	27	25	9	44	14	4	13	25	1	3	0	4	17	1	6	3	6	1	1	11	1	3	2	0	3	4	7	3	0	5	2	3
NW_018742204.1:4922265-4923036	19	16	19	8	12	10	4	6	14	6	14	8	8	13	3	6	2	2	13	14	10	0	6	6	2	4	2	2	6	4	0	0	2	2	0	0
NW_018742204.1:4925074-4925237	9	6	9	5	2	9	16	8	6	2	8	6	4	20	5	19	4	3	2	23	8	0	17	10	0	3	2	2	3	1	1	2	0	0	1	2
NW_018742204.1:4935863-4936433	24	31	21	19	19	27	25	22	13	22	11	30	29	45	31	38	16	29	16	27	35	29	31	22	20	22	25	19	29	23	35	15	26	27	16	19
NW_018742204.1:4937520-4938078	263	236	274	291	223	311	305	331	250	169	398	272	317	276	349	390	267	268	271	344	290	360	283	484	304	410	333	292	419	405	416	346	494	327	256	447
NW_018742204.1:4938154-4938339	8	8	10	17	4	10	9	18	7	11	7	14	10	8	2	18	5	10	10	5	10	15	11	20	14	6	18	8	8	6	13	21	32	5	9	13
NW_018742204.1:4938712-4938910	6	10	5	18	16	21	13	9	9	20	10	6	5	5	13	8	5	2	12	7	3	3	2	12	2	8	3	6	9	6	2	2	6	6	0	0
NW_018742204.1:4942764-4943194	8	26	5	15	10	17	11	15	12	10	23	6	24	17	15	11	6	12	15	25	20	9	15	26	12	20	16	15	12	14	8	16	30	10	5	20
NW_018742204.1:5039516-5039643	4	5	2	13	8	4	5	5	4	7	3	1	4	4	4	10	7	1	3	9	1	7	8	5	8	8	6	5	11	5	7	6	11	6	5	6
NW_018742204.1:5039970-5040540	42	39	43	55	32	37	37	42	43	28	42	39	26	30	35	42	37	17	36	25	36	36	43	51	24	37	39	17	47	37	31	42	33	45	26	37
NW_018742204.1:5043956-5044601	60	45	59	50	46	62	61	66	42	34	46	56	32	44	47	30	32	25	38	46	36	24	34	55	35	35	51	38	62	36	36	31	46	58	28	52
NW_018742204.1:5045052-5045374	12	7	11	5	3	7	12	2	8	4	2	4	15	5	10	10	11	9	6	22	2	6	9	10	0	1	10	5	10	5	8	4	4	2	8	4
NW_018742204.1:5070563-5070805	9	6	8	9	0	11	2	3	1	4	5	5	6	8	4	3	8	16	7	2	3	9	2	3	5	5	4	6	14	7	10	6	8	1	5	5
NW_018742204.1:5071231-5071841	67	82	67	88	50	77	86	74	77	79	79	58	54	33	98	71	46	38	55	41	46	56	59	61	83	111	87	79	90	116	93	86	125	119	58	79
NW_018742204.1:5078450-5078864	5	8	6	6	0	10	8	6	8	2	6	14	6	2	4	9	4	2	2	8	4	6	4	12	4	8	6	2	23	6	10	10	8	2	4	4
NW_018742204.1:5110207-5110687	10	8	11	8	4	3	10	10	11	3	6	8	8	4	13	7	8	2	4	15	6	12	4	8	5	6	7	5	11	5	5	8	9	4	8	3
NW_018742204.1:5111287-5111446	9	4	9	16	2	13	5	19	5	6	0	3	2	2	2	2	1	2	5	4	5	6	5	9	5	4	4	9	13	4	7	6	6	5	5	32
NW_018742204.1:5111699-5112224	18	14	17	26	16	22	26	15	6	15	23	15	8	18	16	17	14	15	16	30	14	18	15	18	29	22	12	8	27	21	22	14	30	20	17	28
NW_018742204.1:5116876-5117717	31	33	21	27	35	46	41	36	34	42	36	33	37	21	24	27	28	16	26	29	13	30	19	11	28	28	34	12	19	27	20	21	61	22	34	33
NW_018742204.1:5118050-5118782	15	10	16	11	7	12	2	14	6	7	23	7	8	3	15	15	9	14	6	1	6	4	17	6	5	11	14	10	12	15	7	8	3	14	1	12
NW_018742204.1:5123215-5123655	21	22	22	18	24	27	34	40	32	28	22	27	9	18	31	13	23	18	23	21	15	19	18	30	28	14	28	18	31	22	24	28	15	20	15	20
NW_018742204.1:5289656-5290487	34	32	37	40	22	41	50	31	35	31	63	41	66	50	80	46	48	26	31	36	40	57	54	62	42	66	61	39	70	41	70	63	78	38	34	75
NW_018742204.1:5299493-5300062	16	10	16	32	14	12	9	18	12	14	14	12	13	10	6	10	24	22	12	18	22	16	4	21	27	19	16	13	14	20	15	22	20	20	14	26
NW_018742204.1:5301062-5302680	4	12	4	12	0	6	14	2	6	5	13	0	12	14	6	9	11	16	7	20	2	14	9	10	12	17	12	6	21	8	11	16	15	16	6	20
NW_018742204.1:5313912-5314124	12	2	12	7	8	14	8	7	9	11	11	5	4	2	7	21	8	4	4	0	2	5	6	14	10	13	5	6	14	13	4	6	17	10	6	8
NW_018742204.1:5314233-5314593	24	11	26	17	15	16	4	6	5	6	20	12	12	7	6	11	10	11	15	14	6	18	8	6	12	13	9	10	10	21	6	10	11	14	10	4
NW_018742204.1:5319061-5319462	19	29	17	18	24	20	16	18	18	16	41	23	12	17	21	15	18	22	18	26	18	8	11	19	19	35	24	17	10	24	30	12	13	28	15	26
NW_018742204.1:5323933-5324148	9	6	7	10	10	8	3	12	6	3	9	6	9	3	11	8	4	4	4	4	3	4	1	14	9	6	5	9	3	9	6	10	5	6	1	5
NW_018742204.1:5330841-5331361	30	54	34	37	41	47	60	25	22	50	76	24	37	81	79	74	40	40	62	94	71	52	71	89	56	62	49	51	75	83	111	61	92	46	49	90
NW_018742204.1:5337902-5338175	2	2	2	1	1	3	5	2	1	1	2	1	13	4	5	15	6	10	6	6	5	8	4	13	14	3	9	5	4	6	7	4	3	7	7	5
NW_018742204.1:5339279-5339362	0	0	0	0	0	0	0	0	0	0	0	0	15	6	8	12	3	6	2	11	2	2	2	6	16	16	24	10	12	10	6	18	18	18	17	20
NW_018742204.1:5339789-5340189	9	7	6	4	3	5	9	6	4	17	7	5	23	31	21	13	18	15	12	20	42	20	10	26	39	31	42	29	23	39	21	20	36	40	22	28
NW_018742204.1:5341358-5341642	9	4	7	13	6	0	4	0	4	3	5	7	66	38	31	60	46	36	40	33	49	41	49	38	42	62	55	49	51	57	50	50	61	80	56	62
NW_018742204.1:5344495-5344664	0	0	0	0	0	0	0	0	0	0	0	0	10	3	8	6	6	2	0	4	8	8	5	2	11	24	23	13	29	31	19	15	13	18	20	10
NW_018742204.1:5345168-5345682	22	25	20	11	20	24	30	16	27	25	12	12	13	5	30	17	6	15	8	14	8	7	15	23	21	26	15	23	23	21	33	28	18	28	15	10
NW_018742204.1:5345827-5346546	21	15	19	15	4	24	10	10	11	7	16	15	4	11	22	23	18	8	13	9	5	17	27	20	12	13	19	10	9	13	11	8	29	11	14	20
NW_018742204.1:5377620-5379019	4	3	1	1	2	2	8	3	6	5	6	4	42	27	24	45	29	29	21	42	38	38	47	18	37	37	24	21	36	52	63	40	60	44	18	33
NW_018742204.1:5388744-5389092	16	22	16	14	6	16	14	18	8	13	20	14	18	12	20	30	4	21	12	26	10	8	6	18	24	44	17	11	22	18	26	15	29	19	14	8
NW_018742204.1:5389373-5389859	32	21	30	36	29	34	43	37	32	31	32	42	35	41	48	33	39	18	26	37	16	40	30	39	30	41	34	42	38	26	40	29	28	35	33	22
NW_018742204.1:5394166-5394820	461	489	451	400	363	457	371	463	364	333	458	435	457	388	520	482	338	330	390	400	351	406	430	473	393	560	459	443	523	510	600	506	633	488	383	518
NW_018742204.1:5395203-5395477	2	26	2	2	11	10	4	3	12	8	14	10	5	4	6	12	2	4	7	6	6	12	6	9	2	2	2	3	0	10	9	4	4	6	1	0
NW_018742204.1:5396037-5397234	79	129	75	68	69	80	88	66	31	91	76	68	52	47	53	58	58	49	64	31	82	75	78	79	63	136	112	70	100	90	90	56	74	151	56	76
NW_018742204.1:5397373-5397751	54	45	54	80	60	55	25	48	48	33	49	56	49	46	66	44	28	42	38	52	41	47	59	30	22	33	70	25	49	58	30	58	47	48	29	42
NW_018742204.1:5398727-5398855	12	16	12	8	6	26	18	12	7	8	16	10	8	4	20	7	3	6	10	6	15	3	9	6	9	9	16	14	0	8	4	17	0	18	19	12
NW_018742204.1:5400951-5401252	15	20	16	35	20	29	15	12	19	3	33	34	17	28	24	23	18	26	23	26	38	21	24	26	13	11	18	20	22	46	26	23	14	32	36	17
NW_018742204.1:5423543-5423686	17	16	17	22	5	34	6	5	12	9	44	24	22	28	31	31	16	14	8	23	16	24	20	14	24	25	18	14	29	15	26	21	26	13	6	20
NW_018742204.1:5467035-5467327	6	4	6	3	9	2	8	2	8	0	6	12	4	10	16	10	6	7	7	11	6	8	0	5	8	3	7	15	13	12	13	9	4	12	12	8
NW_018742204.1:5467443-5467823	6	19	7	15	8	3	14	8	5	1	9	5	18	2	7	7	6	12	6	8	8	12	6	12	14	8	10	15	7	17	12	18	26	24	4	13
NW_018742204.1:5474261-5476133	20	4	15	10	7	13	8	10	7	9	9	6	53	71	56	64	59	47	36	58	40	77	49	32	58	94	77	58	64	119	62	56	99	82	47	85
NW_018742204.1:5476606-5477146	1	4	2	1	9	2	2	1	2	2	4	2	202	135	200	173	106	135	143	237	164	182	162	90	133	142	169	179	141	172	161	177	179	189	148	193
NW_018742204.1:5479275-5479690	4	1	1	5	3	3	2	2	0	4	2	1	16	21	20	23	16	10	25	26	24	12	23	14	26	29	22	21	25	26	12	17	36	25	23	19
NW_018742204.1:5566804-5567798	82	82	82	87	59	75	73	86	112	64	96	117	80	48	85	89	66	55	44	76	70	88	98	105	100	103	115	97	104	126	138	97	105	123	87	143
NW_018742204.1:5581475-5581772	4	1	5	8	4	8	10	5	4	5	7	1	5	8	5	5	6	4	10	4	9	11	3	2	0	6	7	5	2	5	13	3	9	0	5	2
NW_018742204.1:5595772-5596284	26	20	26	42	23	32	34	27	16	27	13	26	4	4	12	6	2	0	2	6	2	4	4	18	4	2	10	14	18	12	4	2	10	12	16	8
NW_018742204.1:5597163-5597558	6	4	5	14	1	10	8	10	7	5	4	11	2	8	4	2	4	0	2	7	4	3	8	1	7	8	2	6	11	9	9	4	5	2	6	8
NW_018742204.1:5618514-5618971	8	9	10	2	3	6	9	0	6	11	11	7	2	2	18	15	4	8	3	10	7	2	8	10	1	6	8	9	5	6	23	12	10	18	5	8
NW_018742204.1:5620390-5620900	31	27	34	38	27	36	8	38	17	26	39	16	12	13	36	15	13	6	8	18	8	14	18	23	8	32	21	16	11	23	21	23	36	27	18	16
NW_018742204.1:5658206-5659776	68	51	67	59	38	51	54	60	68	41	47	68	74	61	71	65	74	55	41	80	49	67	93	51	42	65	66	64	46	74	98	64	60	43	63	75
NW_018742204.1:5661281-5662719	26	24	29	41	47	21	48	36	36	27	37	32	36	46	48	63	23	29	37	47	45	32	26	40	31	32	51	50	33	33	47	36	41	45	19	22
NW_018742204.1:5664047-5664277	6	7	8	6	11	8	3	10	4	2	6	6	5	2	9	8	12	9	7	3	9	15	8	4	5	15	10	4	11	5	8	9	5	1	5	10
NW_018742204.1:5707570-5708099	14	10	14	11	10	6	7	14	8	6	19	13	8	8	11	16	10	13	8	13	18	1	20	0	8	6	10	10	8	8	10	10	12	13	9	16
NW_018742204.1:5708663-5709616	184	155	158	158	137	133	162	152	106	128	195	139	160	155	161	128	137	93	118	157	147	115	117	91	168	185	180	104	194	172	226	175	188	173	135	163
NW_018742204.1:5709838-5710073	12	27	15	7	13	16	6	22	9	6	15	22	17	8	18	12	13	8	9	16	7	9	8	7	14	5	21	11	12	15	5	9	18	9	9	12
NW_018742204.1:5710737-5711231	14	1	10	6	5	6	1	8	4	1	5	2	0	4	3	6	6	5	5	6	6	8	5	6	15	5	12	3	2	2	5	5	1	2	14	8
NW_018742204.1:5711316-5711980	40	59	38	67	49	80	59	62	60	55	90	57	61	55	78	115	46	61	49	96	55	72	64	107	84	79	72	57	88	69	98	71	70	90	77	111
NW_018742204.1:5718161-5718551	13	8	12	4	6	10	22	19	7	3	4	10	12	6	8	9	5	4	0	17	10	11	10	16	11	9	6	5	8	13	4	6	5	7	15	2
NW_018742204.1:5718627-5719603	7	10	9	9	12	6	2	9	6	4	9	9	4	8	8	11	7	2	6	5	10	11	16	1	9	10	16	4	20	21	4	21	7	9	8	13
NW_018742204.1:5723142-5723864	69	86	68	71	47	93	58	58	34	52	49	90	56	63	49	59	56	47	52	38	64	67	54	48	83	86	74	86	76	75	94	64	59	87	55	89
NW_018742204.1:5725609-5725821	4	8	3	19	12	11	6	12	4	7	8	6	7	23	7	23	9	23	9	8	3	10	10	10	10	19	27	8	8	11	18	6	7	2	11	15
NW_018742204.1:5726025-5726139	2	11	2	7	15	12	12	14	5	3	8	10	5	14	4	18	8	1	12	12	9	16	16	17	12	16	15	9	10	9	8	12	22	13	10	14
NW_018742204.1:5728907-5729409	22	14	19	11	11	17	23	6	8	4	20	15	14	11	26	21	11	16	12	15	14	21	21	16	13	15	13	14	24	14	20	20	17	23	9	25
NW_018742204.1:5731726-5732317	23	20	15	20	21	50	14	31	22	18	18	17	14	18	15	34	25	28	35	33	24	37	22	39	19	11	20	24	23	27	45	27	22	28	14	28
NW_018742204.1:5733073-5733248	36	36	34	48	57	67	30	40	21	40	38	38	26	17	21	58	16	27	27	33	20	25	27	44	22	22	27	33	13	19	27	12	27	22	23	18
NW_018742204.1:5733538-5733818	29	30	31	46	35	42	37	58	29	18	16	20	24	32	27	28	27	13	21	22	61	37	14	42	23	33	39	39	25	34	17	33	19	29	25	25
NW_018742204.1:5737115-5737388	26	4	26	21	6	12	2	17	10	9	8	10	7	4	24	26	8	8	8	14	18	19	8	6	14	9	15	16	22	15	16	5	8	4	8	13
NW_018742204.1:5748158-5748581	3	4	3	4	0	2	7	4	2	0	29	4	32	37	41	59	0	2	66	64	43	2	31	69	2	2	5	0	0	8	6	4	2	2	0	0
NW_018742204.1:5748685-5749299	13	13	11	6	19	14	6	12	5	12	11	10	16	15	14	31	5	6	9	19	26	11	22	13	12	11	9	6	15	14	12	8	13	5	12	11
NW_018742204.1:5749995-5750550	44	53	45	48	45	40	55	61	37	62	56	39	44	31	41	39	20	19	60	48	40	28	23	20	33	21	24	27	39	59	56	35	42	32	36	52
NW_018742204.1:5751060-5751594	16	26	16	35	44	37	14	30	29	30	18	28	23	30	20	22	13	26	10	16	27	36	28	26	18	34	17	19	37	17	36	10	27	21	20	35
NW_018742204.1:5753567-5753690	22	48	22	37	39	16	29	44	31	30	35	35	32	50	31	41	30	37	29	48	47	49	33	46	32	35	55	26	34	44	38	52	44	49	44	63
NW_018742204.1:5753786-5754759	25	25	28	35	25	39	19	22	18	22	32	44	38	28	35	34	18	15	24	20	16	29	34	37	29	34	43	26	33	21	27	16	23	34	22	25
NW_018742204.1:5757905-5758638	40	46	45	44	31	44	34	54	50	40	68	45	46	59	45	77	32	30	46	61	57	63	74	73	59	56	66	38	72	43	62	45	50	49	51	57
NW_018742204.1:5759847-5760234	10	2	8	13	7	2	9	11	3	7	7	3	2	7	7	8	3	3	4	9	2	3	9	13	10	4	4	9	6	8	4	7	5	2	1	9
NW_018742204.1:5760315-5760577	16	12	17	27	10	21	18	19	29	11	13	5	7	13	13	14	21	20	14	13	8	15	20	21	14	17	17	13	29	14	14	9	9	15	9	10
NW_018742204.1:5763277-5764026	45	41	41	41	31	44	36	36	34	29	39	22	49	42	37	62	36	38	44	36	56	46	35	50	41	62	45	48	30	42	66	38	51	49	26	43
NW_018742204.1:5764143-5764662	23	39	24	37	21	21	35	37	32	34	31	31	38	31	33	42	27	20	32	49	33	29	56	38	34	59	30	34	47	46	51	42	58	48	26	39
NW_018742204.1:5766195-5766511	8	11	6	8	9	17	10	15	6	4	10	8	6	8	0	6	8	4	4	8	8	3	4	4	6	5	9	7	6	9	7	8	4	1	0	9
NW_018742204.1:5768009-5769000	25	43	33	31	32	32	36	23	37	30	24	43	31	30	36	54	17	22	22	35	20	30	22	35	35	30	55	34	36	24	41	24	63	35	31	32
NW_018742204.1:5771069-5771322	4	8	5	14	9	10	4	12	5	4	6	2	11	19	15	5	4	0	2	7	10	2	2	8	9	4	11	11	11	6	9	9	9	4	7	3
NW_018742204.1:5773245-5773603	9	5	11	7	9	6	13	24	9	9	5	3	2	5	11	10	1	5	0	7	6	8	13	13	6	6	8	5	8	7	6	0	9	0	5	6
NW_018742204.1:5775200-5775455	10	8	8	8	5	8	3	4	6	3	10	5	2	4	6	17	3	6	6	7	11	11	4	8	8	3	1	10	1	6	8	6	6	4	4	5
NW_018742204.1:5776690-5776986	15	2	13	4	7	8	9	2	4	3	5	7	17	11	12	14	6	3	4	6	7	6	20	17	9	12	16	8	2	12	22	6	7	10	4	7
NW_018742204.1:5777066-5777438	37	28	43	31	15	29	40	42	24	30	51	21	31	40	39	36	25	30	23	34	31	23	20	36	37	44	48	30	25	32	47	36	44	45	16	32
NW_018742204.1:5777561-5778074	22	27	21	43	21	23	47	48	30	23	41	23	32	22	29	32	26	26	40	31	25	31	46	39	34	57	27	41	44	41	42	45	64	43	23	63
NW_018742204.1:5780435-5781295	77	59	77	95	100	93	85	105	72	60	93	103	63	66	97	96	49	54	77	81	95	93	86	82	77	92	87	92	117	83	91	68	110	103	90	96
NW_018742204.1:5782663-5783603	29	36	29	39	28	32	17	34	19	12	22	41	24	11	12	8	14	12	17	0	16	18	31	24	8	14	16	36	16	29	43	16	27	18	6	13
NW_018742204.1:5832656-5832811	3	1	4	1	4	1	0	6	0	1	8	2	19	8	14	2	5	4	8	4	7	15	12	13	13	5	19	7	15	11	11	16	11	11	12	7
NW_018742204.1:5837864-5838399	11	7	8	2	7	9	13	8	10	6	15	12	7	12	6	10	13	6	8	15	6	7	14	21	14	7	7	17	4	12	5	5	9	15	8	3
NW_018742204.1:5839253-5839593	139	87	141	129	114	128	100	121	90	105	115	111	89	62	145	105	84	78	67	107	126	97	134	138	121	128	101	104	124	118	124	111	137	56	79	141
NW_018742204.1:5839835-5841596	6	28	3	17	17	22	13	6	6	10	7	6	13	27	63	12	108	67	11	15	9	127	8	16	110	128	160	99	110	151	139	142	104	155	92	166
NW_018742204.1:5851806-5852223	6	14	6	6	5	13	8	12	6	15	18	12	8	4	20	12	5	14	7	14	17	14	4	14	7	16	19	8	6	22	18	10	16	15	8	14
NW_018742204.1:5852313-5852715	61	43	60	49	42	53	33	55	49	60	65	40	59	35	31	52	36	31	34	59	51	55	41	64	59	79	42	35	48	45	76	39	46	63	29	30
NW_018742204.1:5853433-5853728	26	17	27	37	13	19	32	25	12	14	24	22	18	20	25	31	11	15	19	11	19	21	13	15	30	23	16	19	25	27	29	19	33	20	44	22
NW_018742204.1:5866114-5866746	11	4	11	6	3	4	8	10	0	6	20	7	38	35	24	36	27	10	25	28	14	21	23	34	41	46	26	29	43	35	25	30	31	32	26	65
NW_018742204.1:5919415-5919560	9	10	9	29	29	14	22	8	17	14	16	12	14	12	28	24	21	7	16	24	16	12	18	20	12	18	24	12	15	28	28	17	14	12	6	16
NW_018742204.1:5920942-5921192	5	4	4	9	12	12	12	4	5	2	4	9	4	7	6	6	5	12	4	3	2	5	7	4	10	20	6	9	8	14	16	18	10	13	2	12
NW_018742204.1:5921321-5921525	16	10	16	11	3	9	7	3	6	7	11	9	10	8	5	26	17	6	0	8	9	4	7	11	7	15	13	14	7	7	15	8	17	21	12	13
NW_018742204.1:5922527-5923316	66	42	56	74	45	71	72	80	53	47	58	62	49	59	49	67	55	48	55	49	49	45	52	60	54	60	61	74	59	56	55	55	89	61	49	72
NW_018742204.1:5923566-5923821	15	14	15	22	18	25	20	20	25	15	9	18	2	5	5	3	3	3	0	0	0	2	6	11	6	7	6	2	16	4	6	0	10	3	2	1
NW_018742204.1:5947755-5948614	61	39	55	75	38	45	67	46	39	60	76	42	55	23	25	51	31	11	20	45	51	22	33	38	25	51	74	43	53	81	53	67	49	50	49	73
NW_018742204.1:5949170-5949707	33	43	32	31	21	18	31	25	15	18	32	39	16	16	12	18	18	6	9	15	12	4	28	16	22	38	32	26	24	11	18	29	29	46	15	37
NW_018742204.1:5975713-5975832	8	6	8	4	8	7	6	16	2	12	4	10	8	2	6	8	6	1	6	5	4	5	6	4	8	7	7	7	9	12	7	10	8	2	4	6
NW_018742204.1:5980389-5980513	31	44	32	28	16	40	30	34	24	30	20	56	6	16	24	18	14	6	11	18	22	17	20	12	13	16	14	22	34	16	35	16	17	17	27	11
NW_018742204.1:5983623-5983708	9	30	11	18	16	23	18	25	17	11	11	19	8	6	6	9	5	7	3	6	1	4	3	3	8	11	4	3	9	8	4	6	16	8	12	8
NW_018742204.1:5991933-5992144	6	4	6	4	2	10	8	4	1	12	2	6	10	10	8	4	0	5	2	2	3	6	4	2	8	8	12	2	4	14	12	4	5	2	11	7
NW_018742204.1:6002257-6002518	0	1	2	4	3	2	1	2	3	0	14	3	36	24	47	52	31	19	11	36	19	46	26	25	34	48	55	35	28	25	37	28	39	49	32	21
NW_018742204.1:6003338-6003732	0	0	1	1	2	3	3	4	1	0	19	2	53	40	45	45	16	30	38	65	43	59	48	51	49	41	49	24	63	37	45	31	26	46	17	23
NW_018742204.1:6006243-6006470	48	29	48	40	35	79	34	30	24	29	35	28	28	12	26	42	20	12	34	20	19	35	21	64	6	29	19	2	44	0	11	29	43	0	34	7
NW_018742204.1:6008457-6008553	0	0	0	0	0	0	0	0	0	0	0	0	10	6	4	4	0	4	11	14	22	10	7	7	0	10	6	6	18	10	6	14	15	9	3	6
NW_018742204.1:6034287-6034685	13	10	12	10	15	12	8	10	6	9	30	3	32	14	23	33	11	15	23	21	24	15	27	17	19	17	20	15	37	25	11	20	22	17	31	28
NW_018742204.1:6035231-6035900	49	36	52	46	32	14	42	35	26	18	48	15	34	25	43	33	29	27	33	38	33	43	36	37	33	35	68	21	36	56	35	42	40	24	24	44
NW_018742204.1:6036802-6036958	12	10	12	7	1	14	4	13	8	3	11	17	9	10	4	24	9	13	8	18	9	10	10	26	9	5	11	1	7	4	4	7	9	10	1	16
NW_018742204.1:6037354-6037896	5	13	4	7	8	12	4	4	3	0	10	2	13	2	20	18	10	6	7	8	0	3	5	8	4	15	3	4	7	15	3	4	6	2	4	9
NW_018742204.1:6038803-6039368	16	5	14	10	4	23	2	11	7	5	14	17	15	6	14	17	4	4	11	7	9	9	13	15	8	14	28	24	18	17	12	8	12	4	23	20
NW_018742204.1:6039733-6040488	12	7	13	13	21	35	17	4	20	18	26	13	6	10	0	1	4	6	0	3	2	9	0	13	19	21	6	13	6	3	16	14	23	18	10	8
NW_018742204.1:6040887-6041301	4	5	4	5	7	7	8	9	3	1	5	9	2	2	11	5	10	5	2	7	3	3	4	4	5	10	5	1	3	3	12	2	5	5	3	12
NW_018742204.1:6049972-6051384	8	8	8	25	27	18	16	15	17	17	19	22	11	29	31	14	28	20	14	26	30	18	10	16	26	12	18	41	12	22	32	28	14	33	6	26
NW_018742204.1:6063565-6064192	12	18	10	11	7	15	27	14	10	14	11	14	15	15	9	12	12	6	17	14	9	20	14	23	10	27	24	11	20	14	15	10	23	16	15	12
NW_018742204.1:6132289-6133039	4	14	4	16	2	14	8	6	8	6	4	2	2	8	4	12	0	2	4	2	12	10	8	18	8	14	14	8	6	19	12	6	15	8	14	12
NW_018742204.1:6133401-6134295	73	75	63	69	49	95	45	100	56	46	52	72	78	73	119	104	35	65	69	102	92	85	99	113	89	101	133	93	101	117	93	85	86	97	54	101
NW_018742204.1:6139277-6139910	55	48	52	79	60	58	64	55	55	34	66	56	68	77	81	112	65	73	53	65	61	92	79	101	55	60	87	56	64	64	94	66	63	64	61	106
NW_018742204.1:6179881-6180268	16	27	17	14	25	27	40	31	6	29	24	28	33	21	22	17	6	11	21	14	22	25	20	19	17	21	15	34	55	14	21	28	21	28	27	14
NW_018742204.1:6181070-6181542	56	61	71	61	71	54	60	83	53	48	63	64	49	35	46	69	34	38	53	79	51	42	73	72	48	37	45	36	47	44	51	44	40	47	39	48
NW_018742204.1:6209975-6211411	206	155	221	208	165	233	180	220	151	130	162	163	89	84	65	128	58	58	59	62	64	80	65	145	82	103	95	79	76	80	98	74	78	72	37	117
NW_018742204.1:6222382-6223220	154	176	148	151	108	205	141	215	168	110	169	165	221	180	209	184	128	104	124	207	158	170	191	186	193	228	201	199	216	214	212	229	295	194	171	304
NW_018742204.1:6223340-6223723	35	26	38	24	21	48	22	26	13	22	27	13	13	26	26	43	35	20	21	21	21	25	21	50	28	51	17	42	45	42	30	38	41	31	23	53
NW_018742204.1:6223838-6224363	170	178	171	166	151	132	141	157	99	129	201	119	122	171	211	209	112	164	142	209	184	195	190	169	161	113	147	112	169	177	150	138	177	173	124	165
NW_018742204.1:6224465-6225188	21	30	20	15	40	19	32	10	19	15	22	7	12	20	24	34	17	23	18	15	19	15	21	33	20	21	23	29	66	29	17	27	16	27	14	19
NW_018742204.1:6226727-6228145	49	51	38	43	35	28	58	44	32	35	57	37	60	38	88	55	49	53	36	76	46	69	56	78	55	82	76	54	67	72	68	60	95	66	58	88
NW_018742204.1:6249724-6251035	46	40	50	57	38	66	58	42	36	44	57	31	36	47	33	59	31	43	49	63	41	61	66	63	52	79	73	50	80	89	57	65	90	72	75	50
NW_018742204.1:6259055-6259482	271	263	267	260	228	230	240	258	241	217	280	271	216	242	234	251	207	201	215	293	227	246	229	279	275	346	342	310	359	327	343	292	360	320	210	324
NW_018742204.1:6260125-6260641	74	112	78	107	52	99	46	76	65	64	136	101	180	212	193	291	219	147	132	160	171	224	261	253	175	271	281	167	198	226	289	239	243	227	148	250
NW_018742204.1:6262486-6262746	8	6	8	8	6	14	7	10	8	10	12	8	13	4	10	2	6	10	8	6	12	4	8	9	11	10	18	10	0	16	13	6	19	6	10	14
NW_018742204.1:6263835-6264003	21	29	13	26	8	25	17	17	24	29	20	29	46	13	8	23	23	21	19	22	11	27	15	18	17	16	50	22	14	32	28	16	34	34	16	27
NW_018742204.1:6297840-6298610	16	19	19	29	14	18	12	14	23	9	23	19	23	18	28	23	11	9	15	10	10	11	17	20	21	13	24	12	14	31	19	16	30	28	13	16
NW_018742204.1:6302415-6303102	31	34	32	31	31	15	24	35	24	33	46	16	40	40	50	49	29	31	34	39	53	40	46	60	44	49	61	49	61	57	51	42	64	50	41	37
NW_018742204.1:6303261-6303480	18	20	17	26	8	15	10	18	16	16	10	15	9	14	3	16	18	6	12	10	9	10	24	25	17	18	24	6	18	10	18	11	25	11	0	23
NW_018742204.1:6315309-6316691	67	45	56	97	56	80	47	75	60	45	73	76	52	69	94	46	72	68	65	70	61	87	71	78	74	102	100	78	93	87	68	77	77	78	61	51
NW_018742204.1:6320425-6321115	20	45	22	46	20	32	28	50	50	14	40	23	30	27	33	38	33	26	11	32	21	36	60	21	46	42	64	38	42	55	63	32	56	41	35	30
NW_018742204.1:6326205-6327058	39	31	39	24	22	25	30	13	19	12	29	16	27	20	21	9	18	24	17	14	18	22	14	18	15	29	21	33	33	21	24	27	20	45	17	32
NW_018742204.1:6336508-6336750	25	10	23	14	8	12	13	12	12	15	21	17	10	3	19	15	7	11	8	7	9	2	11	22	12	11	31	29	21	15	29	13	13	10	17	25
NW_018742204.1:6383095-6383791	23	25	26	33	12	33	31	26	16	17	55	29	35	36	43	50	35	29	41	40	15	33	25	57	30	51	39	37	61	61	49	45	77	33	25	55
NW_018742204.1:6408500-6408724	2	11	2	4	2	8	5	10	2	2	8	16	9	6	4	8	9	14	6	15	8	0	12	2	23	6	7	8	12	17	22	14	16	14	12	16
NW_018742204.1:6414565-6414912	2	11	2	2	6	12	6	5	7	4	7	6	0	5	18	4	4	5	6	2	6	13	14	4	2	14	11	12	14	8	12	11	14	10	8	14
NW_018742204.1:6421398-6421842	18	17	17	20	28	41	33	29	17	38	21	24	28	20	36	47	16	21	19	41	23	25	28	63	36	24	44	31	39	24	25	35	40	28	35	36
NW_018742204.1:6463432-6464238	14	15	10	16	9	14	3	10	20	11	17	11	1	2	4	1	6	7	2	5	1	4	2	5	1	0	7	4	4	1	6	1	3	3	7	3
NW_018742204.1:6492011-6492968	32	31	34	25	24	39	44	21	25	25	54	10	50	75	50	58	27	41	32	60	53	37	26	46	43	80	53	68	72	63	83	55	75	68	39	62
NW_018742204.1:6501803-6502118	17	3	17	16	17	10	10	6	12	11	5	19	6	5	7	3	1	0	5	2	0	2	4	3	1	4	2	2	2	7	2	0	3	2	5	2
NW_018742204.1:6503330-6503815	33	37	33	37	31	25	17	18	15	18	42	25	35	33	45	64	45	41	32	39	51	45	56	40	43	65	31	37	59	37	39	36	46	61	44	76
NW_018742204.1:6503901-6504121	11	11	12	4	18	5	10	8	4	12	9	6	7	9	16	6	8	5	3	7	6	15	9	10	3	17	3	2	4	4	4	8	8	3	8	6
NW_018742204.1:6506558-6506783	4	11	2	14	9	13	10	9	10	8	7	5	16	4	4	8	2	9	8	10	11	8	6	9	12	21	12	4	6	10	10	2	11	13	9	10
NW_018742204.1:6506912-6507713	17	4	10	9	8	7	3	14	11	7	8	4	16	5	9	9	10	11	7	14	3	14	10	11	5	16	10	13	15	9	12	9	17	10	12	20
NW_018742204.1:6510706-6510873	10	13	10	25	4	12	10	9	6	6	11	10	16	8	12	4	6	21	5	9	11	12	6	4	20	12	8	15	8	10	23	18	22	20	18	13
NW_018742204.1:6513539-6513786	19	9	19	10	13	13	15	12	17	12	30	7	9	4	9	4	11	7	3	19	13	16	5	11	17	6	0	9	15	7	8	8	4	8	2	12
NW_018742204.1:6513995-6514369	33	10	33	24	23	25	11	17	20	15	29	21	14	15	15	20	32	19	19	21	26	31	35	20	25	26	31	16	30	25	21	24	22	15	16	29
NW_018742204.1:6521594-6521681	10	9	10	24	8	8	10	6	5	8	12	19	14	8	2	11	8	10	12	4	12	10	23	8	12	32	12	14	13	23	16	14	7	8	8	17
NW_018742204.1:6523771-6524191	2	3	2	6	15	3	7	2	8	0	3	10	11	10	3	5	2	6	3	11	1	0	5	10	12	10	6	7	1	2	1	2	9	6	2	14
NW_018742204.1:6525178-6525426	12	3	5	5	8	2	9	7	8	3	5	13	8	4	6	13	5	8	6	8	3	16	8	8	14	6	10	12	11	18	11	6	7	5	6	12
NW_018742204.1:6529684-6530022	38	27	38	39	30	57	32	62	36	24	51	54	49	29	31	48	29	20	33	22	32	33	70	28	36	34	38	33	44	36	56	24	55	36	32	37
NW_018742204.1:6532513-6532673	124	114	124	158	110	125	126	117	211	104	16	182	10	1	6	2	92	2	0	4	2	0	0	45	6	6	2	2	10	4	8	10	6	0	4	2
NW_018742204.1:6551245-6551808	27	28	28	30	26	18	13	40	28	23	29	23	30	14	21	36	23	21	16	19	12	25	17	28	16	16	18	18	18	17	30	17	43	20	22	28
NW_018742204.1:6553276-6553692	13	19	13	14	8	14	14	15	14	15	18	20	38	11	20	14	13	16	14	12	17	18	23	31	23	10	23	11	6	22	39	24	25	22	40	19
NW_018742204.1:6598199-6598695	12	10	12	16	6	12	11	8	14	3	19	10	6	4	10	14	13	10	6	23	2	12	7	10	6	6	23	8	6	20	17	10	10	2	3	7
NW_018742204.1:6599879-6600029	34	10	30	17	18	14	23	27	24	20	29	15	17	16	30	47	21	13	18	26	19	20	20	26	23	23	31	22	34	19	31	14	39	22	30	19
NW_018742204.1:6635409-6635966	50	54	39	62	33	46	29	44	34	32	46	24	49	29	52	55	31	32	26	46	35	52	39	45	42	37	53	31	66	68	43	46	50	44	26	63
NW_018742204.1:6655048-6655303	8	10	8	10	7	12	4	19	16	8	18	20	17	21	26	27	18	25	16	38	14	30	17	21	35	24	42	21	28	18	23	9	26	18	20	18
NW_018742204.1:6657733-6658054	5	3	6	7	8	5	8	6	14	1	12	8	11	9	14	12	2	4	8	7	10	8	1	9	14	10	11	12	13	12	10	11	24	11	14	8
NW_018742204.1:6658404-6659069	11	11	7	10	10	20	10	13	7	11	32	9	41	40	31	41	22	37	28	31	31	38	43	50	27	39	39	39	42	52	45	39	47	34	49	62
NW_018742204.1:6663055-6663735	14	10	14	8	8	9	4	6	11	6	9	5	4	4	5	3	3	2	4	14	1	2	4	1	8	6	3	5	3	7	3	1	16	10	10	12
NW_018742204.1:6663814-6664526	19	8	19	6	12	19	10	9	9	11	20	7	17	22	18	18	26	11	17	16	15	24	18	19	26	17	15	22	33	34	29	14	36	41	20	22
NW_018742204.1:6675053-6675522	100	89	100	87	55	91	59	97	42	78	102	68	85	102	90	121	86	71	76	99	121	90	77	186	89	116	123	69	84	132	118	80	133	98	98	112
NW_018742204.1:6675640-6675962	6	8	6	3	8	2	8	6	6	4	6	4	0	16	12	13	1	10	16	12	6	6	6	6	6	6	8	10	2	10	9	4	20	11	2	14
NW_018742204.1:6688204-6688913	23	29	27	29	19	54	14	46	10	30	35	28	26	18	25	28	24	28	16	25	22	15	24	21	24	36	30	17	13	24	35	32	28	18	31	23
NW_018742204.1:6692495-6692962	35	35	43	27	31	35	33	45	32	28	28	38	27	30	37	27	24	29	29	40	15	25	40	22	35	45	46	36	39	46	31	42	41	37	23	40
NW_018742204.1:6842510-6842971	9	6	8	7	7	15	7	5	5	13	17	5	2	10	9	11	11	5	5	7	5	6	15	21	3	12	7	1	8	7	10	9	12	10	11	7
NW_018742204.1:6843283-6844127	59	63	61	66	67	45	67	42	29	50	78	49	66	95	91	92	52	53	59	91	80	110	98	98	71	132	102	70	87	81	100	69	118	103	74	77
NW_018742204.1:6848786-6849171	585	612	585	463	235	395	642	434	379	335	610	489	930	743	695	660	509	641	547	1156	606	697	623	460	919	1209	728	659	837	915	1015	783	1398	760	569	1219
NW_018742204.1:6849314-6850005	736	733	736	624	374	705	708	558	517	545	1328	713	2235	1974	1935	1696	1527	1452	1392	3027	1670	2428	2066	1323	2646	3057	2209	2016	2768	2785	3241	2553	4041	2531	1843	3064
NW_018742204.1:6853573-6854198	6	12	5	9	6	8	5	11	12	4	5	17	11	3	20	8	6	8	16	7	7	10	6	11	4	7	6	7	11	12	5	15	21	5	7	6
NW_018742204.1:6969228-6970152	28	32	26	29	18	31	43	38	23	16	26	24	38	17	22	38	23	33	20	29	39	27	31	33	25	29	42	14	36	23	28	22	36	38	18	40
NW_018742204.1:6974478-6976139	19	17	17	12	25	8	24	18	18	20	12	14	10	5	12	8	28	10	21	6	14	15	6	20	13	15	10	11	24	16	17	8	28	12	18	14
NW_018742204.1:7087215-7087265	0	0	0	0	0	0	0	0	0	0	0	0	20	13	20	8	16	5	0	8	17	6	12	10	10	4	6	6	8	6	9	4	12	4	9	2
NW_018742204.1:7101175-7101512	10	6	10	16	14	6	18	18	10	5	6	14	18	15	15	13	2	23	12	18	25	4	10	14	13	14	14	13	20	24	16	20	21	6	15	14
NW_018742204.1:7165954-7166479	47	49	50	43	48	53	30	41	46	48	62	46	24	22	25	23	29	18	20	31	17	12	20	25	36	25	37	17	30	41	55	25	27	30	29	27
NW_018742204.1:7217081-7217707	24	6	20	16	15	12	4	19	11	8	11	5	14	25	25	26	11	7	17	26	21	14	20	18	9	35	23	21	28	23	25	18	30	15	22	22
NW_018742204.1:7268610-7268687	8	2	10	14	3	9	15	3	10	6	8	6	2	0	13	12	9	4	0	15	4	6	4	12	8	10	1	4	4	12	9	2	6	4	1	5
NW_018742204.1:7303358-7303770	11	4	9	8	8	9	11	3	6	3	4	4	3	0	6	4	4	4	9	7	3	8	7	5	3	8	1	4	12	17	8	4	9	9	8	6
NW_018742204.1:7306817-7308006	692	474	692	590	230	348	749	550	784	428	413	712	305	263	82	194	76	41	40	91	76	54	183	26	21	107	21	37	107	108	43	16	27	53	55	44
NW_018742204.1:7310415-7310680	46	68	46	59	45	65	60	51	55	43	49	60	133	112	72	123	39	63	85	62	77	101	122	59	62	122	110	77	119	100	56	74	70	50	68	120
NW_018742204.1:7311248-7311415	19	11	19	21	21	22	27	16	30	9	20	22	15	13	2	13	2	12	6	6	10	2	11	10	9	10	6	8	14	8	12	11	3	22	8	12
NW_018742204.1:7312078-7312518	65	72	68	40	53	55	68	49	61	47	61	52	74	51	56	70	33	37	40	39	42	66	48	60	48	45	40	39	65	91	55	50	60	82	48	31
NW_018742204.1:7315011-7315258	2	18	2	4	10	14	6	14	10	6	4	10	0	2	4	19	0	4	4	8	0	10	2	10	8	8	12	4	10	0	0	0	6	4	2	6
NW_018742204.1:7316482-7316789	25	11	23	16	28	14	28	22	22	20	24	22	7	23	24	28	24	19	14	27	9	21	17	25	25	22	27	9	25	19	21	16	21	19	15	15
NW_018742204.1:7318387-7318740	22	23	34	34	31	25	27	19	28	14	33	21	23	19	29	33	26	20	16	39	16	18	12	15	11	16	25	19	27	28	12	22	19	28	19	33
NW_018742204.1:7319393-7319734	14	21	12	11	6	23	23	13	7	4	10	11	7	12	10	22	3	2	5	12	8	9	9	8	2	10	12	10	14	12	10	6	16	10	7	18
NW_018742204.1:7321522-7322480	44	31	42	26	57	22	35	47	48	25	54	42	53	37	34	40	29	31	27	36	43	34	38	31	43	43	46	32	21	53	40	28	45	44	35	39
NW_018742204.1:7324239-7324892	13	9	9	9	9	9	5	2	6	6	2	14	5	5	7	8	6	3	7	8	3	11	9	8	8	10	8	22	9	13	18	14	3	11	8	8
NW_018742204.1:7325580-7326027	22	27	17	17	28	14	10	19	30	17	25	14	22	24	30	17	3	18	14	19	14	15	19	17	36	25	34	19	26	20	29	25	21	29	16	33
NW_018742204.1:7326984-7327352	2	1	4	10	4	5	3	2	2	0	11	6	1	20	16	29	0	19	7	16	9	18	4	18	21	8	5	10	10	10	10	4	13	12	11	11
NW_018742204.1:7327763-7328169	2	0	2	1	0	0	0	0	0	0	24	0	0	26	22	24	0	19	13	17	20	25	2	28	16	15	20	11	32	18	32	21	33	25	19	12
NW_018742204.1:7381816-7382444	15	16	15	5	6	2	9	8	18	10	9	10	21	18	28	12	18	8	14	16	22	17	20	25	14	42	12	19	34	37	27	16	30	22	14	28
NW_018742204.1:7392055-7392338	5	8	7	11	14	14	8	17	11	4	6	20	1	4	3	11	3	2	5	3	9	4	3	10	5	4	5	3	8	5	8	2	5	16	10	5
NW_018742204.1:7395892-7396343	12	7	13	3	5	14	9	8	11	9	6	8	10	6	6	12	9	3	3	13	4	4	5	19	5	5	4	3	2	13	1	3	10	7	3	8
NW_018742204.1:7421259-7421393	15	7	7	6	18	7	10	7	7	6	10	6	20	12	14	8	13	15	16	22	11	14	10	11	14	15	18	10	22	17	7	18	14	6	10	20
NW_018742204.1:7452328-7452485	6	2	6	12	0	1	0	0	5	4	0	2	4	1	8	6	4	5	2	1	9	3	5	32	10	10	6	0	8	10	4	6	2	7	10	15
NW_018742204.1:7459849-7461073	91	95	85	66	55	89	49	128	65	69	73	91	81	79	90	76	46	57	48	99	81	51	74	73	72	69	70	44	52	60	91	47	102	76	65	53
NW_018742204.1:7463912-7464307	12	3	8	9	5	11	4	14	13	3	7	4	6	6	19	14	5	2	5	10	18	15	14	16	2	21	13	8	15	5	10	14	14	13	19	5
NW_018742204.1:7464592-7465300	2	5	3	5	8	1	7	4	11	1	7	5	6	5	5	9	9	4	2	11	12	7	6	3	4	3	3	2	4	3	8	3	8	10	11	7
NW_018742204.1:7469230-7469751	12	14	12	14	6	15	6	10	18	16	10	19	6	17	8	8	6	3	6	7	4	10	16	2	2	16	15	6	6	2	10	10	12	12	6	4
NW_018742204.1:7473296-7473959	2	8	2	4	2	14	5	6	6	4	5	6	12	6	11	6	2	10	8	4	14	4	13	3	2	0	0	0	6	6	0	8	1	2	12	6
NW_018742204.1:7481236-7481685	47	48	50	50	44	53	50	73	48	42	25	41	30	28	0	31	0	11	24	71	32	1	55	16	1	0	0	2	0	0	0	0	2	3	2	0
NW_018742204.1:7608879-7609167	4	4	5	15	5	10	11	4	6	7	19	5	14	13	19	20	20	13	18	23	12	22	21	25	22	21	10	16	20	9	15	11	22	18	13	16
NW_018742204.1:7615386-7615637	51	66	52	65	57	35	63	68	41	67	46	67	50	89	96	59	60	75	72	81	88	98	61	69	47	112	95	74	72	88	105	75	108	72	49	64
NW_018742204.1:7616413-7617589	14	18	14	22	15	28	4	18	30	16	27	20	36	47	30	50	13	19	25	22	30	34	47	12	31	46	40	39	42	49	52	43	44	41	31	37
NW_018742204.1:7618323-7618671	1	2	0	0	1	0	0	0	0	0	10	0	15	20	12	26	5	14	13	14	14	10	14	17	17	16	16	24	12	14	16	9	28	12	14	16
NW_018742204.1:7626880-7627349	23	14	25	22	22	16	10	14	6	16	10	5	0	4	0	1	2	4	2	4	1	4	0	7	10	8	0	16	1	4	11	0	8	13	6	7
NW_018742204.1:7641282-7641677	0	4	1	6	3	7	3	6	1	8	5	11	2	11	8	5	1	0	6	5	6	1	4	8	11	5	6	3	10	8	12	10	11	2	8	4
NW_018742204.1:7651178-7651297	16	8	17	15	14	14	16	20	12	12	14	14	4	5	8	14	2	6	7	7	20	1	19	14	9	10	10	7	17	9	7	15	19	8	16	13
NW_018742204.1:7655728-7656339	5	10	8	2	3	6	2	11	6	4	16	3	18	6	10	0	6	7	1	5	8	10	4	6	0	4	8	11	5	6	6	6	16	6	3	5
NW_018742204.1:7657581-7658139	16	27	14	24	8	25	10	21	23	16	13	26	15	15	14	15	20	15	21	14	23	31	25	7	25	23	17	20	41	19	32	29	37	39	15	33
NW_018742204.1:7725092-7726082	15	25	19	25	22	18	32	25	14	13	29	31	15	25	28	21	10	13	14	27	20	21	24	24	19	20	28	18	35	28	27	24	19	32	20	28
NW_018742204.1:7726983-7727495	69	86	84	92	62	85	99	69	92	41	81	91	69	54	82	70	24	64	48	80	46	75	43	59	49	56	71	50	65	65	71	75	93	90	73	90
NW_018742204.1:7752383-7752516	8	4	6	8	6	3	0	6	2	3	1	7	4	3	8	4	5	4	7	7	3	5	7	1	16	13	5	1	12	6	5	13	6	13	3	10
NW_018742204.1:7756710-7757317	21	34	43	34	39	45	31	42	27	17	47	27	55	35	42	40	38	10	19	49	39	44	31	51	42	32	46	30	51	32	26	37	64	38	49	50
NW_018742204.1:7757747-7758314	6	3	6	4	7	8	1	12	1	7	5	6	5	3	7	2	6	4	5	4	4	9	7	12	2	12	10	2	3	6	15	5	12	6	2	9
NW_018742204.1:7769910-7770506	15	19	14	7	7	9	5	19	18	9	16	13	12	19	17	4	15	17	16	24	11	12	13	12	11	17	10	8	16	22	19	4	12	12	6	17
NW_018742204.1:7771365-7771687	30	32	30	28	33	43	6	23	10	24	19	25	6	4	7	0	2	0	6	2	2	5	0	7	2	2	2	6	9	6	8	8	4	6	2	2
NW_018742204.1:7775861-7776180	1	3	2	2	4	2	4	4	7	10	8	4	19	6	36	7	14	12	19	15	14	14	8	19	18	23	29	21	32	21	23	14	32	20	19	24
NW_018742204.1:7776593-7776828	25	30	20	24	12	21	21	26	20	16	49	21	73	53	61	49	64	38	47	75	62	60	64	63	85	82	68	67	91	72	63	65	62	83	41	71
NW_018742204.1:7777393-7779278	113	91	117	102	133	141	117	137	106	95	156	113	170	122	189	140	142	86	93	146	158	129	136	158	132	152	158	172	176	191	187	133	167	174	151	139
NW_018742204.1:7780187-7780546	8	16	8	29	2	6	6	7	0	5	25	4	18	26	10	28	16	17	4	41	13	5	19	23	14	18	20	22	18	9	20	11	20	17	22	19
NW_018742204.1:7781896-7782514	22	10	18	11	10	20	17	13	15	8	13	15	19	7	13	13	21	11	10	16	11	12	15	17	15	12	19	15	25	12	27	14	20	21	14	16
NW_018742204.1:7791595-7792804	2	2	2	9	8	8	6	6	5	10	8	1	11	13	19	14	14	6	22	15	2	14	14	22	24	3	20	24	24	16	16	13	12	19	10	18
NW_018742204.1:7797198-7800419	58	93	68	49	19	29	86	41	45	36	87	57	97	116	60	78	50	65	85	141	45	90	88	93	120	114	83	71	111	93	107	109	257	92	48	158
NW_018742204.1:7800769-7801918	3	4	1	0	0	2	2	4	2	0	3	4	13	18	10	0	1	2	4	4	1	21	6	14	9	16	16	3	6	7	8	4	9	5	1	13
NW_018742204.1:7825225-7825826	18	15	16	21	14	19	18	35	32	7	9	8	17	27	31	40	20	20	15	50	21	35	31	23	29	50	34	34	19	40	40	32	38	46	18	27
NW_018742204.1:8030751-8031166	3	4	5	13	8	4	13	8	8	5	5	3	19	10	3	8	7	10	8	10	11	7	4	3	12	9	14	12	7	16	12	8	5	15	10	16
NW_018742204.1:8090323-8090698	8	3	8	12	4	4	5	10	4	6	6	5	12	5	12	13	8	8	3	5	14	4	4	14	8	13	16	4	5	20	11	7	6	7	5	11
NW_018742204.1:8091715-8092020	28	15	34	29	39	28	19	26	17	15	41	18	32	25	56	33	27	16	16	27	33	38	32	34	35	29	42	25	40	17	35	36	36	29	11	47
NW_018742204.1:8096470-8097370	6	5	8	7	6	4	0	16	4	7	9	8	17	9	12	22	11	10	12	18	9	18	21	25	20	24	19	7	24	12	6	14	26	31	11	19
NW_018742204.1:8159317-8159656	16	9	21	22	23	17	15	16	8	15	19	9	14	18	31	22	13	9	17	34	23	22	10	20	27	16	34	16	30	42	12	18	25	22	25	16
NW_018742204.1:8173478-8174009	10	24	10	20	10	13	8	13	10	24	9	24	14	4	4	2	12	2	8	6	4	0	6	2	13	10	11	8	9	8	12	17	13	5	4	4
NW_018742204.1:8174204-8175063	70	99	70	65	76	77	52	130	74	59	43	66	91	22	38	22	41	24	42	52	50	39	38	34	63	76	45	58	58	52	86	73	106	42	51	57
NW_018742204.1:8175288-8175437	10	12	10	6	6	8	4	6	12	6	8	6	8	0	6	4	4	2	4	4	2	14	2	2	3	6	10	6	12	12	8	2	10	16	4	10
NW_018742204.1:8176485-8176738	9	10	9	1	12	2	4	4	4	2	10	10	22	4	21	23	16	8	22	26	16	18	18	30	6	18	20	22	20	21	32	18	28	13	30	8
NW_018742204.1:8179013-8179274	10	12	11	32	18	26	14	14	6	14	11	18	6	4	14	16	12	12	7	13	6	6	14	9	17	13	8	22	17	6	8	14	11	10	6	8
NW_018742204.1:8180500-8180544	86	84	97	85	86	80	90	92	65	76	74	70	73	52	106	77	49	50	72	80	90	62	60	100	58	91	61	71	69	50	57	61	106	108	49	68
NW_018742204.1:8181044-8181267	23	1	23	3	9	14	14	13	8	4	6	11	10	4	6	6	12	7	1	5	5	7	2	9	5	24	17	6	10	4	16	8	12	7	4	12
NW_018742204.1:8227426-8227962	22	25	22	21	21	18	19	31	30	17	18	30	19	12	20	33	10	6	31	25	15	13	25	34	25	25	20	13	8	30	34	12	25	25	14	8
NW_018742204.1:8228460-8229008	9	8	9	3	18	23	32	20	4	18	17	12	34	17	31	33	27	30	18	23	23	29	14	56	42	57	48	29	47	38	48	24	45	20	33	32
NW_018742204.1:8233840-8234041	38	32	38	41	32	42	19	27	22	8	34	40	5	0	0	0	5	0	2	0	0	1	0	1	0	3	0	0	0	1	0	0	2	1	0	0
NW_018742204.1:8247071-8247757	132	102	134	116	118	74	88	111	80	74	79	97	96	57	82	130	87	69	65	89	87	76	91	158	61	86	103	52	83	100	74	89	55	87	51	83
NW_018742204.1:8259410-8259761	20	18	21	12	24	14	15	20	22	9	15	6	10	7	6	10	21	14	14	15	16	19	9	5	19	5	12	4	10	12	9	4	20	8	12	7
NW_018742204.1:8260419-8260957	22	27	22	35	31	29	11	16	27	27	35	28	59	48	58	64	36	48	44	66	48	55	32	77	54	51	64	57	68	68	69	30	68	55	55	42
NW_018742204.1:8261073-8261125	4	5	4	8	3	10	4	2	0	2	7	4	12	12	3	7	8	2	0	0	4	9	11	5	4	9	10	5	3	2	2	9	2	7	6	9
NW_018742204.1:8261820-8262264	10	20	9	27	17	37	13	14	30	11	12	26	16	4	24	17	19	2	16	15	18	23	3	15	2	15	15	17	15	12	11	15	20	13	10	6
NW_018742204.1:8263476-8264071	51	54	54	42	49	29	48	67	21	32	37	43	52	24	31	30	23	26	32	48	34	31	30	43	25	39	34	24	39	33	37	36	37	29	34	44
NW_018742204.1:8266128-8266663	57	69	58	62	50	58	47	65	48	51	69	65	52	61	62	66	39	44	54	60	69	43	48	69	68	59	59	45	72	97	81	80	80	100	43	72
NW_018742204.1:8273512-8273661	64	70	64	77	79	81	55	134	72	35	34	87	48	27	42	35	23	32	33	33	22	38	47	62	63	45	37	39	49	69	51	49	71	36	42	34
NW_018742204.1:8281086-8281515	2	8	2	8	8	2	7	8	6	2	2	2	8	4	6	6	0	3	3	8	2	2	5	7	7	2	4	4	14	5	10	14	12	9	4	6
NW_018742204.1:8282736-8283238	15	4	15	12	9	16	4	1	2	4	5	10	0	4	16	5	3	2	8	15	4	2	8	8	10	5	11	13	2	21	3	7	5	11	6	15
NW_018742204.1:8283334-8283709	13	15	14	13	12	6	13	13	8	8	8	15	12	8	12	9	3	3	8	12	6	9	10	13	10	12	16	10	17	8	12	4	10	9	9	4
NW_018742204.1:8285454-8285931	5	7	7	4	1	18	2	8	6	8	3	7	4	1	5	5	3	7	3	10	7	3	13	5	15	12	5	14	7	9	9	3	16	7	9	5
NW_018742204.1:8303636-8304523	23	15	22	24	19	29	16	27	15	13	24	24	5	4	2	5	2	3	3	4	3	0	0	3	5	1	4	3	2	3	3	1	4	2	1	4
NW_018742204.1:8314145-8315183	18	31	24	33	22	41	30	41	22	16	22	29	34	32	33	44	24	26	18	30	52	23	40	27	32	35	36	22	34	44	24	32	45	38	29	33
NW_018742204.1:8319066-8319547	53	63	54	47	36	45	71	54	24	51	75	33	71	80	78	76	65	45	65	118	64	63	69	98	79	77	86	68	79	79	96	70	87	82	33	83
NW_018742204.1:8319628-8320390	16	16	15	8	17	5	8	7	10	17	12	8	20	23	14	17	16	4	14	14	14	9	18	18	20	22	19	20	17	36	20	24	25	33	35	24
NW_018742204.1:8323688-8325285	24	15	25	12	6	16	19	28	10	18	24	13	24	21	14	18	23	11	14	11	22	20	16	21	24	28	11	17	20	27	27	16	22	22	11	23
NW_018742204.1:8325544-8325801	22	24	22	30	11	26	15	24	12	7	16	18	24	14	9	20	20	10	8	9	13	6	20	24	16	26	18	14	24	18	16	24	18	22	12	8
NW_018742204.1:8325885-8326012	10	2	10	4	4	2	0	4	8	4	8	6	32	4	16	6	8	4	7	20	14	16	17	12	8	4	24	12	6	6	12	12	21	6	15	6
NW_018742204.1:8327495-8328265	23	23	18	19	14	24	21	28	13	15	19	10	7	12	3	25	25	1	8	9	12	11	14	16	11	4	11	17	10	13	17	10	18	14	12	26
NW_018742204.1:8330181-8330721	59	35	57	50	39	53	43	40	36	43	62	29	37	47	40	40	41	23	29	20	22	36	47	54	51	53	59	48	40	84	51	31	55	70	41	53
NW_018742204.1:8347441-8348437	8	18	8	10	6	14	14	2	3	4	7	2	6	10	9	8	6	10	2	14	6	6	4	19	10	20	4	6	12	11	4	4	8	8	6	2
NW_018742204.1:8357594-8358659	13	10	12	5	12	8	2	11	27	6	16	3	2	6	9	4	10	4	4	14	5	0	6	1	4	4	5	3	6	9	7	5	8	13	4	10
NW_018742204.1:8361914-8362146	8	20	8	13	18	8	13	10	16	10	75	11	4	77	111	99	59	47	21	9	79	88	60	95	103	95	82	102	136	131	94	84	99	105	83	113
NW_018742204.1:8362541-8362861	32	57	29	39	31	35	38	43	38	31	55	22	27	51	62	45	38	25	17	29	34	81	28	57	54	48	50	46	65	45	44	56	40	67	53	49
NW_018742204.1:8379410-8379734	7	4	7	20	6	5	8	15	6	4	10	18	7	10	20	7	5	7	10	9	5	6	6	13	14	19	15	23	30	35	18	16	33	22	16	22
NW_018742204.1:8387931-8388376	12	11	12	14	16	16	14	12	2	9	14	9	8	2	17	12	6	4	2	23	2	21	7	1	10	11	11	9	11	12	6	18	2	6	12	15
NW_018742204.1:8389285-8390812	16	8	19	20	24	13	4	19	16	7	22	5	10	17	14	18	19	20	26	27	27	29	25	17	18	17	17	10	27	31	14	14	23	28	19	26
NW_018742204.1:8391167-8391466	6	4	6	12	6	8	12	6	6	6	8	12	4	0	13	0	2	4	0	4	0	5	0	0	4	5	6	8	4	4	6	4	4	9	6	8
NW_018742204.1:8391551-8392673	6	18	6	8	9	8	10	14	1	13	6	9	6	0	10	0	15	9	14	8	2	1	0	1	5	12	11	8	12	21	10	4	30	21	4	10
NW_018742204.1:8411603-8411894	13	8	16	19	8	24	17	25	17	12	16	22	3	2	2	2	1	1	1	1	0	1	4	5	3	1	2	3	2	1	2	2	4	3	1	5
NW_018742204.1:8435424-8436421	46	30	49	48	44	37	29	51	44	29	44	41	43	29	43	25	22	12	22	21	15	27	25	32	22	26	30	23	28	31	25	25	29	34	22	30
NW_018742204.1:8437990-8438255	48	48	56	44	32	51	43	44	29	25	20	21	28	16	12	15	19	11	21	8	7	10	11	22	13	16	26	8	28	16	14	26	20	14	13	30
NW_018742204.1:8439901-8440223	1	1	1	3	0	3	0	2	2	2	4	4	72	44	0	55	4	30	60	45	52	2	77	65	9	6	1	8	4	2	0	0	7	2	3	4
NW_018742204.1:8440529-8440875	0	0	0	0	0	1	1	6	2	3	2	1	16	22	1	11	5	4	16	17	15	4	21	33	1	4	4	8	2	4	2	5	10	2	0	4
NW_018742204.1:8441223-8441862	9	10	7	10	6	16	4	11	2	7	9	7	13	14	6	16	3	11	7	20	10	15	15	14	9	6	7	5	5	6	16	11	16	15	8	11
NW_018742204.1:8442143-8442529	7	7	7	11	12	7	10	12	9	7	13	12	13	12	19	9	15	19	9	16	9	15	16	18	13	12	11	6	19	20	22	14	16	14	9	32
NW_018742204.1:8442879-8443323	6	11	5	13	4	20	21	19	8	16	31	24	48	42	46	47	33	21	20	45	37	33	43	52	45	39	45	25	33	48	51	20	80	22	14	43
NW_018742204.1:8466888-8467165	66	49	53	69	73	67	55	62	49	32	54	76	75	92	113	101	38	50	73	88	55	60	72	112	80	77	81	70	89	108	92	65	78	50	55	84
NW_018742204.1:8468019-8468192	21	12	21	28	8	7	28	14	14	14	16	16	37	12	18	36	10	6	14	22	14	20	44	29	18	16	23	19	18	18	30	33	39	14	6	45
NW_018742204.1:8808140-8808650	4	7	5	6	2	9	3	6	6	2	2	4	6	9	3	0	6	5	5	3	0	10	7	1	8	12	9	6	11	4	8	7	16	8	12	7
NW_018742204.1:8809297-8809638	44	70	43	54	66	47	42	60	42	52	64	73	49	55	54	58	58	53	64	58	46	70	69	56	102	85	133	70	94	94	76	60	90	67	96	74
NW_018742204.1:8810627-8811463	19	20	22	22	12	17	22	17	22	14	31	18	15	21	21	21	30	26	25	19	21	40	26	48	37	59	60	34	33	49	46	29	59	28	24	46
NW_018742204.1:8813307-8813798	46	50	50	103	47	80	30	52	29	43	43	49	54	48	52	68	80	48	31	83	44	67	60	87	82	76	85	61	80	78	79	85	82	73	48	80
NW_018742204.1:8813924-8814098	3	0	0	2	0	2	4	3	0	4	2	4	6	8	4	5	7	8	7	8	9	10	8	8	3	10	6	12	7	6	9	13	15	21	11	8
NW_018742204.1:8814267-8814836	6	16	5	14	4	5	4	10	7	3	16	5	15	7	30	5	22	12	3	11	3	25	12	8	21	20	36	23	13	39	20	30	15	41	18	23
NW_018742204.1:8816157-8817315	108	108	113	141	69	129	68	75	61	67	87	94	78	82	70	64	132	47	49	45	26	68	75	71	60	96	152	86	73	83	101	87	78	101	65	114
NW_018742204.1:8819943-8820971	42	43	32	50	42	45	28	29	27	25	43	30	37	49	49	49	29	47	34	44	33	40	52	32	40	39	50	37	36	31	43	30	57	41	38	31
NW_018742204.1:8826352-8826483	39	44	42	69	42	44	41	39	29	21	73	64	80	73	65	63	53	64	66	59	72	64	57	104	64	58	90	78	61	89	77	64	64	46	40	98
NW_018742204.1:8850332-8850383	8	4	8	2	8	4	8	11	18	6	12	5	8	0	4	10	6	0	2	6	12	2	6	2	17	10	12	8	0	38	6	8	4	6	16	2
NW_018742204.1:8859274-8859647	13	16	13	24	14	10	9	9	8	6	6	11	18	20	8	6	6	0	16	8	4	6	10	14	2	9	6	6	8	13	12	18	15	8	24	12
NW_018742204.1:8861447-8862004	3	9	5	11	6	17	6	13	5	6	5	5	4	6	8	3	4	0	13	2	2	5	3	8	3	8	10	3	0	8	5	11	3	1	4	0
NW_018742204.1:8866019-8867198	6	5	5	13	9	19	8	15	11	26	18	12	12	25	20	27	20	19	14	11	28	12	23	25	16	17	12	12	15	9	17	9	28	16	30	13
NW_018742204.1:8867925-8868977	126	104	125	119	121	151	75	132	84	77	123	97	127	120	128	206	120	106	103	132	113	161	181	161	134	170	149	135	171	146	153	107	166	167	119	137
NW_018742204.1:8869405-8870012	28	14	30	19	14	13	16	17	20	17	31	22	45	17	41	32	35	14	14	34	27	19	36	14	42	30	17	17	37	38	35	22	40	40	34	26
NW_018742204.1:8875755-8875997	16	12	14	12	2	1	13	15	9	7	11	7	19	2	11	3	11	8	2	9	1	2	2	7	14	4	3	5	7	9	16	9	3	7	7	13
NW_018742204.1:8877126-8877803	58	51	57	41	55	43	55	35	37	39	34	48	50	22	60	37	49	44	16	29	34	57	31	40	74	77	59	40	58	60	68	56	46	53	51	61
NW_018742204.1:8894736-8895145	15	19	15	24	33	24	30	24	26	18	34	29	21	17	24	28	21	14	10	27	18	32	38	40	26	35	34	26	32	46	32	15	26	39	23	15
NW_018742204.1:8895860-8896163	8	16	8	16	12	6	8	18	4	6	16	5	6	6	8	20	12	4	4	4	8	10	7	4	5	14	10	6	14	9	10	6	8	12	4	8
NW_018742204.1:8898078-8898445	84	100	79	84	80	85	70	98	86	66	98	75	47	46	52	57	29	50	28	39	46	82	53	64	68	44	38	51	61	78	67	45	51	70	62	74
NW_018742204.1:8900185-8900379	3	0	3	6	2	8	8	10	6	4	5	3	28	26	14	9	0	10	18	22	26	22	10	18	18	22	25	20	22	15	30	9	12	30	30	10
NW_018742204.1:8900982-8901329	4	21	4	19	17	16	12	18	17	13	18	16	9	6	20	32	18	13	2	18	7	17	12	14	13	12	33	19	16	21	21	7	13	11	18	13
NW_018742204.1:8902061-8902621	70	61	73	106	49	95	65	42	62	52	63	70	66	65	63	76	68	41	53	52	50	92	96	75	73	61	64	77	52	62	92	70	107	73	74	72
NW_018742204.1:8903911-8904224	8	7	6	3	7	7	4	3	6	5	11	10	7	5	4	6	1	1	10	7	6	10	5	9	22	16	18	12	10	11	13	11	3	8	8	7
NW_018742204.1:8923606-8923823	10	4	11	2	7	6	12	5	3	8	4	2	1	11	9	19	4	5	1	12	6	4	4	6	8	15	7	1	13	6	3	6	7	6	3	11
NW_018742204.1:8926816-8926994	4	5	8	8	6	12	11	6	9	10	11	7	16	3	9	6	8	4	4	4	5	16	11	13	7	11	7	14	10	9	9	6	13	11	14	4
NW_018742204.1:8943359-8943549	29	21	39	32	11	29	19	35	26	28	39	35	30	27	30	36	35	20	22	36	32	47	18	33	44	23	32	31	43	39	36	35	33	45	24	27
NW_018742204.1:8947791-8948443	10	8	8	7	8	17	9	4	8	5	19	12	17	11	14	18	18	3	8	9	6	5	12	7	8	17	16	7	10	12	15	4	6	3	12	17
NW_018742204.1:9101974-9102313	56	85	54	74	78	71	64	82	71	75	60	102	1	10	0	5	2	5	2	7	11	3	8	4	7	11	8	7	8	9	2	15	3	1	2	6
NW_018742204.1:9112162-9112433	58	60	66	70	55	53	57	34	53	43	51	39	50	62	78	65	43	47	37	45	47	53	29	77	59	45	61	51	65	82	36	45	64	44	38	78
NW_018742204.1:9112604-9113009	7	10	5	13	3	4	5	5	4	3	12	7	10	34	23	32	11	27	27	7	20	27	24	20	26	28	43	29	47	27	28	29	26	19	24	33
NW_018742204.1:9113355-9113798	9	11	8	6	5	10	0	14	16	3	18	2	22	21	17	19	10	6	20	26	16	16	21	23	14	21	10	7	21	34	29	17	12	24	12	15
NW_018742204.1:9114007-9114745	3	3	5	6	3	9	12	7	10	2	14	4	10	3	11	15	6	15	10	10	9	6	18	6	12	12	14	7	15	12	22	7	23	17	7	4
NW_018742204.1:9121285-9121670	5	7	6	9	5	9	6	8	3	8	6	5	5	9	9	5	6	11	5	15	8	7	9	14	6	5	12	11	9	9	10	3	14	3	4	16
NW_018742204.1:9132708-9132975	7	10	10	12	14	15	3	9	10	11	6	9	17	15	14	2	3	2	12	18	11	13	6	5	13	20	20	9	17	16	16	11	20	11	10	13
NW_018742204.1:9134170-9134502	11	15	11	8	1	10	2	12	14	11	10	6	11	6	6	2	2	9	7	13	15	8	4	10	1	6	7	10	4	9	6	7	13	15	16	18
NW_018742204.1:9135505-9135740	8	12	8	14	17	10	19	6	14	5	21	9	20	18	30	28	16	18	10	10	3	12	21	10	11	23	16	14	22	21	34	18	31	19	2	17
NW_018742204.1:9274809-9275355	6	5	6	5	3	4	5	4	13	1	8	3	6	8	6	5	12	2	3	8	2	8	5	6	7	0	12	5	3	9	5	10	3	3	5	4
NW_018742204.1:9277311-9277667	12	4	12	0	10	6	0	6	2	2	15	10	6	0	6	14	8	6	16	16	6	10	4	4	6	14	6	8	16	6	12	8	10	7	8	10
NW_018742204.1:9278013-9278825	11	17	9	37	16	15	15	4	24	4	12	18	13	19	21	18	11	24	20	20	19	33	17	23	17	24	38	15	24	22	21	15	21	26	10	11
NW_018742204.1:9281497-9282421	14	12	7	15	12	23	11	12	14	7	14	15	6	16	25	15	4	9	10	17	14	13	18	20	8	23	17	19	18	28	13	17	21	22	6	30
NW_018742204.1:9282963-9283982	113	128	112	141	86	138	117	106	109	68	153	146	108	113	114	165	72	88	110	144	110	103	140	135	92	187	137	102	133	130	138	104	144	115	95	130
NW_018742204.1:9291700-9292047	10	6	11	8	0	10	5	7	6	8	7	7	15	6	19	8	13	10	22	20	7	16	13	8	12	14	26	21	15	34	21	10	13	38	16	16
NW_018742204.1:9313006-9313588	17	9	18	16	15	24	11	17	19	15	9	12	15	15	13	13	15	7	13	23	10	15	9	11	15	16	14	19	33	29	36	10	12	17	12	19
NW_018742204.1:9317725-9317886	17	11	16	19	20	33	17	12	21	11	22	7	11	9	19	15	9	3	15	11	13	8	9	13	16	8	9	6	23	18	26	6	11	12	14	12
NW_018742204.1:9320193-9320970	10	16	13	25	12	17	20	16	15	8	22	14	12	12	16	21	6	11	12	18	18	18	9	28	24	27	21	8	22	18	12	15	24	11	10	6
NW_018742204.1:9321628-9322334	17	20	15	24	18	18	25	23	29	18	27	18	24	25	10	24	10	13	14	45	21	20	5	29	21	19	27	20	26	21	24	15	39	27	16	39
NW_018742204.1:9323035-9323713	23	24	24	36	18	28	27	18	30	19	33	14	24	23	22	15	13	12	19	34	23	16	24	9	29	14	22	14	40	35	32	29	21	22	12	32
NW_018742204.1:9328881-9329312	45	26	43	50	28	58	36	54	41	18	52	32	21	28	19	43	19	17	26	60	25	15	26	21	34	32	22	16	30	19	23	22	39	35	21	27
NW_018742204.1:9329426-9329566	6	4	6	10	0	2	4	2	18	4	4	0	2	8	13	4	4	0	8	11	8	8	3	20	8	6	16	6	0	8	8	0	12	4	16	12
NW_018742204.1:9398012-9398260	8	2	7	11	4	10	3	11	4	6	11	9	19	13	10	8	2	52	9	5	17	11	5	6	3	9	16	8	4	10	6	8	11	5	4	18
NW_018742204.1:9420076-9420201	6	1	3	0	0	6	4	7	1	4	7	5	0	1	13	10	4	4	2	10	9	8	13	7	7	9	11	11	15	19	9	11	11	6	8	4
NW_018742204.1:9434566-9434714	311	243	313	408	342	428	268	352	285	234	265	309	333	310	441	375	355	240	249	396	313	419	337	261	350	404	462	344	434	589	471	354	522	484	332	503
NW_018742204.1:9435933-9435975	9	6	10	12	23	24	8	14	17	6	8	12	16	6	10	9	8	6	14	20	11	8	15	8	14	16	12	15	16	23	18	14	23	12	14	12
NW_018742204.1:9439067-9439333	9	6	9	10	19	14	13	29	22	6	12	14	5	10	9	11	5	13	7	16	12	6	8	22	8	14	20	15	14	16	13	19	16	15	10	22
NW_018742204.1:9506572-9507464	14	20	16	26	20	29	16	21	31	20	35	17	31	31	25	25	29	12	17	25	31	24	25	36	27	32	20	24	43	35	39	23	48	22	34	28
NW_018742204.1:9522968-9523535	99	115	99	120	69	110	120	90	79	69	107	118	128	79	109	106	72	50	75	108	66	93	83	88	110	115	76	91	110	102	140	81	110	107	63	154
NW_018742204.1:9527019-9527336	47	28	47	29	26	37	16	32	23	20	35	41	25	22	10	26	12	20	25	16	10	27	10	12	6	17	16	18	12	22	22	18	4	12	16	22
NW_018742204.1:9531988-9532488	21	36	22	31	17	29	23	17	21	26	18	21	25	24	28	25	12	24	21	25	42	22	33	11	28	65	25	32	22	33	31	30	25	39	28	44
NW_018742204.1:9532627-9532827	14	19	14	14	10	15	18	16	6	8	23	22	25	12	25	33	18	15	14	29	11	17	21	16	18	17	26	16	31	16	17	14	25	14	16	16
NW_018742204.1:9537104-9537491	42	34	43	35	35	33	41	36	34	19	33	32	38	43	64	40	38	18	33	41	46	33	28	54	39	38	29	32	68	49	45	49	45	46	31	54
NW_018742204.1:9541962-9542344	15	26	15	26	8	14	5	12	10	26	16	8	12	0	10	6	14	4	8	4	20	8	16	6	10	8	9	8	14	16	28	4	15	2	2	21
NW_018742204.1:9544283-9544673	8	2	8	6	12	2	6	12	6	11	8	8	6	8	13	6	6	2	7	9	6	9	8	0	7	8	2	6	7	14	2	16	6	0	4	2
NW_018742204.1:9548822-9550648	19	34	23	25	14	34	35	32	20	28	30	21	5	39	65	28	40	29	37	77	21	44	20	58	35	34	19	25	16	35	32	29	19	32	22	36
NW_018742204.1:9551320-9552003	60	61	60	64	43	60	62	72	80	48	57	66	58	41	54	56	55	34	29	63	64	48	64	72	77	52	39	45	58	67	61	44	61	59	45	76
NW_018742204.1:9552079-9552674	45	68	45	37	34	61	67	48	52	39	50	45	44	34	51	68	35	20	41	50	54	48	40	35	64	83	55	25	55	63	58	72	69	66	46	53
NW_018742204.1:9553468-9553602	18	11	18	21	18	22	13	12	27	10	20	24	8	17	20	18	8	16	22	29	18	24	21	30	12	8	36	16	12	24	24	6	18	17	21	16
NW_018742204.1:9555086-9555829	68	63	68	69	24	65	70	52	42	55	80	40	58	94	89	90	44	66	86	98	111	90	66	112	58	109	84	57	92	97	121	71	115	90	53	113
NW_018742204.1:9568970-9569574	43	32	42	54	35	49	41	60	38	34	40	44	44	41	52	50	20	45	47	39	37	38	42	71	29	58	54	32	52	61	53	41	61	57	34	45
NW_018742204.1:9585260-9586023	24	28	24	28	10	14	37	28	18	30	27	22	28	26	14	33	32	17	12	28	22	25	19	29	25	31	29	21	42	20	39	38	40	47	28	39
NW_018742204.1:9586429-9586748	42	33	42	40	39	44	42	42	35	24	49	43	29	34	29	55	30	14	18	23	29	34	20	45	21	38	42	40	50	35	58	70	46	31	28	31
NW_018742204.1:9587405-9587546	55	66	55	51	53	70	42	78	34	52	40	44	37	25	50	15	21	43	35	54	32	54	33	29	31	49	64	54	80	38	43	51	57	27	44	39
NW_018742204.1:9588147-9588349	45	38	49	31	31	35	19	45	41	27	27	44	29	26	54	26	25	29	20	39	27	59	35	36	42	41	33	51	38	37	38	30	29	41	25	54
NW_018742204.1:9591539-9592952	57	52	53	56	66	72	44	42	43	41	91	54	49	48	62	62	44	53	38	73	50	54	64	80	46	72	66	50	74	58	46	49	64	39	44	54
NW_018742204.1:9593719-9594875	232	337	239	389	222	333	215	235	180	145	280	272	241	286	269	316	200	203	187	273	176	299	341	272	179	337	383	254	219	235	295	290	226	177	111	261
NW_018742204.1:9597014-9597883	11	3	11	15	9	5	12	8	5	3	18	7	2	12	7	7	4	6	5	10	4	2	7	5	4	3	13	3	6	11	4	4	11	12	8	9
NW_018742204.1:9626613-9627882	29	40	32	33	17	38	20	39	33	28	39	25	18	41	49	41	23	18	8	20	23	7	22	19	39	41	37	21	39	33	40	29	29	27	21	36
NW_018742204.1:9628746-9630673	132	154	126	154	134	122	120	177	176	157	168	104	258	110	137	120	101	61	102	112	128	116	131	140	135	172	171	114	154	151	199	133	146	142	105	166
NW_018742204.1:9630767-9630953	93	78	96	98	70	97	106	71	105	79	111	83	121	79	99	129	92	105	83	147	101	109	109	117	82	95	139	104	156	124	122	85	146	107	67	147
NW_018742204.1:9631746-9632274	7	10	9	16	13	13	14	14	11	15	16	10	15	22	25	42	36	33	36	39	31	45	23	38	32	34	30	22	41	37	54	56	45	25	31	38
NW_018742204.1:9632919-9633125	110	93	109	104	57	110	76	72	62	47	118	80	81	71	58	87	44	39	62	108	43	93	59	100	65	79	63	49	115	72	60	77	114	49	45	119
NW_018742204.1:9635212-9635758	7	3	8	11	7	14	10	8	16	4	14	16	47	33	8	8	7	8	11	5	7	2	9	5	6	4	4	6	7	7	10	8	8	5	14	21
NW_018742204.1:9671385-9671583	27	35	35	49	17	42	28	45	33	22	31	37	29	23	39	40	19	27	41	45	22	22	37	27	43	26	59	25	26	40	21	23	38	34	29	34
NW_018742204.1:9672267-9672526	83	103	83	115	44	84	82	101	66	81	86	74	78	42	59	54	60	32	48	73	67	58	46	52	62	91	74	60	83	89	83	42	77	64	56	82
NW_018742204.1:9672800-9674174	29	23	30	50	26	51	49	34	42	21	40	40	17	33	15	11	18	14	14	23	19	23	21	16	10	39	22	21	30	20	25	7	36	37	16	27
NW_018742204.1:9675607-9676260	11	18	10	13	20	25	23	24	21	11	22	10	17	12	8	12	5	20	8	23	15	12	19	24	22	18	27	41	33	15	31	26	43	31	32	22
NW_018742204.1:9678662-9679183	106	77	106	95	69	76	90	79	85	39	87	102	57	14	19	38	6	15	6	22	42	3	19	48	37	2	21	27	26	16	28	49	0	6	22	60
NW_018742204.1:9679892-9680226	22	11	22	22	10	16	30	14	22	20	18	18	15	6	10	20	4	20	0	24	10	2	7	27	22	31	18	25	16	12	18	20	28	36	16	36
NW_018742204.1:9700381-9700881	0	0	0	8	0	0	2	4	6	8	1	2	13	1	10	13	14	2	10	7	10	20	21	26	4	18	16	18	16	13	17	20	19	24	6	10
NW_018742204.1:9701400-9701905	50	49	48	42	65	72	47	45	39	45	50	42	36	39	41	41	38	41	39	45	38	36	37	40	42	37	34	46	34	52	58	31	44	55	52	52
NW_018742204.1:9702630-9702909	76	76	76	88	65	86	86	89	66	52	73	83	34	32	36	38	33	29	26	42	48	30	36	26	45	46	41	35	64	58	78	44	62	55	42	38
NW_018742204.1:9703274-9703822	255	216	267	231	208	234	188	228	196	185	199	206	179	117	173	114	107	80	107	163	145	149	150	161	188	201	171	157	193	197	188	132	204	247	119	133
NW_018742204.1:9704047-9705337	57	51	61	65	74	77	65	84	52	42	70	89	56	47	46	75	54	42	32	50	67	64	66	62	63	58	67	50	70	81	63	38	66	63	52	62
NW_018742204.1:9706045-9706704	105	115	101	123	100	117	129	81	80	84	164	95	101	121	132	120	72	89	121	108	113	116	140	161	109	100	118	66	128	130	147	132	124	122	69	130
NW_018742204.1:9707475-9707643	5	3	7	6	7	6	2	5	2	7	4	4	2	7	11	10	3	8	1	12	15	3	4	12	3	7	2	3	1	8	5	4	4	7	0	6
NW_018742204.1:9707737-9708233	18	31	19	19	10	24	18	21	13	12	15	16	25	22	17	35	10	11	14	12	5	22	14	10	7	22	17	12	14	9	17	13	13	10	13	12
NW_018742204.1:9738217-9738859	47	34	43	39	30	20	44	24	30	20	24	30	18	21	18	36	15	16	22	25	26	40	27	25	32	29	27	17	29	44	40	11	37	31	8	27
NW_018742204.1:9739423-9739718	17	18	16	19	16	33	27	26	23	7	14	12	3	22	16	20	20	15	16	17	29	22	22	20	20	15	18	20	11	28	23	20	40	19	6	27
NW_018742204.1:9739939-9740280	42	20	43	28	31	26	40	12	27	17	31	20	20	25	26	27	15	25	36	27	23	14	40	28	28	36	34	29	27	32	35	19	34	35	32	27
NW_018742204.1:9742563-9743368	70	46	72	89	61	75	54	83	32	27	69	81	80	62	66	70	49	53	49	71	84	33	76	75	68	78	74	105	70	87	79	71	113	100	57	64
NW_018742204.1:9744334-9744735	10	3	10	2	2	10	0	2	10	6	2	6	8	6	8	8	4	9	6	2	15	4	8	8	6	6	8	12	15	4	9	4	4	7	0	4
NW_018742204.1:9746074-9746466	13	10	14	11	15	16	7	22	4	12	15	13	15	10	20	16	17	16	22	12	13	15	15	9	25	16	10	26	11	15	16	10	6	18	15	12
NW_018742204.1:9747228-9748304	76	56	77	45	43	63	47	70	56	49	67	53	73	68	47	83	57	61	90	74	90	75	81	78	85	110	93	77	81	83	91	92	120	72	46	109
NW_018742204.1:9749154-9749754	48	46	55	55	43	65	75	53	67	41	60	49	92	46	82	95	62	47	54	79	75	74	68	63	100	98	106	82	92	97	103	99	104	105	81	91
NW_018742204.1:9751051-9752029	57	51	54	60	49	56	40	58	50	37	53	50	91	66	69	60	47	57	64	46	82	52	67	94	72	95	48	81	89	80	59	82	76	95	58	98
NW_018742204.1:9756121-9757055	60	57	56	76	49	64	68	82	62	55	61	49	91	69	58	64	50	61	37	72	64	84	77	108	94	101	57	68	88	103	119	68	91	82	69	86
NW_018742204.1:9757661-9757849	6	18	5	12	11	25	10	9	9	12	12	10	22	12	8	11	9	7	7	16	7	17	6	15	10	7	8	4	13	21	6	10	14	17	15	14
NW_018742204.1:9757931-9758584	16	26	16	26	10	43	23	22	20	30	21	23	28	27	27	43	24	9	21	49	30	42	22	29	42	34	24	24	38	56	40	47	31	37	8	38
NW_018742204.1:9796696-9797170	12	6	12	7	9	4	19	12	4	12	4	11	9	13	17	26	10	20	16	21	12	14	3	13	17	9	19	3	12	27	17	7	19	11	2	7
NW_018742204.1:9798490-9798663	9	4	9	7	6	4	6	7	9	5	7	12	1	11	7	2	10	2	1	2	2	4	7	0	1	8	11	4	6	3	4	4	11	5	4	7
NW_018742204.1:9804960-9805421	10	12	7	12	3	16	11	5	5	7	7	9	2	12	3	6	14	5	7	9	17	16	6	16	11	12	7	6	10	8	9	8	20	8	13	13
NW_018742204.1:9811171-9811352	9	18	9	13	7	9	12	12	10	12	22	12	14	15	22	15	9	8	15	8	9	9	11	5	14	10	7	8	15	18	6	11	17	15	4	14
NW_018742204.1:9823852-9824222	52	30	52	52	49	40	30	28	27	34	41	41	46	6	41	59	30	23	31	44	34	44	43	54	50	62	49	34	27	40	35	32	69	38	29	37
NW_018742204.1:9825522-9825642	87	90	88	74	63	91	71	70	66	64	112	95	58	75	48	54	33	40	38	68	59	26	68	54	49	55	40	39	43	86	57	74	72	69	43	79
NW_018742204.1:9825972-9826519	29	34	27	29	25	24	21	50	17	7	25	22	5	4	10	8	4	7	5	8	5	13	8	8	5	13	6	4	5	6	12	8	6	2	9	0
NW_018742204.1:9826611-9827903	12	11	11	13	9	15	12	13	3	9	5	16	3	6	7	11	6	10	7	10	12	6	7	11	6	7	13	5	7	9	9	2	12	4	12	9
NW_018742204.1:9897680-9897863	7	6	7	2	4	4	3	1	2	5	6	3	34	36	8	8	5	4	5	4	6	6	11	9	3	9	8	2	7	2	5	7	13	5	1	7
NW_018742204.1:9910956-9911274	1	2	0	2	5	6	9	9	4	3	7	4	9	8	12	8	5	1	2	4	6	7	8	5	11	5	8	8	12	3	7	7	9	8	5	5
NW_018742204.1:9913079-9913356	55	45	51	66	68	48	70	61	79	52	56	44	51	52	79	77	33	43	55	78	64	51	66	82	61	46	73	58	74	63	94	50	76	39	73	90
NW_018742204.1:9913518-9913715	8	11	9	3	10	4	8	4	2	10	13	4	6	11	4	12	0	3	8	8	6	9	6	7	22	4	4	11	10	5	12	10	14	2	0	10
NW_018742204.1:9931920-9934117	30	43	32	49	41	37	74	59	36	23	52	42	45	47	39	36	44	25	36	69	48	54	45	31	58	45	58	52	67	66	58	53	65	79	46	79
NW_018742204.1:9936102-9937305	13	10	17	10	12	7	9	10	15	11	10	6	22	14	9	19	18	16	18	18	17	19	10	29	9	17	12	15	20	14	17	20	24	15	6	35
NW_018742204.1:9937384-9937844	40	32	34	38	30	46	27	47	62	24	33	36	27	53	38	57	36	25	40	43	38	42	41	73	48	23	30	52	33	37	55	39	44	48	32	65
NW_018742204.1:9962959-9963276	2	2	2	8	2	2	4	6	0	6	4	8	6	2	8	6	6	12	4	0	13	4	0	32	8	4	2	2	12	0	2	12	4	4	8	2
NW_018742204.1:9963574-9963985	21	16	24	24	16	18	8	25	9	10	10	27	25	25	35	15	19	35	8	11	20	20	13	40	20	27	15	15	30	15	16	17	7	4	5	19
NW_018742204.1:9971812-9972785	9	8	7	5	10	1	11	6	11	1	3	9	17	2	7	4	16	6	7	10	7	4	6	14	6	19	12	10	23	17	15	16	13	12	12	15
NW_018742204.1:9977308-9977524	18	20	16	30	9	18	24	29	29	11	14	32	22	24	10	23	27	11	11	27	32	33	18	42	39	24	23	25	25	21	38	22	35	26	30	39
NW_018742204.1:9977967-9978160	10	14	10	12	12	25	7	6	8	13	16	12	16	9	17	18	5	4	4	13	8	8	14	10	8	15	18	17	10	14	10	8	20	5	4	6
NW_018742204.1:9978542-9979518	166	94	171	96	84	124	87	139	91	99	134	116	107	66	97	97	75	63	59	124	83	86	93	106	74	144	127	100	96	118	102	73	138	90	122	99
NW_018742204.1:9979604-9980398	16	15	16	21	10	16	22	16	9	6	12	16	9	16	23	30	13	16	10	14	17	25	18	31	14	21	13	8	20	8	32	18	16	16	16	21
NW_018742204.1:10006552-10006873	14	29	16	27	12	23	8	8	16	18	12	8	11	14	16	16	2	5	8	11	21	14	13	13	13	18	5	6	8	16	6	16	19	15	6	17
NW_018742204.1:10018574-10018962	4	8	2	2	6	8	8	2	4	6	11	7	8	4	22	25	17	9	11	29	2	14	22	13	27	33	15	26	25	20	20	26	27	28	11	30
NW_018742204.1:10019895-10020364	6	5	10	10	10	10	10	11	8	5	6	11	6	4	7	3	4	2	1	2	1	2	6	7	7	8	5	15	11	7	7	3	15	11	8	9
NW_018742204.1:10020605-10021529	18	2	17	10	12	8	17	18	7	9	11	8	6	8	2	7	3	4	5	5	4	2	6	2	20	13	23	9	16	15	8	21	19	12	17	14
NW_018742204.1:10022153-10022400	14	4	17	9	11	12	4	2	2	0	11	8	3	2	6	7	5	7	1	4	2	0	2	0	8	8	10	10	10	14	4	8	14	7	17	10
NW_018742204.1:10028583-10029219	2	13	2	7	10	6	17	2	2	10	12	4	26	19	27	8	22	9	21	19	14	14	24	18	27	38	18	18	9	20	23	27	18	28	14	18
NW_018742204.1:10030789-10031377	97	70	95	76	60	70	74	86	70	52	84	77	63	63	42	45	27	48	32	37	43	43	54	48	54	48	63	62	64	53	66	23	51	52	47	96
NW_018742204.1:10034268-10034926	7	2	7	5	11	7	5	7	5	6	4	5	12	4	13	17	11	5	10	3	8	12	16	17	5	9	16	9	14	18	13	11	17	12	6	9
NW_018742204.1:10042622-10043802	34	48	34	43	14	44	34	47	52	39	45	37	31	35	33	37	27	22	29	46	34	54	38	51	44	42	36	43	40	62	36	47	34	41	35	65
NW_018742204.1:10091958-10093029	65	44	64	50	38	53	76	51	45	52	79	41	40	75	43	56	34	21	44	77	45	58	47	51	52	61	53	55	68	66	80	53	48	61	57	53
NW_018742204.1:10104318-10104892	15	20	14	27	13	28	16	19	11	7	28	17	13	14	16	18	16	19	16	14	17	17	18	22	10	24	23	17	25	14	13	14	17	24	19	24
NW_018742204.1:10105013-10105283	33	35	36	50	34	38	25	19	16	20	34	31	18	32	28	25	15	31	15	20	24	19	11	26	18	33	22	18	27	23	27	30	56	26	10	19
NW_018742204.1:10167242-10167471	14	17	17	23	8	12	2	14	12	8	22	10	7	16	18	14	7	19	23	15	23	8	12	13	6	51	14	12	18	15	17	7	6	20	18	5
NW_018742204.1:10167951-10168228	18	30	23	34	33	28	14	21	43	17	26	36	25	15	35	39	14	33	51	29	44	40	27	43	30	58	22	36	34	38	39	28	12	22	15	28
NW_018742204.1:10169300-10169475	13	20	8	61	17	34	8	23	19	12	14	16	28	18	29	34	32	12	24	21	13	41	14	28	11	42	20	17	4	6	9	9	7	10	14	19
NW_018742204.1:10279601-10280264	0	8	0	15	1	6	1	9	2	6	2	0	14	2	16	6	2	9	3	7	18	9	11	9	8	17	8	9	5	11	9	6	13	14	7	9
NW_018742204.1:10282653-10283038	56	36	57	33	41	52	57	43	39	35	64	35	54	56	44	37	37	31	23	68	45	57	56	37	51	60	40	48	71	40	98	44	106	48	20	89
NW_018742204.1:10283633-10284288	8	9	7	6	6	8	3	7	13	5	7	5	8	12	5	7	3	6	8	1	9	7	5	7	9	12	6	13	7	1	8	8	9	8	3	13
NW_018742204.1:10284998-10285182	29	36	33	18	19	34	19	32	27	31	11	21	13	12	13	14	13	3	11	10	21	16	15	12	18	14	14	14	16	25	11	10	12	17	9	24
NW_018742204.1:10285421-10286085	82	68	85	73	56	60	36	46	66	54	53	58	61	62	54	42	50	25	39	85	70	53	50	39	69	88	43	53	77	63	87	55	84	48	27	60
NW_018742204.1:10286956-10287191	46	37	37	36	37	50	38	43	21	24	32	46	31	36	39	28	22	37	26	66	51	46	29	46	32	37	47	31	32	35	39	35	26	44	29	47
NW_018742204.1:10289322-10289710	8	6	6	6	6	8	4	12	8	11	13	18	2	8	4	20	2	2	0	4	2	6	4	7	2	5	4	10	6	9	18	2	15	6	12	6
NW_018742204.1:10290568-10291520	60	44	62	37	36	55	49	62	41	29	47	36	52	37	45	61	34	27	21	44	27	62	44	70	50	76	75	41	77	69	81	63	66	49	55	76
NW_018742204.1:10293215-10294250	13	17	13	15	15	20	23	29	9	15	26	11	21	10	17	28	8	17	8	22	27	9	26	21	28	21	18	16	23	10	31	16	36	3	13	30
NW_018742204.1:10296642-10296869	9	2	6	2	11	16	7	9	7	3	9	9	4	5	4	4	5	1	11	10	5	8	7	6	8	7	12	3	9	11	5	4	9	4	6	5
NW_018742204.1:10297707-10298808	21	17	18	11	11	25	8	22	7	6	11	8	11	17	23	17	4	15	11	13	20	17	20	12	15	20	23	26	22	11	29	11	8	22	10	33
NW_018742204.1:10299760-10300141	27	20	30	20	22	38	41	34	29	19	36	33	32	49	16	34	26	12	30	39	43	35	19	25	41	26	23	42	32	52	49	42	59	39	31	40
NW_018742204.1:10341618-10341881	0	6	0	0	5	0	0	0	5	0	4	4	3	6	19	8	25	13	30	20	2	17	23	29	24	28	26	19	24	20	21	27	20	24	20	12
NW_018742204.1:10427600-10428213	19	14	23	15	17	21	17	13	9	9	14	18	18	22	23	32	28	11	10	22	10	24	14	28	19	30	28	24	23	21	25	38	37	31	5	27
NW_018742204.1:10433733-10434226	10	10	12	21	5	11	6	16	2	16	15	16	11	16	20	30	11	14	9	14	26	11	15	2	20	9	6	18	9	12	32	16	29	9	14	14
NW_018742204.1:10439843-10440155	3	6	2	16	5	11	17	12	6	4	3	4	7	2	13	6	4	5	7	2	7	11	11	6	6	17	7	8	9	2	22	21	19	5	0	10
NW_018742204.1:10440346-10441074	22	7	22	24	12	35	25	14	12	13	26	8	26	9	16	16	12	30	17	14	21	16	11	11	12	13	19	27	17	37	27	19	21	10	13	12
NW_018742204.1:10453688-10454042	12	10	12	2	2	8	2	6	8	5	6	4	4	11	8	2	26	2	0	16	6	2	4	6	2	10	2	6	7	12	11	4	14	7	6	10
NW_018742204.1:10454180-10455201	65	47	66	50	28	53	38	51	38	35	33	33	39	30	50	46	51	19	26	46	52	51	43	29	45	44	32	69	48	45	56	56	46	63	27	52
NW_018742204.1:10478346-10478451	10	23	10	0	12	10	10	16	8	8	6	8	0	11	12	19	8	20	32	7	21	8	0	22	6	8	6	6	17	12	22	14	16	2	14	21
NW_018742204.1:10536095-10537356	33	22	31	21	32	17	23	29	12	15	47	26	29	13	22	33	22	16	27	30	20	30	31	33	38	21	21	19	16	32	30	21	19	18	23	20
NW_018742204.1:10538361-10538890	94	108	93	110	49	91	49	61	47	50	93	70	62	99	62	89	66	63	49	56	57	78	99	82	47	63	72	72	74	46	71	76	63	40	32	63
NW_018742204.1:10538974-10539232	7	5	6	8	0	7	6	7	5	5	7	8	3	5	21	7	10	2	3	5	10	4	5	12	2	17	5	11	6	13	12	2	9	6	8	7
NW_018742204.1:10539356-10539767	4	2	8	4	5	2	7	3	5	6	3	1	2	5	6	5	8	7	1	6	4	4	2	11	8	9	9	5	5	9	10	1	7	5	9	10
NW_018742204.1:10540094-10540625	11	17	17	23	9	16	21	10	8	7	11	7	7	7	15	23	12	8	7	8	8	7	17	12	11	6	27	9	17	14	16	12	12	13	12	5
NW_018742204.1:10547888-10548183	42	54	49	45	35	75	32	61	53	38	71	41	50	50	60	66	27	26	47	44	43	42	47	46	53	47	30	29	56	47	36	39	44	38	42	50
NW_018742204.1:10548811-10549500	18	27	17	28	3	52	11	26	23	32	52	12	9	8	19	2	17	6	2	8	10	11	6	9	2	17	6	9	13	18	16	12	11	14	9	17
NW_018742204.1:10549667-10549996	2	15	2	10	6	39	12	20	13	18	26	2	0	1	2	6	0	0	2	0	2	0	0	0	3	4	0	6	2	4	2	5	2	4	4	0
NW_018742204.1:10551495-10551568	7	8	6	8	2	9	1	2	1	2	8	2	3	6	12	27	18	4	7	7	4	10	10	7	3	5	8	5	2	7	1	3	8	11	4	13
NW_018742204.1:10560157-10561188	37	29	36	29	18	20	27	18	14	24	17	9	25	30	32	38	9	21	14	34	18	12	25	23	38	34	33	46	27	29	44	28	44	26	41	38
NW_018742204.1:10562601-10562952	35	66	45	43	23	68	43	58	53	49	60	47	84	50	59	56	77	50	20	45	64	51	44	61	53	65	59	62	60	57	59	54	86	76	45	60
NW_018742204.1:10594721-10595557	43	44	49	70	45	47	27	56	43	50	41	23	50	24	58	58	31	47	27	35	30	44	42	57	51	50	59	48	58	49	46	35	70	77	60	60
NW_018742204.1:10595995-10596383	28	30	31	43	37	37	43	23	36	28	27	25	32	42	27	48	36	27	18	37	27	37	41	40	20	40	45	29	27	40	41	38	34	35	48	40
NW_018742204.1:10597088-10597315	40	30	38	67	60	67	67	53	53	37	55	35	36	48	32	57	47	51	33	51	31	49	36	37	42	53	29	33	49	48	56	23	85	43	31	44
NW_018742204.1:10598634-10598746	16	9	18	26	29	11	9	25	11	9	14	16	25	11	12	16	18	14	8	16	9	20	9	12	15	22	17	8	18	22	22	24	9	11	10	22
NW_018742204.1:10610237-10610445	12	2	12	8	2	10	12	15	3	3	2	2	2	4	10	6	4	4	9	2	2	8	2	0	8	10	10	14	4	8	16	2	3	2	14	6
NW_018742204.1:10610850-10611069	7	7	9	18	2	10	17	14	13	5	7	11	2	4	12	6	1	6	5	12	6	3	7	10	7	9	4	7	15	8	9	3	11	2	7	6
NW_018742204.1:10615858-10616555	32	47	29	23	58	48	23	41	40	22	63	34	36	33	54	58	35	27	27	49	37	29	58	42	47	46	40	42	49	49	61	38	44	50	47	43
NW_018742204.1:10616833-10617105	75	48	65	70	60	65	80	69	52	50	57	69	43	47	60	56	57	34	29	51	50	44	27	80	40	61	52	48	51	53	78	51	82	68	23	62
NW_018742204.1:10617596-10617884	58	53	62	35	41	47	44	54	49	40	51	28	26	33	42	43	45	32	35	45	22	49	39	39	42	43	65	39	47	66	51	31	57	57	33	57
NW_018742204.1:10618827-10619232	13	16	13	20	12	17	29	25	22	10	19	13	9	11	12	14	22	21	12	32	9	11	12	21	13	8	5	6	28	13	22	9	12	16	10	19
NW_018742204.1:10620862-10621190	29	8	30	24	27	21	17	17	20	23	26	42	12	28	37	9	16	7	23	22	25	22	23	26	10	18	21	20	19	22	12	19	16	22	31	20
NW_018742204.1:10622000-10622956	14	10	16	11	7	11	9	11	12	9	8	10	15	4	29	21	12	9	6	10	11	11	4	29	12	24	12	6	30	30	35	15	28	23	18	35
NW_018742204.1:10641732-10642220	9	4	10	20	12	11	5	5	2	7	5	7	1	13	12	11	5	6	1	5	8	1	14	8	7	13	13	8	12	8	5	5	9	6	8	6
NW_018742204.1:10642478-10642853	2	5	4	8	4	8	6	11	10	3	6	3	1	4	8	7	3	8	11	6	1	1	11	7	5	9	6	5	6	7	6	2	6	7	0	9
NW_018742204.1:10643915-10644775	14	17	15	9	14	16	17	13	10	9	7	14	2	10	8	13	6	0	6	8	7	3	8	11	5	2	8	8	10	9	10	11	13	2	9	15
NW_018742204.1:10741561-10742036	53	42	41	30	22	47	29	40	32	37	59	34	43	46	40	32	30	36	46	59	18	40	56	37	41	58	55	38	38	40	56	43	61	55	35	58
NW_018742204.1:10747893-10748683	40	62	44	51	56	55	39	52	54	35	85	71	34	43	31	64	32	58	38	51	31	57	58	61	24	72	75	27	44	46	57	57	68	45	23	64
NW_018742204.1:10753521-10754618	10	8	10	16	14	5	14	9	9	6	21	23	17	12	21	16	9	15	18	20	17	21	12	18	11	8	33	30	27	18	21	14	16	13	25	12
NW_018742204.1:10790760-10791521	14	28	14	21	7	8	7	14	10	12	19	7	8	16	1	0	0	0	2	0	0	1	0	0	0	0	0	0	1	0	1	1	0	0	0	0
NW_018742204.1:10791624-10792045	21	22	21	23	25	45	27	26	25	24	38	27	35	42	7	3	0	3	2	6	6	0	4	4	0	5	11	4	2	3	17	2	7	6	6	5
NW_018742204.1:10792893-10793477	35	26	40	36	54	46	34	64	28	52	59	31	32	45	6	11	13	2	7	6	3	4	3	4	6	8	10	4	4	6	4	5	4	2	12	5
NW_018742204.1:10794164-10794644	26	29	27	36	28	30	32	50	34	36	38	32	39	34	5	15	3	5	7	4	7	8	2	5	7	4	4	11	2	10	12	4	2	2	6	0
NW_018742204.1:10821506-10822081	31	19	31	31	4	27	19	24	30	34	25	11	9	5	5	10	2	2	0	5	2	4	3	2	6	1	6	0	8	2	2	2	2	2	1	8
NW_018742204.1:10822682-10823200	8	16	11	9	10	13	5	10	16	9	15	7	6	1	9	3	0	7	2	4	10	7	12	8	10	3	6	8	8	8	15	13	20	5	9	7
NW_018742204.1:10828782-10829112	162	147	162	123	219	189	87	152	194	148	196	149	90	86	138	99	76	0	90	114	100	81	131	119	108	34	161	118	136	142	59	103	102	149	66	145
NW_018742204.1:10845352-10845655	6	8	6	7	4	12	18	0	0	7	4	9	7	2	7	7	10	2	18	11	14	7	6	15	5	3	9	20	14	10	21	15	11	10	7	12
NW_018742204.1:10846163-10846764	10	2	12	6	12	11	10	14	12	0	7	10	9	5	14	8	11	1	4	8	5	4	4	4	5	10	12	4	8	9	9	8	6	5	6	9
NW_018742204.1:10850151-10850923	7	13	8	9	9	5	14	16	8	3	8	4	0	14	19	10	12	2	4	7	8	8	10	16	6	9	7	6	6	17	12	12	18	11	13	16
NW_018742204.1:10859018-10859384	1	5	0	0	0	2	3	2	6	7	7	5	10	10	2	4	0	8	12	14	8	4	12	11	2	8	8	6	14	25	9	6	4	14	9	12
NW_018742204.1:10861225-10861903	10	11	9	15	8	10	10	9	19	11	15	11	9	7	7	9	8	6	11	15	10	7	8	18	9	19	19	9	19	20	20	10	31	12	14	15
NW_018742204.1:10862945-10863332	13	8	14	13	0	16	8	2	6	7	11	3	8	7	6	12	3	2	4	6	11	6	4	11	7	10	6	3	12	6	15	2	9	2	6	14
NW_018742204.1:10867571-10868177	49	19	51	34	36	39	14	35	37	27	30	28	32	46	73	69	50	61	45	55	74	65	49	51	61	50	47	51	51	39	57	41	66	44	30	41
NW_018742204.1:10910453-10910761	14	13	14	8	3	14	9	12	5	4	14	10	15	16	13	8	21	3	8	8	3	18	9	8	10	9	15	15	10	6	6	14	6	14	10	21
NW_018742204.1:10911405-10911907	14	10	14	14	6	16	14	12	16	7	18	7	7	18	8	16	8	4	20	18	20	14	10	26	12	32	30	28	31	24	22	28	17	17	24	26
NW_018742204.1:10913198-10913365	12	6	11	16	5	13	6	10	7	10	13	0	9	10	23	6	8	9	14	16	13	6	18	9	18	13	18	11	12	21	8	10	18	15	11	9
NW_018742204.1:10913442-10914520	110	106	116	140	96	144	90	117	128	85	184	121	78	104	193	173	163	105	122	159	93	181	154	128	140	167	134	135	160	123	177	118	165	153	117	154
NW_018742204.1:10915330-10915992	26	19	28	11	8	27	13	33	9	8	19	10	7	18	18	11	9	7	6	15	5	18	29	6	20	14	16	18	13	21	18	27	24	27	19	6
NW_018742204.1:10916356-10916970	34	23	27	20	31	30	20	37	20	29	19	31	19	10	29	47	25	22	11	43	18	32	34	48	33	36	51	31	50	36	48	38	38	47	27	48
NW_018742204.1:10942511-10942771	13	10	13	20	19	16	17	22	12	7	17	12	2	9	22	14	10	20	21	21	10	9	14	21	15	14	29	13	15	27	14	16	20	19	14	16
NW_018742204.1:10943359-10943562	6	6	6	8	16	8	4	14	10	14	8	11	12	4	16	9	6	4	12	8	17	12	7	10	2	6	2	14	10	18	8	8	11	8	12	2
NW_018742204.1:10947013-10947876	54	31	52	44	15	45	46	41	32	29	50	56	38	44	63	40	32	47	31	44	25	44	46	49	67	65	48	65	69	84	67	44	57	66	30	61
NW_018742204.1:10948628-10949188	76	64	76	58	49	60	69	72	56	35	76	68	54	47	74	89	79	39	70	74	61	67	71	71	78	96	78	84	88	70	85	60	57	38	79	92
NW_018742204.1:10966313-10967482	58	49	55	42	36	50	42	19	43	37	55	28	70	49	54	82	76	41	22	69	31	66	59	85	37	51	54	70	69	75	74	72	72	58	34	69
NW_018742204.1:10969156-10969928	2	8	1	4	6	7	2	9	9	1	1	3	9	4	18	8	9	2	8	19	13	9	7	4	11	9	4	7	16	12	8	6	24	13	3	7
NW_018742204.1:10971515-10971942	44	44	38	28	26	32	26	43	38	45	34	28	27	25	49	29	35	33	19	32	56	33	34	40	16	61	30	39	58	47	44	41	59	57	33	46
NW_018742204.1:10972180-10972764	39	34	39	46	26	26	39	27	36	41	30	50	33	45	33	51	24	43	52	54	49	22	60	59	55	62	50	44	60	51	49	47	53	87	42	71
NW_018742204.1:10980571-10980712	60	84	60	72	54	57	198	70	43	70	125	58	85	97	75	94	44	63	86	107	69	80	101	54	62	102	61	67	75	104	98	95	164	78	62	102
NW_018742204.1:10980814-10981767	8	19	8	24	16	19	19	11	18	13	27	14	21	13	24	21	6	6	14	12	14	8	15	7	18	25	23	13	35	26	10	11	21	11	18	19
NW_018742204.1:11081132-11081342	12	6	12	3	0	9	4	10	0	6	6	6	10	4	9	5	4	4	2	0	4	4	8	8	12	11	9	1	6	4	2	2	5	10	6	2
NW_018742204.1:11089270-11089580	2	10	3	17	6	13	9	16	9	6	24	14	35	36	35	40	32	25	35	41	28	16	38	46	30	35	38	27	34	41	72	36	59	31	8	45
NW_018742204.1:11105084-11105494	17	14	15	11	17	15	11	17	6	12	12	13	19	22	20	19	20	19	30	28	7	15	23	25	10	18	26	30	20	27	16	21	31	22	18	23
NW_018742204.1:11106230-11106822	22	7	25	10	6	8	9	17	12	5	6	8	12	2	15	5	14	8	9	6	6	9	6	15	14	13	17	15	15	5	7	15	8	22	9	10
NW_018742204.1:11109607-11110202	9	4	8	9	8	7	16	15	8	4	7	3	4	2	12	6	4	3	14	9	6	9	7	9	4	2	4	4	14	6	7	16	12	5	7	14
NW_018742204.1:11115276-11116693	40	32	39	42	49	36	69	47	32	41	32	37	30	31	57	55	22	46	41	43	35	52	45	54	44	41	63	42	45	53	54	49	68	38	46	63
NW_018742204.1:11116834-11117093	7	6	7	8	7	5	10	11	3	5	5	1	4	2	13	3	3	5	3	6	5	3	6	10	6	7	5	6	6	5	9	2	4	14	7	8
NW_018742204.1:11117173-11117690	11	21	9	29	16	14	16	29	12	18	17	25	11	4	31	33	21	22	13	18	2	35	23	30	21	27	17	11	17	11	33	10	33	29	19	31
NW_018742204.1:11118198-11118887	72	123	74	69	73	78	82	92	80	114	94	89	46	39	72	112	44	66	78	76	54	87	74	80	72	94	81	43	62	74	90	81	100	106	73	96
NW_018742204.1:11118988-11119614	7	8	12	5	9	12	9	13	5	5	2	14	15	8	9	13	6	6	3	15	12	4	11	7	7	5	8	4	10	12	8	5	24	10	3	17
NW_018742204.1:11119701-11120498	82	138	80	104	66	73	73	101	60	57	117	104	52	85	112	137	75	62	61	104	75	104	93	130	95	120	103	64	79	95	106	97	112	88	40	97
NW_018742204.1:11120862-11121585	61	63	59	51	45	55	49	37	51	38	76	28	19	24	36	50	20	32	24	30	24	46	27	35	26	46	35	29	40	44	43	24	49	42	21	39
NW_018742204.1:11127447-11127739	189	129	189	185	167	170	205	259	168	158	162	185	16	10	150	150	109	90	127	138	11	131	129	177	129	144	158	154	185	217	160	120	232	177	162	149
NW_018742204.1:11128179-11128481	14	8	14	4	8	15	20	4	16	8	10	10	2	3	16	10	4	10	15	19	5	6	4	9	5	20	14	8	2	6	4	14	17	17	9	13
NW_018742204.1:11131272-11132095	71	72	69	68	52	69	70	75	49	47	91	49	21	23	89	98	37	52	51	118	17	109	85	92	70	111	73	67	71	80	114	91	88	113	48	93
NW_018742204.1:11135958-11136269	8	5	7	11	1	12	5	12	8	6	10	2	3	3	22	5	6	5	10	4	7	6	12	4	7	6	5	8	9	4	5	9	4	8	6	5
NW_018742204.1:11176142-11176295	10	15	9	7	12	4	10	14	11	17	14	10	9	1	3	0	5	4	3	1	2	6	2	2	2	2	0	0	4	2	11	6	1	7	2	3
NW_018742204.1:11177417-11177980	23	35	23	33	26	30	23	32	13	28	48	28	33	44	19	36	18	14	24	25	29	14	24	27	28	61	50	34	29	40	51	28	39	31	26	34
NW_018742204.1:11180263-11180494	12	15	13	25	31	35	17	14	13	11	13	17	5	3	4	9	3	6	10	4	6	4	6	9	7	9	4	12	18	16	10	13	10	7	10	7
NW_018742204.1:11182189-11182648	69	71	69	97	63	76	38	64	30	29	91	69	38	40	64	60	34	40	42	62	36	55	29	54	34	59	68	66	63	58	60	67	68	77	45	84
NW_018742204.1:11183290-11183924	11	20	12	27	15	15	25	15	4	6	9	16	13	15	25	10	8	9	14	7	15	11	12	6	27	25	21	10	16	15	18	12	13	9	21	28
NW_018742204.1:11197943-11198096	22	20	22	12	4	21	10	11	24	8	14	15	10	16	18	10	6	12	6	6	32	16	7	18	14	10	14	26	16	24	20	18	34	24	7	11
NW_018742204.1:11204577-11204816	51	33	52	27	34	52	31	48	22	24	38	38	37	22	29	26	17	29	31	23	41	28	19	32	30	34	44	27	35	32	38	28	34	33	31	41
NW_018742204.1:11205408-11205741	96	61	100	79	121	81	116	129	100	58	118	100	91	76	123	135	84	64	109	86	112	114	68	92	84	88	122	107	122	161	132	83	105	108	130	95
NW_018742204.1:11222956-11223221	26	27	19	24	19	17	19	41	26	25	16	21	25	28	15	15	16	15	18	26	19	24	18	25	17	16	21	15	25	22	16	20	32	34	21	24
NW_018742204.1:11224488-11225633	6	5	4	9	3	9	8	14	8	5	13	11	16	4	15	10	8	4	1	12	1	21	12	15	4	17	19	2	8	7	13	11	9	8	1	8
NW_018742204.1:11225714-11225995	16	21	17	19	14	16	30	32	14	15	11	7	14	16	12	18	6	5	20	20	11	28	17	18	24	18	18	22	24	21	27	15	17	12	32	26
NW_018742204.1:11251695-11252210	48	32	46	68	53	59	64	74	45	28	54	43	69	28	69	79	63	53	46	73	50	51	62	63	57	56	65	88	56	81	86	55	75	60	59	70
NW_018742204.1:11252446-11252870	4	6	6	7	11	7	1	5	5	8	6	1	7	6	5	6	2	6	4	5	8	4	10	7	7	16	10	8	13	9	5	0	12	11	4	10
NW_018742204.1:11254777-11255171	5	8	4	11	13	10	3	1	4	0	8	9	3	5	5	10	3	2	13	1	5	2	7	8	8	7	11	0	10	8	7	11	4	8	3	8
NW_018742204.1:11263632-11264205	18	36	21	30	31	39	41	38	44	28	68	27	33	22	27	28	18	27	25	34	29	28	34	33	47	36	33	34	45	26	34	31	30	24	27	41
NW_018742204.1:11268501-11268892	2	10	2	4	8	6	0	2	8	2	7	0	76	12	57	11	26	34	38	31	2	139	62	15	95	26	48	195	111	139	16	94	42	63	72	109
NW_018742204.1:11269013-11269264	17	13	16	13	17	20	11	22	11	14	16	8	26	15	19	17	8	13	12	15	22	19	18	25	8	17	7	10	13	12	25	16	22	13	13	13
NW_018742204.1:11270304-11270508	5	7	4	8	14	13	10	20	6	6	10	5	6	7	8	14	2	7	2	3	5	7	13	5	10	7	7	7	7	5	11	8	11	5	5	15
NW_018742204.1:11273125-11273561	30	13	31	23	21	26	13	15	10	18	23	18	10	33	19	25	36	18	12	20	17	16	30	37	14	24	29	15	29	30	30	15	20	25	6	11
NW_018742204.1:11276544-11276734	469	415	474	591	262	511	294	345	292	235	449	529	561	486	448	567	469	485	308	457	464	605	634	621	383	634	542	654	502	566	563	476	553	423	346	887
NW_018742204.1:11276865-11277152	64	60	68	54	35	45	52	61	53	31	51	68	60	78	57	36	72	47	48	77	53	61	45	83	66	87	63	56	56	80	68	62	80	79	65	90
NW_018742204.1:11277259-11277519	38	32	40	20	38	30	27	29	37	26	41	27	27	16	32	41	13	28	26	21	23	19	25	48	21	25	22	32	45	33	42	27	52	15	32	33
NW_018742204.1:11285936-11286090	9	8	10	8	3	8	7	6	1	8	6	4	6	11	6	8	14	9	3	11	11	13	10	13	3	0	14	4	8	9	11	2	12	6	6	6
NW_018742204.1:11286215-11286572	456	379	456	500	301	393	388	385	361	266	404	408	398	350	418	375	300	329	384	384	374	478	418	638	332	438	420	453	477	559	522	439	604	530	409	571
NW_018742204.1:11300250-11300591	94	56	88	76	66	80	75	67	58	34	80	57	62	68	54	59	60	38	39	66	36	72	45	71	81	77	82	51	88	114	79	65	77	77	51	91
NW_018742204.1:11304432-11305080	8	5	3	8	2	6	12	2	8	4	9	9	10	6	8	6	4	8	8	12	12	9	16	12	11	15	11	12	17	13	15	11	31	17	4	12
NW_018742204.1:11305904-11306348	8	6	8	7	6	7	13	6	17	5	13	4	7	8	15	0	4	9	11	17	4	10	12	12	4	2	6	2	13	2	4	3	17	10	2	6
NW_018742204.1:11309616-11309796	21	16	28	18	4	32	10	9	15	19	36	9	10	14	26	31	29	6	20	16	17	24	10	28	24	29	22	16	20	29	18	15	23	16	12	29
NW_018742204.1:11309956-11310740	46	22	49	19	29	30	45	50	35	27	33	36	38	41	29	34	39	25	39	40	34	49	43	30	26	60	47	44	77	43	54	38	36	37	20	47
NW_018742204.1:11434514-11435054	38	22	34	25	24	24	22	31	21	27	27	23	19	15	22	28	24	21	26	38	21	30	22	26	35	25	27	34	36	41	27	31	49	26	18	22
NW_018742204.1:11435168-11435535	36	13	29	18	12	20	28	23	23	15	24	20	21	17	13	39	23	12	14	40	29	24	30	27	42	24	31	28	32	13	27	21	25	25	19	30
NW_018742204.1:11438431-11438552	8	18	11	20	9	16	18	20	14	6	10	16	8	10	11	7	2	11	13	10	16	14	7	13	12	5	18	8	4	9	16	12	9	15	7	10
NW_018742204.1:11439210-11439646	12	7	12	15	10	18	10	18	8	7	2	14	15	6	7	9	8	5	8	10	6	15	9	7	11	10	8	3	6	6	9	19	4	9	2	9
NW_018742204.1:11443235-11444188	2	6	2	6	0	4	6	2	0	0	4	4	4	2	4	5	2	0	8	14	3	8	5	10	7	8	16	4	11	10	12	0	15	6	1	5
NW_018742204.1:11444270-11445110	3	21	3	11	5	9	4	14	16	18	11	13	3	10	8	15	5	5	6	0	18	16	4	15	12	12	16	12	25	20	6	10	3	5	9	11
NW_018742204.1:11451052-11451604	40	29	40	28	20	56	14	27	9	38	34	37	29	32	24	68	20	22	21	35	29	36	39	31	25	32	38	31	23	32	35	34	38	45	15	33
NW_018742204.1:11461881-11462028	83	84	82	111	78	108	86	117	77	53	115	99	85	90	81	83	64	81	60	93	71	99	83	127	109	91	84	96	88	101	127	81	125	95	89	124
NW_018742204.1:11462913-11463148	11	4	11	14	12	16	17	14	9	14	5	1	2	5	3	6	7	6	5	8	8	2	14	8	8	4	3	10	9	8	11	6	8	6	12	4
NW_018742204.1:11464403-11464671	20	42	20	30	17	14	12	8	13	15	16	8	20	34	37	41	9	7	4	35	40	34	17	23	14	59	26	33	14	16	20	17	20	40	15	30
NW_018742204.1:11521811-11521860	6	8	6	2	10	4	8	10	10	1	2	10	0	4	2	0	4	0	0	0	0	10	0	6	6	8	6	11	17	6	8	8	4	10	8	4
NW_018742204.1:11521936-11522227	37	33	40	38	36	45	28	42	21	27	18	36	26	15	30	27	14	18	25	24	28	49	23	55	25	49	52	44	43	49	57	30	43	49	35	34
NW_018742204.1:11522467-11522973	48	45	50	27	28	55	39	64	30	45	47	37	28	17	22	15	25	11	15	25	12	73	20	45	40	41	50	64	58	30	57	42	76	88	42	38
NW_018742204.1:11523179-11523540	27	23	30	14	9	17	13	26	19	17	15	15	34	5	3	10	18	6	7	6	7	23	6	11	15	28	23	29	32	16	21	22	19	29	16	15
NW_018742204.1:11549669-11549996	83	78	85	67	91	137	81	107	87	60	90	81	86	72	109	137	60	67	84	100	136	81	115	124	78	114	82	77	128	115	66	77	113	96	85	90
NW_018742204.1:11550124-11550424	4	2	4	8	2	12	14	4	6	4	2	2	8	16	12	2	6	4	16	1	6	2	12	16	4	8	8	2	10	14	2	3	0	8	4	6
NW_018742204.1:11550704-11551345	9	4	9	21	10	17	20	10	10	6	9	8	7	24	12	19	7	9	7	13	8	11	16	20	18	14	21	11	29	13	23	14	10	18	4	15
NW_018742204.1:11551738-11552111	27	22	21	44	39	25	25	26	18	19	25	33	66	45	56	57	34	58	59	51	58	56	60	63	63	43	45	45	63	39	66	46	72	37	58	58
NW_018742204.1:11555322-11556387	75	79	66	60	80	78	85	67	78	57	102	70	97	102	165	152	73	72	94	155	116	123	109	166	146	140	146	104	148	140	170	102	167	117	109	157
NW_018742204.1:11556764-11556955	10	19	10	6	18	15	6	9	2	10	16	17	28	14	16	35	43	17	10	11	25	31	19	42	37	41	26	27	30	30	41	29	32	29	25	45
NW_018742204.1:11557296-11557631	9	12	12	18	6	23	16	26	27	20	20	20	60	88	86	106	83	75	110	117	76	84	123	94	124	103	104	83	127	89	104	96	118	88	89	103
NW_018742204.1:11558115-11559243	50	43	50	38	20	51	14	52	48	45	53	11	74	77	113	98	73	68	41	92	58	107	91	73	89	106	75	115	109	115	118	64	121	110	74	113
NW_018742204.1:11559474-11560573	8	4	7	6	8	5	4	9	6	5	12	10	12	14	7	8	5	1	9	10	4	8	13	13	4	11	7	4	16	8	20	6	6	15	6	15
NW_018742204.1:11560697-11560881	4	2	4	8	6	5	12	6	6	5	7	2	6	10	28	16	10	12	10	12	24	15	11	12	24	22	18	6	14	12	18	8	28	12	17	16
NW_018742204.1:11561336-11562686	98	107	109	126	120	83	85	145	114	77	118	89	468	452	536	595	354	406	397	475	495	445	474	543	490	507	554	500	558	517	588	457	627	403	470	536
NW_018742204.1:11564752-11566637	17	15	20	20	14	18	13	15	14	10	16	18	304	306	344	314	229	205	184	345	313	236	286	186	296	395	380	326	421	501	418	321	513	404	261	461
NW_018742204.1:11568185-11568472	472	313	451	398	386	440	330	474	424	326	509	411	575	440	646	655	610	435	483	713	472	587	621	584	644	712	616	534	703	850	728	605	822	898	540	863
NW_018742204.1:11576204-11576681	5	13	7	14	6	13	10	16	6	17	27	13	38	39	42	43	15	30	31	41	36	69	32	60	45	34	51	35	85	51	46	31	30	31	45	31
NW_018742204.1:11577534-11578171	12	13	12	16	9	11	14	12	16	2	5	11	17	9	19	18	4	10	12	8	7	10	4	21	13	15	20	15	13	21	28	15	18	30	10	17
NW_018742204.1:11665057-11665696	122	81	112	117	89	139	102	125	108	87	104	118	114	111	146	103	122	79	65	129	101	113	113	91	105	110	89	112	118	112	141	121	114	132	97	95
NW_018742204.1:11666917-11667344	29	17	30	25	32	44	35	22	6	26	26	32	25	21	27	12	25	17	36	31	21	26	14	47	26	33	33	21	27	33	25	19	25	10	26	31
NW_018742204.1:11668084-11668328	13	6	13	14	4	6	4	4	5	4	10	8	6	2	2	2	4	0	2	3	0	6	4	8	10	6	4	10	4	10	4	4	5	8	10	6
NW_018742204.1:11670933-11671191	20	19	20	15	20	24	24	21	8	26	21	26	11	12	23	4	20	8	19	2	11	18	24	15	18	14	20	8	10	16	19	6	26	13	16	19
NW_018742204.1:11671455-11672341	18	8	18	7	7	12	10	18	13	13	14	5	9	9	11	14	9	4	9	12	9	9	19	12	9	7	17	9	13	12	14	7	9	13	13	16
NW_018742204.1:11674180-11674674	11	7	14	15	9	12	9	12	4	8	6	14	7	6	3	6	3	0	2	6	8	6	6	8	7	6	8	2	10	16	4	11	13	16	13	5
NW_018742204.1:11686822-11687013	1	4	1	8	0	2	6	4	6	0	10	9	13	1	10	6	6	11	6	6	5	2	7	14	12	7	7	15	20	9	3	1	5	10	14	9
NW_018742204.1:11687230-11687509	62	37	63	50	37	44	39	51	54	20	84	44	87	79	84	69	61	47	61	55	62	83	61	71	60	63	60	91	107	116	71	94	65	103	85	84
NW_018742204.1:11688749-11689010	6	5	6	8	6	8	4	10	8	8	26	8	6	2	7	5	4	0	7	11	6	10	7	12	12	7	10	11	20	7	4	4	8	6	0	14
NW_018742204.1:11689217-11689424	37	23	25	50	19	31	43	37	44	28	36	32	36	40	51	47	40	26	22	52	24	28	35	45	29	31	41	35	24	38	38	41	54	30	29	48
NW_018742204.1:11689659-11691168	21	18	17	34	24	28	25	43	24	12	49	47	34	28	39	23	12	20	24	25	34	45	32	16	27	22	21	26	55	43	31	18	35	34	48	36
NW_018742204.1:11692782-11693047	6	12	6	10	16	20	22	6	10	10	17	14	8	12	6	8	7	2	8	12	10	0	10	2	16	7	8	12	10	16	6	10	10	6	10	10
NW_018742204.1:11694120-11695033	12	16	12	13	10	16	14	27	15	13	13	2	12	6	7	6	6	3	2	9	3	15	4	8	6	14	12	18	4	9	12	8	1	15	9	14
NW_018742204.1:11696721-11697102	17	21	19	19	17	20	3	11	8	15	20	24	30	11	19	20	9	7	11	8	6	18	15	21	13	19	18	33	15	24	22	17	21	37	4	28
NW_018742204.1:11698285-11698470	62	24	62	34	41	33	25	36	33	36	49	14	39	30	31	52	26	42	18	29	38	20	21	31	37	37	27	17	25	32	41	24	36	38	26	30
NW_018742204.1:11699094-11699520	9	6	9	2	15	10	12	16	10	4	7	3	12	2	10	6	3	0	5	3	12	3	5	8	6	8	20	5	11	7	12	12	9	13	14	7
NW_018742204.1:11699731-11701353	32	34	29	24	20	49	26	46	25	9	24	33	21	23	22	32	31	20	20	20	34	36	34	32	28	30	35	23	41	33	38	28	28	23	40	22
NW_018742204.1:11701451-11702006	23	24	22	15	38	28	18	25	19	22	16	28	18	15	36	23	31	13	32	41	30	28	38	38	20	30	18	24	39	53	40	27	19	37	31	23
NW_018742204.1:11709706-11710693	19	23	19	29	22	26	22	16	24	14	44	25	32	33	22	33	29	24	12	38	18	36	21	28	33	26	18	19	30	28	36	26	34	18	18	29
NW_018742204.1:11711709-11713096	86	81	87	97	80	105	77	121	96	62	122	88	83	66	104	125	66	67	81	78	79	95	85	181	58	88	97	92	111	105	105	72	93	100	62	83
NW_018742204.1:11717278-11717576	25	29	25	31	17	25	28	30	13	14	31	27	14	15	10	9	13	6	8	12	11	13	15	16	17	24	10	9	9	30	18	26	19	11	9	16
NW_018742204.1:11782115-11783221	77	61	80	101	58	89	58	66	75	61	86	77	70	50	94	60	79	46	23	53	37	87	78	78	62	119	87	81	86	95	111	83	73	87	49	135
NW_018742204.1:11784606-11784767	20	12	20	12	14	17	12	24	24	6	23	18	16	8	20	4	14	8	8	5	22	8	12	21	10	7	23	9	13	19	28	8	7	19	11	19
NW_018742204.1:11786772-11787095	54	36	54	38	34	29	47	44	39	33	41	51	66	36	56	60	38	45	46	52	38	51	68	46	67	68	66	56	74	66	62	33	39	34	40	74
NW_018742204.1:11787601-11788034	39	25	39	25	7	21	17	14	14	22	22	29	14	20	10	20	10	9	12	16	29	21	19	25	20	24	21	27	32	18	21	18	48	28	12	32
NW_018742204.1:11788413-11788621	11	5	9	24	7	13	5	8	15	11	9	11	7	6	18	12	10	4	12	4	8	19	13	11	2	13	10	18	8	17	8	9	8	9	12	9
NW_018742204.1:11788773-11789431	5	9	6	3	7	7	3	3	5	6	2	16	4	8	7	12	0	2	1	3	16	10	7	7	4	19	14	17	7	9	7	11	14	7	2	23
NW_018742204.1:11790441-11791026	33	12	27	15	21	32	21	27	27	13	14	16	30	26	10	18	25	18	13	24	20	13	20	17	14	21	16	27	19	9	22	18	25	15	14	28
NW_018742204.1:11793486-11793629	91	141	88	72	71	104	67	104	51	58	68	76	92	108	66	105	61	64	56	60	59	71	53	66	57	87	85	90	65	58	79	81	83	58	45	87
NW_018742204.1:11794929-11795236	140	83	143	115	99	96	84	111	83	68	111	97	120	89	103	104	78	74	92	117	86	116	75	133	91	108	98	116	120	99	78	81	130	69	76	103
NW_018742204.1:11796525-11796995	47	34	42	37	44	55	42	39	57	30	63	45	65	55	40	50	54	32	51	28	32	48	55	32	33	52	51	62	61	32	44	24	55	41	31	69
NW_018742204.1:11797645-11798525	30	43	32	30	31	38	41	33	31	28	33	35	38	37	32	34	39	21	16	38	21	26	28	48	31	50	32	33	42	42	23	23	45	35	18	41
NW_018742204.1:11799276-11800472	159	118	163	130	125	134	140	131	107	98	104	101	110	106	59	109	75	67	61	100	119	104	76	103	107	87	145	75	110	129	125	129	120	110	107	104
NW_018742204.1:11801586-11802041	6	2	6	22	9	12	4	4	9	3	0	6	10	4	6	8	3	4	12	2	6	0	6	10	0	5	4	4	11	8	6	8	4	6	20	8
NW_018742204.1:11813753-11814524	25	15	26	13	2	15	10	5	16	4	14	19	14	7	11	8	3	6	10	13	7	11	11	15	11	16	9	6	8	14	10	11	10	9	12	28
NW_018742204.1:11814850-11815256	27	22	22	32	23	36	17	23	17	19	19	25	21	20	26	35	23	15	28	18	13	16	33	27	18	31	31	31	22	23	33	33	20	21	9	29
NW_018742204.1:11815732-11816023	3	8	2	7	6	7	2	3	5	0	0	1	12	2	16	7	4	8	7	0	4	6	10	3	2	4	4	8	9	3	6	7	7	6	3	12
NW_018742204.1:11834063-11834483	28	23	28	19	39	19	25	47	39	19	30	33	26	22	33	6	11	18	23	24	33	26	14	24	24	19	45	23	28	39	39	20	47	28	21	20
NW_018742204.1:11859117-11860359	31	20	31	38	25	49	37	52	18	16	49	37	0	34	28	40	15	37	16	31	24	27	20	29	16	40	29	40	47	50	55	29	50	26	24	40
NW_018742204.1:11862430-11863107	9	2	9	3	0	8	5	3	7	4	10	6	5	6	2	3	6	2	4	4	6	10	2	7	4	7	6	5	5	7	15	1	9	8	0	2
NW_018742204.1:11863755-11864160	132	151	132	165	134	162	132	180	102	78	161	152	122	145	178	131	94	71	54	155	73	89	92	137	126	155	160	121	134	87	134	114	115	104	70	143
NW_018742204.1:11864947-11865237	104	113	103	117	78	86	112	74	64	81	126	109	68	94	132	81	84	87	101	91	89	108	124	80	107	120	89	86	89	91	136	71	106	78	50	109
NW_018742204.1:11866537-11867022	20	26	21	13	8	9	13	16	16	16	8	10	4	18	24	16	11	7	7	12	9	7	4	20	15	23	20	12	9	22	11	14	20	19	14	12
NW_018742204.1:11870114-11871234	1	9	0	5	2	4	9	5	0	6	13	6	3	2	4	3	2	4	3	4	2	4	9	7	4	7	1	8	6	13	10	7	8	14	7	7
NW_018742204.1:11877015-11877550	0	11	1	6	1	5	2	5	6	6	2	3	14	4	8	11	6	1	11	11	5	10	5	8	2	9	9	5	7	10	9	9	12	7	3	6
NW_018742204.1:11877736-11878245	42	41	33	25	19	27	28	23	31	26	43	44	31	30	34	28	28	22	24	27	24	31	23	24	24	36	28	43	19	31	27	34	38	38	30	35
NW_018742204.1:11878518-11879296	39	57	41	79	78	39	50	63	69	51	63	84	47	35	47	48	47	27	52	38	36	44	52	89	65	85	59	66	113	74	63	83	105	99	58	99
NW_018742204.1:11880273-11880580	4	5	4	2	4	10	8	11	10	6	8	5	2	0	12	2	4	3	8	4	6	2	6	14	10	4	4	0	2	6	5	8	2	8	5	4
NW_018742204.1:11885194-11885607	12	20	13	12	8	5	12	10	24	16	18	11	22	12	12	13	9	2	15	20	14	11	10	14	18	16	11	20	9	31	27	11	28	11	18	26
NW_018742204.1:11887169-11887752	36	28	35	41	23	42	30	39	22	17	45	24	29	7	40	38	29	21	20	16	21	28	23	31	17	24	41	28	30	31	18	26	20	19	19	39
NW_018742204.1:11896453-11896674	6	6	4	4	5	4	8	6	3	13	8	2	12	4	11	14	9	10	7	8	8	19	6	10	6	7	7	4	8	2	6	10	13	11	4	4
NW_018742204.1:11898464-11898864	87	62	87	83	72	85	61	82	34	68	63	90	45	52	66	75	47	39	41	78	67	87	59	67	88	47	83	69	51	64	70	67	78	55	35	68
NW_018742204.1:11926628-11926794	5	11	5	8	10	5	6	4	9	2	6	3	10	0	10	4	2	6	4	7	2	8	4	4	8	5	4	4	6	15	6	4	22	2	12	3
NW_018742204.1:11933780-11934418	22	19	21	16	15	17	23	4	15	15	16	19	23	12	27	29	12	11	11	28	15	24	11	25	29	21	29	36	29	37	36	21	17	22	25	20
NW_018742204.1:11944387-11945403	73	79	71	61	64	83	80	69	80	49	53	69	53	66	61	87	36	47	61	81	55	59	61	104	78	65	64	83	84	102	115	54	77	59	39	111
NW_018742204.1:11953735-11954267	15	22	20	21	29	22	24	25	8	10	28	14	30	12	39	17	11	13	37	33	15	14	18	23	38	21	25	20	35	21	32	32	35	22	12	17
NW_018742204.1:11955986-11956278	16	17	16	16	19	22	25	10	19	12	20	15	16	22	20	26	10	7	6	15	16	28	15	15	10	20	11	14	28	31	26	23	21	12	8	8
NW_018742204.1:11961637-11962169	16	7	13	12	8	14	8	11	12	7	19	4	9	9	8	9	7	8	8	12	9	13	10	11	8	15	3	9	11	12	3	3	18	14	9	22
NW_018742204.1:11983345-11984017	13	5	14	13	13	15	10	13	19	10	14	9	9	20	13	17	22	14	6	8	22	16	12	21	18	8	16	17	22	15	24	24	22	16	11	15
NW_018742204.1:11986117-11987094	75	91	76	73	62	73	88	67	69	52	94	61	77	64	75	81	65	55	56	101	80	66	87	75	68	83	67	65	86	74	89	66	80	90	68	65
NW_018742204.1:11995801-11996103	2	5	2	2	3	5	7	10	2	3	10	2	7	4	8	7	5	3	10	2	8	2	9	0	7	7	3	5	2	6	8	4	20	6	1	9
NW_018742204.1:11996209-11997612	70	78	75	92	67	67	96	88	45	53	134	52	92	54	52	89	47	48	66	94	68	52	88	97	92	72	78	60	84	60	101	50	113	85	54	72
NW_018742204.1:11998861-11999170	87	59	89	87	49	81	48	68	99	58	82	41	71	64	98	90	54	49	66	116	71	88	94	92	112	127	120	102	111	120	136	110	169	113	103	111
NW_018742204.1:12001000-12001450	2	0	4	12	7	26	4	12	5	6	7	0	0	6	6	4	6	9	10	5	2	2	10	4	9	5	12	8	0	5	4	6	6	2	2	17
NW_018742204.1:12001750-12002465	1908	2598	1907	3481	1206	2131	2682	2311	1191	2185	1726	2816	2128	2033	1186	2021	1373	1425	1444	3182	2845	827	2392	1774	1307	1189	1173	1148	1471	1926	1100	1012	2532	2170	1621	2157
NW_018742204.1:12002950-12003151	46	31	46	60	20	35	76	43	34	32	40	52	43	49	41	44	43	38	37	105	55	13	56	58	31	11	45	17	38	40	20	20	64	48	46	66
NW_018742204.1:12003327-12003601	49	70	47	30	29	30	65	29	24	43	46	59	52	43	28	54	42	53	26	73	60	16	50	50	20	31	49	41	18	47	27	26	62	47	58	46
NW_018742204.1:12004456-12005171	49	76	53	106	33	66	113	89	51	65	49	97	94	75	71	121	77	55	70	150	124	58	60	90	64	57	73	79	63	96	58	57	131	84	71	116
NW_018742204.1:12014723-12015099	26	41	26	46	41	30	22	30	23	23	40	44	40	24	38	36	44	23	21	40	17	25	30	50	33	52	43	57	67	37	40	30	47	38	38	56
NW_018742204.1:12017315-12018181	12	13	9	15	14	7	7	22	5	4	10	8	6	8	12	4	2	0	1	7	10	12	5	18	21	15	14	9	18	4	8	13	9	14	10	12
NW_018742204.1:12018712-12018984	36	41	37	50	28	31	50	38	22	32	60	35	38	26	46	49	33	49	35	34	39	40	41	59	41	47	32	23	30	42	66	44	48	18	20	32
NW_018742204.1:12019808-12020019	55	54	52	56	43	62	46	33	37	45	55	28	51	25	57	61	33	31	38	58	48	32	45	40	56	31	28	45	49	44	38	53	35	44	14	34
NW_018742204.1:12021439-12021580	7	7	6	8	2	8	6	8	0	4	2	14	6	2	17	18	8	6	6	14	8	4	18	8	5	8	4	2	6	12	12	12	13	10	11	2
NW_018742204.1:12069614-12071010	9	7	12	13	18	11	14	13	14	17	7	11	13	5	12	14	7	7	11	12	8	11	5	15	5	10	18	10	8	12	24	20	9	10	6	14
NW_018742204.1:12208152-12208811	6	6	6	8	4	7	4	0	3	2	4	3	7	8	14	13	16	14	2	6	4	14	19	8	8	8	7	8	4	11	8	6	10	6	6	12
NW_018742204.1:12212472-12213900	24	29	24	22	42	38	21	26	27	34	32	24	28	20	16	41	29	0	6	2	24	33	20	37	22	52	27	32	21	37	21	38	31	24	28	37
NW_018742204.1:12214488-12216011	32	33	36	38	15	31	24	17	23	1	23	30	26	15	15	28	25	0	6	5	7	29	41	21	30	27	24	25	43	25	23	8	44	16	15	17
NW_018742204.1:12228352-12228588	18	11	18	8	2	19	5	11	8	9	20	2	3	0	2	2	15	12	7	22	4	35	8	15	1	7	1	2	0	1	9	4	7	2	0	9
NW_018742204.1:12228767-12228950	6	15	10	9	14	20	21	14	8	8	10	14	26	2	2	3	1	1	1	0	4	0	0	9	1	1	0	1	4	0	2	5	9	1	1	2
NW_018742204.1:12229715-12230174	10	4	13	5	4	5	16	12	12	7	12	2	7	2	3	4	1	3	4	3	4	3	4	3	1	3	2	7	4	11	5	2	16	8	3	4
NW_018742204.1:12231088-12231825	74	74	75	76	30	66	77	65	57	60	55	61	47	64	77	68	51	34	39	50	37	61	53	72	53	73	55	57	61	70	80	64	85	58	66	72
NW_018742204.1:12234435-12234773	1	2	0	1	4	2	0	0	0	0	0	0	0	2	22	10	6	5	19	34	15	31	22	8	16	13	24	20	10	16	20	32	21	29	13	15
NW_018742204.1:12234902-12235266	4	1	5	1	1	0	4	3	4	3	0	3	1	3	14	4	8	2	15	16	9	11	0	11	3	9	5	2	12	0	10	5	6	16	5	7
NW_018742204.1:12254067-12254260	3	8	4	8	12	4	4	2	4	2	8	2	4	8	8	4	2	2	8	3	7	1	8	17	8	0	2	8	14	16	4	8	4	2	6	8
NW_018742204.1:12255167-12255319	3	2	5	3	5	11	4	3	7	5	9	1	5	7	8	6	4	5	5	6	8	1	7	5	6	3	11	5	8	16	12	11	19	11	7	10
NW_018742204.1:12256155-12256336	2	14	3	7	7	4	4	7	1	6	2	5	2	14	2	3	6	12	8	0	9	6	4	4	8	19	2	7	9	4	8	14	30	8	12	5
NW_018742204.1:12256921-12257274	11	9	11	2	30	8	14	8	14	12	18	8	13	17	9	15	8	12	16	17	8	7	3	8	12	2	7	16	8	9	5	5	10	5	11	2
NW_018742204.1:12259043-12259445	48	64	48	96	85	68	110	58	69	44	72	56	29	53	41	37	38	31	29	54	22	30	18	45	50	72	33	48	31	39	45	47	27	57	36	48
NW_018742204.1:12260823-12260925	14	16	14	26	4	8	8	15	2	3	20	13	12	10	11	10	6	7	6	12	4	10	14	6	22	11	6	10	10	14	10	15	24	11	6	22
NW_018742204.1:12261264-12262174	119	171	119	119	81	119	131	111	100	120	126	129	157	93	123	96	81	72	76	118	105	108	98	115	148	217	139	131	179	153	188	112	187	174	94	157
NW_018742204.1:12274016-12274797	15	14	15	6	4	20	13	20	8	4	8	12	10	8	20	16	8	20	16	20	8	9	2	26	16	22	22	13	28	17	20	20	22	30	6	34
NW_018742204.1:12288645-12289276	10	18	10	6	23	8	3	8	4	17	12	19	24	6	5	14	12	10	12	21	8	18	13	16	10	6	25	20	28	12	22	0	24	17	12	11
NW_018742204.1:12291004-12292622	71	61	62	67	66	78	59	88	69	49	73	76	33	228	281	245	185	157	135	170	158	224	218	231	236	241	250	244	225	266	289	162	215	235	156	312
NW_018742204.1:12292859-12294352	207	208	209	214	178	198	195	208	176	129	196	196	205	94	87	105	93	63	53	98	71	77	102	96	84	145	99	89	90	116	102	104	147	124	90	99
NW_018742204.1:12294478-12294934	0	0	0	0	0	0	0	0	0	0	0	2	0	39	50	55	69	44	25	86	6	46	6	0	1	2	2	6	2	0	1	0	0	2	0	0
NW_018742204.1:12295039-12295649	36	33	37	39	25	37	29	30	21	19	31	33	19	20	16	23	18	7	18	19	22	12	8	17	12	12	10	16	28	18	12	9	29	5	8	15
NW_018742204.1:12297091-12299017	58	92	58	72	53	56	68	73	61	45	55	52	72	66	98	98	64	63	57	64	55	67	55	75	58	72	109	48	92	91	113	70	100	67	55	74
NW_018742204.1:12303124-12303773	12	17	15	4	6	10	16	8	8	4	3	9	6	7	7	4	11	1	0	5	7	3	5	3	4	2	7	8	3	7	5	9	5	7	2	10
NW_018742204.1:12308434-12308708	16	8	16	10	8	10	8	7	12	14	18	6	11	4	6	22	4	0	12	8	0	8	16	12	8	6	14	14	8	18	10	12	28	19	8	10
NW_018742204.1:12311155-12311767	9	15	8	14	12	12	12	20	8	10	11	18	46	10	12	34	23	12	16	14	13	21	20	14	13	12	26	10	15	18	14	9	23	15	28	16
NW_018742204.1:12316612-12318364	11	11	11	5	2	12	10	0	6	2	19	10	8	18	20	12	20	11	4	23	14	14	14	12	12	24	11	8	22	23	24	20	28	6	12	43
NW_018742204.1:12318466-12318991	6	6	6	6	2	2	8	0	2	6	8	2	50	6	2	6	2	10	4	10	4	8	2	0	13	2	8	2	4	2	2	6	24	11	0	6
NW_018742204.1:12345349-12346782	2	2	2	2	2	2	0	0	2	2	6	4	6	0	3	8	8	2	8	18	6	0	0	5	4	4	6	2	8	8	8	11	29	12	0	20
NW_018742204.1:12355214-12356017	12	5	17	13	7	15	11	8	22	6	9	10	6	11	7	10	11	4	4	13	6	8	11	9	10	15	16	17	16	8	19	10	11	5	10	13
NW_018742204.1:12363717-12364356	124	86	115	113	86	87	80	90	72	57	96	66	120	69	122	117	70	67	75	91	92	125	136	150	96	125	116	145	129	142	123	105	124	112	92	135
NW_018742204.1:12365213-12365408	1	10	2	4	0	1	2	4	4	2	3	5	2	9	8	15	7	9	6	15	16	11	8	12	10	21	12	6	11	9	18	19	14	11	11	16
NW_018742204.1:12365596-12365922	18	7	16	13	17	15	11	11	10	4	19	9	26	17	44	23	16	16	14	32	20	26	24	29	22	38	35	24	32	37	29	30	22	18	12	31
NW_018742204.1:12367290-12367591	34	30	34	34	19	40	42	32	19	10	32	47	28	23	23	28	30	16	22	27	16	12	20	33	10	11	16	13	19	23	8	25	25	16	6	22
NW_018742204.1:12369043-12369365	42	47	40	66	38	56	67	47	40	35	51	48	52	30	63	62	39	29	44	53	24	48	39	50	47	65	48	61	58	53	59	55	61	43	77	50
NW_018742204.1:12369510-12369823	68	40	69	64	60	65	72	48	39	51	39	66	83	42	79	73	47	25	72	82	66	66	55	60	60	61	75	74	92	66	65	45	80	69	42	73
NW_018742204.1:12370201-12370462	63	46	69	95	54	70	46	39	49	39	81	72	60	100	128	133	81	63	84	124	79	146	133	156	131	153	85	113	148	136	107	128	117	104	67	147
NW_018742204.1:12371177-12372009	19	4	19	11	6	18	26	22	13	8	11	19	14	12	31	14	18	11	17	17	12	15	12	11	11	18	12	21	17	16	18	10	17	15	8	12
NW_018742204.1:12372452-12372855	2	4	4	12	7	4	12	3	6	1	6	7	14	6	9	4	12	3	8	14	13	13	9	7	2	5	8	5	19	11	11	7	15	8	11	2
NW_018742204.1:12373791-12374012	9	19	11	9	14	19	10	9	18	12	13	25	8	8	8	7	8	10	5	13	7	11	10	10	15	10	8	16	15	4	18	8	5	16	1	19
NW_018742204.1:12376743-12377261	26	44	26	26	24	26	14	21	12	20	30	27	29	14	17	24	18	15	14	7	16	15	22	20	24	37	35	21	21	22	28	23	17	26	11	22
NW_018742204.1:12378290-12378722	23	11	22	11	8	13	12	14	18	14	18	9	12	10	3	12	18	8	7	10	8	10	6	6	14	17	9	13	15	12	12	8	22	27	10	19
NW_018742204.1:12378956-12379457	14	8	14	5	3	9	17	4	6	6	10	7	8	95	112	83	85	59	74	87	150	96	104	115	115	179	126	113	175	140	126	111	156	161	112	146
NW_018742204.1:12379594-12379797	12	5	15	2	6	6	2	8	2	1	5	11	6	19	23	29	10	18	25	22	15	30	27	23	20	22	17	12	45	24	26	21	27	23	17	23
NW_018742204.1:12380580-12381094	5	3	5	4	2	6	4	4	6	4	14	4	1	4	19	8	11	19	5	27	7	10	13	6	27	15	13	8	10	18	21	10	10	25	10	15
NW_018742204.1:12381517-12381774	53	45	51	80	84	52	89	82	56	40	76	73	48	52	55	63	29	38	52	48	42	63	55	54	44	49	79	45	54	46	69	52	75	46	37	62
NW_018742204.1:12383111-12383467	15	15	14	10	4	10	10	8	4	5	13	7	7	8	11	9	6	1	11	7	10	6	4	15	5	27	9	9	11	12	8	7	14	8	5	6
NW_018742204.1:12383560-12383831	7	3	5	4	4	10	3	8	9	3	1	1	2	9	13	10	5	3	0	5	2	4	6	8	7	1	11	4	8	5	5	6	5	10	2	3
NW_018742204.1:12441696-12441946	7	8	8	8	3	15	5	11	6	9	17	8	16	9	9	13	3	8	8	8	7	12	3	5	7	14	5	2	11	15	4	14	11	9	7	5
NW_018742204.1:12448084-12448417	52	56	41	67	40	65	40	28	49	27	68	53	42	92	90	115	76	51	60	79	74	110	84	137	103	102	77	87	86	68	97	83	99	74	61	96
NW_018742204.1:12449214-12450810	36	22	37	47	51	55	54	30	36	31	40	33	32	32	83	56	44	33	49	49	50	72	38	47	42	78	41	48	49	69	51	51	61	39	45	52
NW_018742204.1:12451750-12451971	9	17	7	14	13	29	11	14	7	7	12	17	6	10	12	7	6	2	7	18	12	15	6	14	12	14	10	21	22	4	22	7	15	7	3	9
NW_018742204.1:12455576-12456351	12	5	11	11	8	7	1	8	1	6	10	2	10	3	10	1	13	10	12	2	7	14	7	14	12	7	7	6	2	7	8	12	10	11	10	18
NW_018742204.1:12470253-12470645	5	5	2	2	0	1	3	2	3	3	1	5	3	4	10	13	3	4	2	7	2	5	9	17	3	7	11	6	4	19	9	24	8	2	3	8
NW_018742204.1:12471056-12472024	19	22	30	68	19	36	25	25	11	22	36	17	31	115	97	128	92	79	63	93	77	89	91	127	82	107	120	100	99	107	122	98	96	101	62	101
NW_018742204.1:12475929-12476116	4	2	4	14	7	8	2	4	2	10	6	2	4	0	2	4	4	7	2	4	6	4	4	9	3	8	12	6	6	8	10	2	4	2	10	6
NW_018742204.1:12485750-12486443	32	16	34	22	21	18	20	50	15	14	16	12	16	21	27	14	27	20	16	11	13	25	13	27	11	29	25	26	13	19	41	19	21	28	17	31
NW_018742204.1:12489799-12490004	14	8	14	14	17	13	16	14	9	9	9	4	6	2	2	8	5	2	8	14	4	9	10	8	6	4	4	4	4	7	6	0	2	10	9	17
NW_018742204.1:12490131-12490194	19	12	20	12	11	8	6	15	10	12	9	26	16	2	14	10	2	6	10	18	11	7	12	10	6	12	20	21	16	20	19	24	10	12	15	17
NW_018742204.1:12491322-12491982	21	24	19	20	21	23	17	33	4	11	19	20	14	20	23	26	20	22	17	15	18	11	17	12	13	12	20	19	19	13	14	20	16	19	2	14
NW_018742204.1:12492704-12493053	6	13	12	20	10	17	18	9	7	9	15	15	5	11	9	19	14	7	19	9	9	9	21	8	8	18	15	14	11	13	15	10	14	11	17	27
NW_018742204.1:12493681-12494399	14	14	14	22	22	26	29	16	17	19	20	36	36	25	21	20	12	11	18	23	12	10	20	35	15	36	22	23	22	37	33	25	21	22	29	25
NW_018742204.1:12537892-12538579	96	112	96	114	106	112	73	131	65	51	144	97	129	74	78	85	80	36	66	84	43	60	82	87	69	118	114	75	77	84	68	90	84	74	40	80
NW_018742204.1:12540895-12541124	31	18	30	29	12	36	29	46	11	16	35	24	24	12	22	14	4	4	20	18	7	19	6	19	12	22	16	20	11	10	20	21	7	22	17	20
NW_018742204.1:12541956-12542309	7	11	9	4	3	15	9	4	15	8	7	5	8	1	5	6	2	7	4	0	4	2	7	5	4	10	7	4	3	4	4	6	9	5	3	9
NW_018742204.1:12544822-12545022	1	8	1	2	0	2	5	2	9	4	0	4	7	29	26	44	41	18	26	26	32	27	37	58	28	36	44	33	23	34	33	15	34	40	40	44
NW_018742204.1:12548549-12549359	8	6	9	7	5	4	5	1	3	5	6	3	6	19	30	21	14	5	17	19	15	13	20	36	12	23	16	24	16	31	34	23	33	18	37	11
NW_018742204.1:12551784-12552021	15	10	17	17	7	16	6	15	5	1	10	13	3	9	3	7	3	10	2	2	1	3	7	9	2	5	1	4	3	3	4	6	3	1	3	3
NW_018742204.1:12552168-12552300	9	12	10	6	1	12	13	5	5	2	1	7	6	4	5	14	3	6	5	4	5	0	6	2	7	4	7	11	8	7	2	6	4	5	2	2
NW_018742204.1:12560013-12560405	107	105	106	136	83	92	116	104	83	96	123	94	114	135	151	145	48	97	107	167	103	119	132	176	107	138	145	118	109	103	123	118	116	103	91	136
NW_018742204.1:12562008-12562478	49	68	51	48	44	75	78	82	61	67	87	58	55	66	100	78	79	56	55	79	56	100	75	93	83	66	81	95	120	109	105	66	105	78	87	89
NW_018742204.1:12581528-12582643	20	18	24	24	17	19	23	25	16	12	22	28	24	15	21	29	11	19	36	37	17	23	27	35	15	42	36	23	42	52	33	23	33	43	34	43
NW_018742204.1:12602700-12603677	7	2	7	4	19	6	1	6	4	5	1	4	5	6	4	6	6	1	5	5	5	5	7	17	3	12	0	4	9	5	8	4	13	12	5	11
NW_018742204.1:12603765-12604073	18	33	22	14	31	43	18	20	17	15	22	22	27	22	17	22	10	14	8	14	31	6	11	16	36	19	25	14	34	15	25	21	28	17	18	21
NW_018742204.1:12609112-12610559	51	61	51	65	34	36	40	62	37	43	55	36	37	38	39	29	31	42	38	53	47	54	57	32	40	58	45	42	46	57	56	46	72	45	36	58
NW_018742204.1:12610634-12611209	46	43	41	46	34	46	44	41	48	20	59	48	49	40	60	50	30	38	41	65	48	53	38	57	63	75	67	57	46	48	58	46	66	40	56	51
NW_018742204.1:12611844-12612529	67	93	64	95	61	70	71	71	58	52	78	76	58	65	58	78	57	35	58	62	57	53	82	69	58	84	61	58	73	66	58	51	55	57	31	52
NW_018742204.1:12612607-12613027	107	109	107	106	74	79	115	94	76	62	84	82	63	115	68	79	74	66	72	121	74	64	74	92	95	116	74	68	133	89	107	118	138	91	86	127
NW_018742204.1:12615099-12615327	26	33	29	34	34	39	29	45	30	17	34	19	32	23	21	43	23	29	16	24	19	37	29	36	17	30	35	12	39	42	27	22	41	29	23	34
NW_018742204.1:12638534-12638870	3	1	3	6	5	6	2	7	3	5	6	5	6	0	4	17	10	4	15	14	12	16	12	15	10	13	10	6	5	17	21	6	10	9	15	12
NW_018742204.1:12640639-12640944	8	8	7	11	1	4	2	5	11	0	4	5	21	14	21	9	15	20	11	11	11	9	24	24	16	27	21	14	19	20	28	27	21	8	16	36
NW_018742204.1:12641647-12642243	14	18	13	11	8	10	12	8	17	11	3	8	20	20	22	28	15	18	16	20	18	22	14	14	18	11	26	15	31	29	24	17	44	34	11	28
NW_018742204.1:12642494-12642662	3	4	3	3	2	5	6	8	9	7	4	5	91	142	106	127	87	101	78	102	87	137	107	90	86	169	135	87	89	101	141	95	103	103	55	89
NW_018742204.1:12643789-12644219	8	7	6	6	7	7	8	6	20	8	7	17	13	9	32	21	7	16	10	19	17	26	24	26	30	17	16	16	17	16	25	26	19	14	13	20
NW_018742204.1:12646348-12646907	8	12	8	18	5	6	6	5	0	7	1	8	17	11	10	14	4	2	7	9	3	4	4	7	5	15	7	5	7	2	10	1	5	4	5	7
NW_018742204.1:12650159-12650422	10	15	10	4	10	18	4	13	11	8	5	8	13	6	4	6	2	3	2	7	4	3	2	2	4	2	3	10	10	15	5	8	8	7	5	11
NW_018742204.1:12652244-12652433	11	6	11	19	20	14	24	19	23	8	27	26	6	6	23	18	6	4	6	12	12	12	7	6	2	16	9	8	8	6	10	10	16	6	6	7
NW_018742204.1:12656686-12657053	71	56	75	84	51	81	71	52	42	49	64	54	39	43	75	62	59	58	43	65	33	68	57	58	45	82	47	45	71	61	88	51	77	57	53	86
NW_018742204.1:12659414-12659700	5	8	5	5	4	10	3	9	2	1	7	7	5	1	4	13	8	3	3	3	5	9	15	15	11	9	8	10	7	10	7	4	8	18	3	16
NW_018742204.1:12661542-12662496	34	54	34	54	35	59	43	51	40	35	38	60	30	54	44	63	41	49	39	56	67	42	39	48	37	111	40	35	45	69	49	55	54	42	30	44
NW_018742204.1:12682511-12682800	18	17	17	34	16	16	26	24	15	16	17	22	10	8	61	56	43	32	9	13	34	43	74	59	53	67	78	52	73	66	44	58	87	60	63	67
NW_018742204.1:12683555-12683993	3	7	7	5	0	3	12	14	7	2	3	7	3	8	26	26	34	23	3	4	26	22	21	48	62	67	80	39	96	59	59	50	87	62	63	58
NW_018742204.1:12684074-12684572	10	7	9	8	9	16	9	3	5	9	9	13	2	3	11	13	9	5	5	4	6	5	7	11	12	9	15	8	10	21	11	8	10	14	3	9
NW_018742204.1:12697658-12698572	52	58	52	58	59	62	45	48	54	60	72	60	41	55	58	88	63	61	55	80	52	63	61	95	75	56	54	59	68	67	67	54	90	60	40	85
NW_018742204.1:12699098-12699259	42	41	42	49	71	60	49	47	56	48	65	56	54	18	79	61	34	32	38	55	39	60	38	64	61	51	52	37	80	48	58	52	87	58	55	79
NW_018742204.1:12700085-12700722	47	31	47	36	32	27	62	42	32	24	27	28	14	24	12	23	14	16	14	28	24	21	10	34	30	12	28	14	29	20	23	16	17	37	21	18
NW_018742204.1:12711772-12711965	108	182	106	101	88	94	161	121	125	125	226	191	245	139	184	205	157	141	144	272	162	296	184	141	321	191	180	234	330	276	258	203	342	199	184	441
NW_018742204.1:12712063-12712196	8	3	8	8	6	6	20	10	16	5	27	4	26	16	14	17	17	10	17	31	10	24	6	8	34	27	15	25	40	30	20	26	33	21	12	40
NW_018742204.1:12716574-12717534	91	63	93	96	49	50	70	57	79	30	92	87	45	59	83	70	73	49	62	75	70	92	67	68	82	101	71	85	65	78	64	74	102	85	55	101
NW_018742204.1:12780919-12781631	16	4	16	10	22	17	24	24	18	18	12	16	14	4	18	24	6	9	19	16	19	10	12	38	15	15	12	9	10	24	16	16	18	9	24	10
NW_018742204.1:12781726-12782422	16	28	16	24	14	20	20	23	20	27	28	14	18	11	20	33	14	10	14	24	19	33	30	26	32	17	18	25	62	25	31	26	25	27	38	26
NW_018742204.1:12794006-12794373	44	58	45	62	35	79	20	46	31	29	60	58	43	9	27	32	28	10	40	22	24	61	28	36	27	28	19	37	39	52	75	41	66	44	20	54
NW_018742204.1:12794488-12794877	14	13	13	12	7	27	4	15	4	6	15	8	20	3	6	6	9	3	7	9	19	9	4	5	12	25	17	14	16	23	10	10	24	14	13	29
NW_018742204.1:12795183-12795333	4	14	4	20	7	5	6	6	11	3	6	12	15	3	3	14	6	13	3	9	2	7	6	11	22	11	14	5	11	15	10	14	29	14	0	17
NW_018742204.1:12795420-12796511	9	5	10	13	9	4	5	8	11	4	7	6	3	3	17	5	6	7	11	6	5	12	6	9	4	14	10	5	7	4	13	4	8	10	6	5
NW_018742204.1:12796616-12797863	97	112	103	134	103	118	76	105	81	76	130	97	126	107	138	148	105	64	90	129	72	134	130	126	134	158	132	139	161	128	149	123	135	142	68	201
NW_018742204.1:12804874-12805728	32	10	33	29	20	31	42	37	27	20	17	23	15	32	27	38	26	15	22	19	28	26	35	43	30	30	25	39	36	48	44	35	33	42	25	35
NW_018742204.1:12869698-12869938	10	4	9	8	13	10	9	21	10	9	7	4	6	2	4	5	4	9	4	11	8	8	8	16	8	21	4	3	9	7	6	5	12	1	17	1
NW_018742204.1:12873948-12874869	4	8	3	4	11	7	12	2	0	3	7	4	6	1	11	4	9	4	10	14	4	7	9	5	1	11	10	10	7	3	14	4	6	10	3	5
NW_018742204.1:12875555-12875973	7	9	9	11	12	21	31	26	19	15	30	14	21	4	15	22	15	10	24	19	10	16	9	17	30	9	24	20	33	30	15	16	23	33	14	10
NW_018742204.1:12911225-12911961	11	6	12	17	14	5	11	8	4	1	11	14	21	21	12	23	13	21	12	12	18	14	20	6	22	16	20	13	20	20	20	10	28	15	19	11
NW_018742204.1:12912103-12912465	2	10	4	5	0	0	2	9	8	6	7	0	20	8	7	3	9	10	14	10	16	13	7	26	17	5	10	6	14	6	12	4	20	6	9	10
NW_018742204.1:12932001-12932451	14	4	12	6	13	11	18	12	7	0	16	6	9	3	4	3	2	0	10	6	6	5	3	0	4	2	2	7	5	6	4	5	1	7	4	5
NW_018742204.1:12933635-12933988	28	30	28	23	32	30	20	26	14	27	45	29	20	0	20	13	10	4	6	2	7	14	11	18	14	6	14	6	5	24	9	10	6	15	6	6
NW_018742204.1:12934423-12935405	50	45	38	60	40	53	33	57	46	31	49	47	33	40	43	41	26	32	41	52	47	52	49	60	30	44	48	50	49	55	54	39	37	49	30	59
NW_018742204.1:12935981-12936340	6	14	6	16	28	21	18	37	17	17	18	22	33	38	46	42	19	26	28	33	27	39	22	48	29	33	32	44	46	43	54	33	34	30	28	49
NW_018742204.1:12938444-12938876	20	23	16	16	27	40	14	20	29	18	19	16	16	11	19	20	11	7	5	11	20	22	21	26	13	13	13	21	17	10	25	22	18	19	23	21
NW_018742204.1:12939896-12940059	4	4	4	6	10	2	4	7	0	0	16	4	6	2	14	6	12	2	0	3	4	2	2	4	29	23	8	28	6	16	25	22	6	16	10	10
NW_018742204.1:12941449-12942081	77	67	78	95	71	110	75	99	66	78	107	68	72	105	100	140	56	87	56	106	80	116	115	118	74	119	84	59	88	85	110	99	79	94	55	86
NW_018742204.1:12942986-12943911	170	156	169	126	134	171	159	191	128	141	159	163	186	161	144	170	88	112	156	183	144	175	163	199	178	161	177	154	187	158	213	127	188	157	148	173
NW_018742204.1:12945884-12946718	123	95	119	161	83	147	90	113	100	85	132	146	119	88	126	140	105	89	96	135	83	127	112	136	122	119	118	117	143	153	152	89	125	167	78	132
NW_018742204.1:12948031-12948475	27	25	28	8	13	39	26	22	22	12	25	23	12	10	31	28	14	8	21	17	25	30	18	20	19	21	29	21	27	25	17	31	27	21	17	25
NW_018742204.1:12948696-12948830	31	20	31	14	16	16	17	22	14	10	25	14	22	22	14	22	8	12	21	33	24	38	22	26	25	30	12	16	30	28	24	17	22	22	14	32
NW_018742204.1:12949315-12949431	5	9	8	5	8	14	10	5	0	10	12	16	5	10	7	12	8	7	7	7	3	4	7	10	7	12	11	6	13	9	4	5	12	10	12	10
NW_018742204.1:12953249-12953485	12	8	12	4	2	2	8	1	2	3	2	2	6	7	10	11	6	8	6	6	20	12	10	4	6	0	15	8	4	8	7	2	8	8	5	0
NW_018742204.1:12971347-12972174	8	6	8	9	7	5	1	8	9	3	10	8	7	8	18	20	15	3	0	17	12	16	2	14	17	10	21	19	27	9	32	11	36	23	14	5
NW_018742204.1:12972969-12973211	6	1	8	6	7	8	4	6	3	12	5	3	2	6	7	1	3	6	1	8	9	6	11	6	3	9	7	3	7	8	6	9	11	9	2	15
NW_018742204.1:12974660-12974855	93	110	93	78	86	112	73	113	41	64	74	99	57	67	83	79	33	46	57	74	64	71	76	70	83	72	93	65	99	91	79	67	65	58	24	92
NW_018742204.1:12978220-12978482	4	6	4	12	15	13	11	19	2	11	7	9	21	1	9	13	10	3	4	7	7	6	6	10	11	9	10	2	4	5	8	5	9	2	8	8
NW_018742204.1:12985744-12986143	0	13	0	7	0	4	4	6	6	4	1	13	4	4	0	14	0	4	3	6	6	8	5	8	1	10	4	7	8	4	0	15	4	6	4	12
NW_018742204.1:12986577-12987374	20	15	21	22	28	12	14	20	9	16	13	22	19	17	23	30	16	8	10	25	15	27	9	19	29	24	31	41	15	28	38	28	24	36	9	33
NW_018742204.1:12988801-12989630	10	11	9	4	10	14	14	10	11	10	19	15	11	3	18	17	11	12	17	11	13	19	15	17	21	25	20	23	20	30	39	16	42	14	11	32
NW_018742204.1:12992198-12992502	9	9	10	6	10	6	0	10	8	7	6	8	22	2	8	8	2	0	4	8	9	6	6	7	7	11	6	8	1	2	1	4	6	12	0	6
NW_018742204.1:12992728-12992952	4	10	8	4	8	9	5	8	7	0	12	4	10	2	7	7	2	0	11	5	4	6	6	7	3	0	4	9	10	6	4	0	7	2	4	2
NW_018742204.1:12996545-12997349	60	73	61	83	81	76	69	78	79	80	85	71	80	67	87	88	60	60	50	81	55	93	79	88	76	89	105	70	76	80	99	90	92	99	62	117
NW_018742204.1:12998635-12999114	4	9	4	8	7	11	4	14	5	3	10	11	14	14	5	10	8	7	2	6	10	3	9	11	4	11	9	8	8	5	12	8	11	15	15	15
NW_018742204.1:12999455-12999671	11	15	14	31	14	30	13	22	13	3	14	13	14	13	22	30	20	26	8	8	18	21	22	10	7	15	15	7	12	10	19	8	19	13	17	16
NW_018742204.1:13013043-13013417	31	75	31	30	13	15	11	9	12	39	8	12	0	3	2	7	2	1	2	5	6	2	0	2	2	6	3	3	8	3	4	4	1	1	3	2
NW_018742204.1:13045243-13045627	4	21	4	20	6	11	6	10	1	4	16	5	12	9	13	3	9	2	8	14	5	2	12	8	4	2	4	10	25	9	6	9	2	6	6	12
NW_018742204.1:13051954-13052385	7	15	5	7	6	9	6	4	11	4	7	10	4	4	11	8	8	11	0	19	4	2	6	2	2	6	8	8	8	10	6	13	14	14	10	5
NW_018742204.1:13065636-13066188	19	32	19	45	29	39	13	16	24	21	25	31	23	43	34	62	42	30	18	24	27	27	34	28	33	24	44	39	21	36	21	36	32	26	15	35
NW_018742204.1:13097039-13097384	14	4	14	16	14	10	12	16	18	13	6	10	27	16	21	9	11	16	10	26	19	8	14	16	23	18	12	16	17	17	24	21	33	33	10	20
NW_018742204.1:13098151-13098522	14	7	18	17	12	9	10	9	3	10	20	4	14	6	4	7	10	13	8	11	9	6	3	19	8	11	13	8	7	10	20	6	9	12	4	16
NW_018742204.1:13098648-13099408	68	63	61	60	33	75	49	43	50	42	80	52	71	71	94	107	61	57	36	76	48	63	91	81	71	82	86	71	64	73	88	74	107	70	66	85
NW_018742204.1:13099494-13100227	117	96	112	137	80	97	97	121	99	74	119	101	144	113	99	168	126	64	108	128	99	105	138	145	113	124	166	99	142	189	138	122	169	160	117	141
NW_018742204.1:13101597-13101889	35	30	36	54	19	36	24	36	17	23	35	21	47	34	40	63	36	28	20	42	21	47	59	47	28	50	61	46	41	37	57	38	19	20	31	52
NW_018742204.1:13101965-13102481	14	9	15	22	16	8	11	8	13	12	12	11	15	4	10	12	0	12	2	7	8	12	7	5	5	8	24	24	10	6	12	2	6	11	6	5
NW_018742204.1:13103884-13104821	75	75	81	84	55	113	103	71	74	70	109	82	100	117	112	107	73	90	65	112	113	103	91	120	80	99	115	103	114	101	102	104	145	80	66	108
NW_018742204.1:13113298-13113919	21	19	29	34	32	39	27	29	46	27	17	22	25	19	23	10	21	8	15	31	11	13	20	27	26	17	23	14	15	25	29	16	14	18	19	20
NW_018742204.1:13115224-13116689	93	107	95	101	77	71	60	65	47	62	72	87	67	72	62	40	47	60	48	84	52	71	38	49	45	69	54	52	55	56	63	58	47	50	35	55
NW_018742204.1:13136698-13137228	33	61	32	67	28	61	33	38	39	42	45	36	34	41	76	38	25	27	45	61	34	34	61	63	54	46	25	38	47	44	61	34	55	37	27	47
NW_018742204.1:13139804-13140421	25	15	21	14	23	20	25	22	19	20	17	33	16	12	20	5	11	19	9	16	10	43	14	17	20	26	20	13	21	26	21	27	30	15	23	19
NW_018742204.1:13140540-13140981	16	23	18	50	24	42	46	49	11	29	18	36	56	12	32	28	14	28	8	7	7	31	8	3	13	46	23	45	22	32	35	32	26	25	20	32
NW_018742204.1:13149056-13149505	8	14	5	12	3	11	16	9	10	8	15	9	15	12	26	17	10	8	20	17	17	9	17	31	19	17	32	14	32	18	10	9	28	31	21	24
NW_018742204.1:13153809-13154048	19	18	13	14	39	14	26	34	23	22	22	7	12	13	18	11	9	8	6	18	8	11	4	12	15	18	6	12	16	20	17	11	27	7	23	6
NW_018742204.1:13154192-13154745	26	24	31	41	42	43	38	52	36	27	35	49	47	54	39	59	20	23	26	39	22	56	38	39	31	36	57	41	33	46	38	48	47	24	32	56
NW_018742204.1:13155832-13156102	60	70	57	58	64	70	52	72	68	41	67	51	46	32	44	46	31	34	26	31	44	73	33	67	39	33	62	71	44	70	53	36	61	44	20	93
NW_018742204.1:13158567-13158889	24	63	24	37	36	25	30	47	27	46	58	34	24	31	30	46	26	13	24	33	30	37	42	40	30	71	24	14	25	28	40	31	36	40	32	25
NW_018742204.1:13159695-13160830	10	44	10	18	24	34	30	32	20	22	30	28	34	17	13	27	24	8	30	28	35	26	30	18	28	32	22	15	26	30	30	31	30	16	16	55
NW_018742204.1:13163980-13164737	4	8	6	10	3	5	14	7	8	5	6	13	13	9	8	8	13	2	4	11	1	20	15	10	7	16	8	14	20	17	12	7	15	11	1	7
NW_018742204.1:13165299-13165638	10	16	11	21	9	22	12	22	12	11	28	6	4	10	13	0	7	6	8	12	18	11	18	20	22	16	8	9	9	10	10	7	14	16	4	9
NW_018742204.1:13166690-13166982	20	2	20	8	8	6	8	10	6	8	23	18	14	14	19	6	15	12	6	4	6	6	10	15	14	28	26	10	6	8	11	4	10	12	8	12
NW_018742204.1:13167089-13167434	15	9	17	7	8	14	3	17	9	9	15	11	10	7	11	8	0	0	8	9	8	6	5	16	7	12	17	6	13	19	9	7	19	9	6	11
NW_018742204.1:13203703-13203922	6	10	0	13	4	4	13	12	10	4	6	10	9	5	5	8	5	2	7	18	8	6	10	7	6	7	12	6	7	9	7	8	4	5	11	4
NW_018742204.1:13216191-13217736	61	57	63	62	47	95	73	73	50	88	98	63	80	93	86	94	70	45	65	91	81	104	102	99	75	111	92	83	111	78	102	117	112	82	84	118
NW_018742204.1:13235495-13235675	20	20	22	31	26	16	34	21	26	26	15	32	16	23	53	29	9	18	24	30	32	15	39	29	22	15	24	26	35	21	28	14	41	22	24	42
NW_018742204.1:13235850-13236672	68	49	60	61	43	96	56	36	52	43	46	60	74	38	54	76	36	47	48	33	38	90	59	69	60	83	63	47	60	77	65	63	89	61	56	68
NW_018742204.1:13237145-13237341	12	2	12	17	0	16	12	24	10	8	26	2	6	12	7	16	10	14	13	20	19	23	19	0	4	0	10	8	2	0	0	2	2	2	0	2
NW_018742204.1:13237466-13237618	48	38	46	44	49	44	31	42	28	53	47	44	20	30	30	46	16	44	26	18	28	34	45	40	22	38	46	33	50	41	49	31	50	20	28	45
NW_018742204.1:13239331-13239745	148	122	148	147	99	158	137	195	150	126	157	129	61	86	98	131	70	84	114	108	93	127	131	74	73	75	122	107	162	66	144	103	66	90	80	101
NW_018742204.1:13242493-13243136	13	0	17	11	11	7	4	7	9	5	0	5	3	6	3	8	10	11	4	6	2	12	1	9	18	13	8	5	6	10	21	8	10	6	2	3
NW_018742204.1:13243665-13244545	22	23	23	42	20	19	26	33	12	14	21	28	7	15	24	22	12	21	18	24	16	26	12	25	21	37	23	32	27	28	24	27	31	19	7	30
NW_018742204.1:13245507-13245727	3	6	3	10	1	4	4	2	5	4	7	10	3	5	9	19	6	9	3	4	8	7	5	15	4	9	5	7	5	5	9	10	8	7	8	6
NW_018742204.1:13245963-13246477	15	8	15	16	8	22	10	2	9	6	21	10	9	33	25	25	18	6	16	10	12	16	22	12	13	22	15	20	30	9	19	18	4	20	17	10
NW_018742204.1:13246662-13246918	16	6	16	12	22	10	20	18	24	8	20	7	0	10	13	14	17	14	12	6	3	16	32	13	11	14	4	18	9	44	13	26	14	4	12	6
NW_018742204.1:13247974-13248135	20	19	21	10	11	10	14	17	9	12	13	11	0	7	10	18	3	6	10	5	12	9	23	17	13	12	12	10	7	11	5	13	10	16	17	14
NW_018742204.1:13248537-13248802	5	16	7	23	30	7	9	21	7	12	17	16	10	8	13	22	12	20	8	14	19	14	6	14	13	20	12	17	8	18	18	15	23	18	9	7
NW_018742204.1:13249042-13249212	4	6	2	17	1	8	6	4	12	9	2	9	5	5	12	0	1	0	9	1	1	3	10	0	7	2	6	5	16	10	7	4	2	4	7	3
NW_018742204.1:13249591-13250497	239	257	239	317	215	293	189	220	192	209	208	209	49	237	229	259	197	148	178	214	183	233	250	302	183	215	251	221	248	226	248	183	224	304	180	266
NW_018742204.1:13250645-13250823	10	17	11	16	4	16	11	5	13	9	5	5	2	15	10	9	7	4	7	8	12	8	8	5	13	15	6	10	7	16	9	16	14	11	7	15
NW_018742204.1:13251672-13252637	51	58	52	67	52	56	34	39	50	34	56	45	14	30	24	28	25	22	33	31	23	42	29	59	38	39	29	36	26	20	45	19	35	29	30	33
NW_018742204.1:13252853-13253270	61	36	50	41	25	48	51	36	25	35	44	35	9	10	13	12	9	6	9	12	14	26	7	20	8	11	10	8	15	12	11	7	15	18	16	16
NW_018742204.1:13266258-13266832	12	11	12	6	12	11	13	17	13	7	18	2	4	13	12	12	0	5	18	19	13	6	9	3	7	5	7	5	3	9	6	3	13	7	2	10
NW_018742204.1:13269104-13270270	17	16	17	15	9	16	23	30	20	12	13	21	3	27	14	19	18	13	14	18	17	17	20	16	22	45	13	5	36	23	19	20	7	16	18	26
NW_018742204.1:13299036-13299607	62	55	62	66	48	67	44	88	89	63	72	45	32	56	38	59	36	27	31	57	50	49	30	70	47	29	52	50	63	55	26	46	60	49	40	41
NW_018742204.1:13300952-13301540	91	85	97	146	95	112	46	78	72	57	95	98	52	53	77	85	54	47	53	51	66	45	89	89	58	73	94	89	86	70	78	84	65	41	49	69
NW_018742204.1:13307311-13307775	4	14	6	5	6	4	9	4	14	3	7	0	12	7	8	7	6	4	12	4	7	6	11	8	10	8	10	6	4	14	8	10	16	7	10	10
NW_018742204.1:13315421-13315572	129	103	130	154	110	131	120	129	115	97	145	90	73	84	0	101	30	0	0	1	102	0	65	76	129	67	64	65	90	95	117	116	138	85	75	101
NW_018742204.1:13319176-13319539	6	17	5	7	11	9	24	4	8	11	9	2	5	18	7	8	5	3	2	8	11	9	5	7	9	19	13	1	14	16	9	8	11	4	7	5
NW_018742204.1:13321273-13322120	8	15	13	12	9	13	12	18	9	8	8	10	9	14	11	8	6	9	11	12	13	18	16	13	18	14	8	8	12	15	9	13	11	16	6	18
NW_018742204.1:13325952-13326210	9	7	14	7	9	13	11	1	12	5	10	5	8	11	17	6	4	2	9	11	8	13	13	13	14	11	6	9	5	11	11	22	22	14	18	12
NW_018742204.1:13327709-13328056	27	31	32	32	14	34	42	24	29	27	32	22	38	33	60	57	52	27	36	35	25	56	38	49	30	40	60	36	64	59	35	38	52	40	44	39
NW_018742204.1:13328151-13328308	9	7	5	4	3	8	4	11	2	7	5	5	3	6	8	6	4	8	2	16	4	2	7	5	8	25	10	9	6	4	6	9	9	19	8	15
NW_018742204.1:13328962-13329200	0	0	0	0	3	2	0	1	0	2	0	1	0	8	15	2	10	9	5	11	18	13	0	8	13	13	21	16	7	17	9	6	20	15	11	14
NW_018742204.1:13331654-13331785	8	7	8	10	4	6	16	17	14	8	25	8	15	3	22	30	11	10	4	16	10	16	11	10	30	25	12	12	18	21	10	13	20	13	18	22
NW_018742204.1:13331902-13332395	7	11	11	3	2	10	5	6	6	6	8	12	2	9	17	10	8	5	8	11	14	4	11	5	10	14	15	13	19	14	8	9	13	23	5	2
NW_018742204.1:13332811-13333122	18	10	21	39	27	21	25	30	32	21	27	21	20	31	34	25	20	21	24	35	38	21	26	34	30	32	49	25	37	37	43	39	60	33	39	45
NW_018742204.1:13426359-13427803	181	156	183	221	187	237	134	187	138	131	215	166	202	212	249	297	184	175	139	204	153	239	288	296	151	205	249	212	253	239	233	243	189	206	160	244
NW_018742204.1:13429156-13429639	17	21	21	18	17	22	11	21	32	24	10	19	18	39	20	37	20	19	27	25	34	40	20	24	13	25	42	51	15	29	33	28	30	25	36	28
NW_018742204.1:13434140-13434936	51	37	48	57	41	35	45	37	55	49	57	50	55	47	58	77	53	23	40	42	49	56	46	52	52	73	79	53	51	56	48	44	72	64	56	78
NW_018742204.1:13435421-13435731	246	203	246	218	142	213	141	246	215	154	222	210	158	195	171	181	158	115	151	151	126	187	202	232	188	177	224	223	243	232	268	219	258	216	157	240
NW_018742204.1:13436444-13436793	4	12	4	4	6	8	6	4	10	3	8	0	2	8	2	10	7	6	8	8	2	0	4	6	10	2	2	0	12	2	5	2	8	2	17	3
NW_018742204.1:13437179-13437470	6	14	6	10	22	6	12	19	13	10	6	4	8	4	27	8	10	10	11	7	10	21	2	12	0	21	4	12	19	21	9	12	12	7	15	4
NW_018742204.1:13439400-13440951	115	99	116	120	64	84	57	113	64	72	131	81	92	54	103	96	106	75	58	103	62	98	87	128	75	79	115	70	101	121	100	95	80	76	52	82
NW_018742204.1:13491511-13493648	18	21	19	12	16	22	21	11	16	14	22	16	14	28	17	7	16	24	23	39	20	12	19	32	36	24	24	19	45	37	12	37	36	13	21	20
NW_018742204.1:13493731-13494081	7	3	4	8	9	8	5	5	8	4	8	7	5	9	5	4	13	2	3	8	2	3	4	3	9	4	11	8	7	4	9	3	10	13	9	3
NW_018742204.1:13501731-13502237	26	23	29	19	28	14	21	29	26	21	34	17	20	33	20	23	18	13	14	18	16	24	25	42	11	18	27	31	29	20	22	14	32	29	18	20
NW_018742204.1:13553587-13553766	4	6	4	7	7	19	8	4	14	6	12	10	0	18	10	16	9	10	12	5	0	2	12	4	10	6	8	6	10	10	2	8	16	4	8	3
NW_018742204.1:13554538-13554790	49	45	49	50	42	45	27	57	35	44	24	35	36	34	38	51	47	25	28	45	43	34	49	44	54	46	51	34	41	49	47	45	42	53	41	42
NW_018742204.1:13563767-13564073	18	15	18	12	12	12	26	18	8	7	15	8	16	6	18	12	8	14	4	7	5	16	17	12	13	11	10	6	6	7	16	8	14	16	14	16
NW_018742204.1:13566408-13566588	14	12	14	6	10	4	6	16	8	7	17	6	10	10	7	5	4	6	2	10	2	6	8	7	0	4	8	6	10	6	4	4	4	11	11	8
NW_018742204.1:13570466-13570672	3	4	3	6	6	3	4	12	7	2	2	6	3	6	4	11	5	3	9	6	5	4	10	9	11	7	3	11	9	2	5	3	4	1	1	14
NW_018742204.1:13641149-13641258	5	6	3	27	2	13	17	3	3	10	21	3	10	8	1	71	6	12	20	6	10	10	58	14	3	7	10	10	9	4	14	5	18	7	8	21
NW_018742204.1:13641680-13641854	26	29	26	27	60	24	32	34	11	33	32	34	10	16	25	16	17	20	13	38	31	20	14	26	22	48	18	27	31	33	39	32	22	22	20	23
NW_018742204.1:13642119-13642498	21	39	20	11	26	27	29	33	24	33	26	20	22	8	17	11	3	5	5	25	3	10	11	15	17	16	17	13	15	13	27	7	28	8	10	12
NW_018742204.1:13644296-13644760	30	45	35	33	33	34	43	32	21	36	31	27	21	21	18	23	39	7	20	33	29	26	25	35	39	47	49	27	30	49	44	34	35	45	24	29
NW_018742204.1:13649549-13649810	37	64	36	53	53	71	50	65	72	52	78	59	74	60	76	95	53	52	73	63	62	71	77	83	60	84	95	64	104	103	102	72	90	59	83	72
NW_018742204.1:13650021-13650237	112	88	112	102	98	118	55	101	94	80	138	89	50	8	98	47	52	0	14	80	0	63	79	89	34	68	74	36	68	57	80	33	57	62	40	64
NW_018742204.1:13650596-13650918	2	10	1	6	14	9	12	13	16	18	6	13	5	4	2	5	6	7	7	11	7	14	9	11	14	13	10	2	7	6	4	10	9	4	14	26
NW_018742204.1:13652855-13653160	67	88	67	78	41	98	55	60	51	36	102	100	99	72	56	118	86	39	39	100	32	80	94	68	54	124	107	70	60	74	110	77	79	83	42	109
NW_018742204.1:13653769-13653986	6	7	6	10	2	4	0	2	4	7	7	7	4	4	0	5	6	3	4	2	6	7	2	6	4	9	9	8	5	10	9	5	6	7	4	6
NW_018742204.1:13664802-13665765	24	18	25	8	20	20	23	7	16	18	24	42	28	28	45	42	24	17	24	55	17	31	25	39	43	49	44	19	28	30	48	23	34	41	20	42
NW_018742204.1:13667824-13668676	0	2	0	2	2	0	3	4	0	4	5	1	2	0	1	21	10	13	9	9	2	11	11	17	20	16	15	14	9	10	21	18	29	26	17	13
NW_018742204.1:13669095-13669366	0	3	0	0	2	0	3	2	3	7	0	2	2	0	1	29	6	9	11	16	1	21	26	9	29	20	18	17	35	34	10	17	38	31	15	12
NW_018742204.1:13669643-13669871	5	6	4	3	7	5	1	5	3	1	3	5	3	6	4	7	10	1	3	2	4	7	10	6	3	6	18	6	7	8	6	5	10	12	6	9
NW_018742204.1:13682443-13682692	79	95	77	84	45	87	97	81	65	39	92	73	5	4	11	7	5	9	10	7	6	7	7	31	3	9	9	6	12	11	11	13	11	15	11	6
NW_018742204.1:13686035-13686294	13	7	15	10	18	6	4	10	4	12	13	8	2	2	10	6	5	4	4	5	5	3	12	2	5	2	4	4	2	4	2	8	3	6	6	3
NW_018742204.1:13688057-13688546	9	15	7	4	10	25	16	22	14	4	5	8	1	5	9	13	6	5	8	6	11	12	2	2	4	5	3	8	0	8	15	12	14	14	14	16
NW_018742204.1:13688624-13689426	6	24	6	13	14	7	16	10	11	10	13	2	4	8	2	8	4	4	7	10	9	7	12	4	9	5	2	8	8	10	5	10	13	4	8	7
NW_018742204.1:13689556-13689910	21	5	15	16	17	18	17	23	23	10	22	17	11	18	24	14	14	16	16	19	18	26	24	25	9	16	16	17	17	21	10	30	20	20	21	23
NW_018742204.1:13690006-13690263	11	18	11	19	9	18	17	19	9	3	11	18	16	11	8	20	8	10	9	23	10	17	14	12	15	10	28	11	13	22	16	8	22	21	15	14
NW_018742204.1:13690348-13690586	36	21	31	25	33	20	26	32	30	26	44	20	23	21	20	21	23	14	30	28	25	19	24	23	14	23	29	40	33	28	43	14	49	40	17	40
NW_018742204.1:13692075-13692655	25	11	24	23	18	12	18	34	16	10	15	10	21	14	46	15	8	11	16	16	23	14	6	21	10	12	20	28	29	24	25	16	30	18	22	24
NW_018742204.1:13695196-13695622	19	20	19	29	14	14	14	23	17	10	27	17	14	9	12	8	10	3	10	8	5	10	8	21	15	11	23	11	19	16	13	10	15	14	24	16
NW_018742204.1:13695774-13696159	10	7	11	11	8	14	11	10	8	8	11	9	8	6	4	6	4	8	4	0	5	13	13	13	8	6	2	4	7	13	7	4	6	11	6	6
NW_018742204.1:13696431-13696756	4	2	4	7	6	8	2	4	8	2	7	3	7	9	2	12	2	6	3	8	6	6	4	1	4	1	11	5	8	4	12	4	13	12	13	11
NW_018742204.1:13700028-13700655	5	6	4	5	3	4	11	11	2	7	5	2	6	2	4	0	4	5	5	12	6	6	3	7	6	7	4	5	6	4	10	3	6	7	3	9
NW_018742204.1:13701401-13701605	333	322	325	336	333	302	236	358	233	301	383	280	288	242	291	369	243	244	240	315	246	300	348	384	264	341	328	303	324	329	344	317	338	272	283	393
NW_018742204.1:13702937-13703639	14	16	15	17	19	29	17	20	12	23	31	15	18	13	32	17	18	15	27	15	15	20	23	29	16	37	28	15	35	24	15	19	28	27	10	23
NW_018742204.1:13703722-13704008	12	27	13	9	10	21	15	30	11	13	7	13	11	14	27	14	14	13	6	26	7	20	10	25	17	15	22	23	14	12	25	13	22	20	13	25
NW_018742204.1:13704414-13704886	21	26	19	12	13	29	30	35	25	20	32	18	21	22	16	22	15	19	11	23	9	23	31	27	6	25	22	15	29	18	23	15	15	30	19	23
NW_018742204.1:13705476-13705705	29	24	36	21	21	38	17	39	23	20	29	13	27	34	25	19	16	21	15	36	11	21	17	32	18	33	11	24	18	29	22	17	26	33	7	24
NW_018742204.1:13706075-13706382	92	146	76	66	41	73	73	71	65	110	81	81	64	58	59	67	52	45	59	75	108	52	61	57	63	169	76	74	100	86	85	71	74	150	54	70
NW_018742204.1:13706767-13707655	27	37	29	36	44	48	19	37	28	20	44	37	36	23	39	20	15	27	15	24	21	36	34	27	24	40	42	37	22	35	54	22	35	32	36	31
NW_018742204.1:13708440-13709007	60	44	67	94	60	69	67	36	55	59	71	55	58	50	58	44	38	42	41	43	59	45	74	70	61	73	68	79	51	86	79	65	106	56	58	62
NW_018742204.1:13710113-13710599	24	7	22	11	17	15	28	14	15	19	12	14	17	13	15	12	4	12	3	3	11	11	17	8	20	21	20	12	39	8	10	13	18	26	13	13
NW_018742204.1:13710742-13711381	6	4	7	5	9	9	10	9	9	1	8	6	5	3	9	0	4	8	8	1	4	4	4	5	4	7	13	11	6	0	8	9	10	4	13	3
NW_018742204.1:13741621-13742173	21	9	20	22	17	8	16	4	10	20	16	19	6	17	20	29	22	9	6	18	20	37	14	23	24	15	19	10	25	19	32	20	23	22	22	31
NW_018742204.1:13742456-13743345	9	17	10	16	15	12	13	17	14	14	20	5	14	19	14	10	14	5	10	12	19	18	12	27	23	17	21	9	22	21	16	27	18	18	19	10
NW_018742204.1:13743610-13744207	26	24	33	27	15	29	20	25	19	14	18	30	30	23	27	36	17	20	24	23	23	27	38	29	17	21	23	15	36	23	30	22	31	20	40	36
NW_018742204.1:13744453-13744748	55	50	50	92	60	50	88	65	47	62	70	51	57	34	53	98	53	23	47	67	45	88	67	76	83	66	69	63	49	87	81	61	78	68	29	58
NW_018742204.1:13745937-13746173	6	6	6	8	6	0	0	4	8	2	6	14	4	4	6	10	2	10	9	2	10	4	8	14	4	9	6	6	6	9	12	4	2	16	6	2
NW_018742204.1:13746853-13747457	6	6	6	10	25	3	2	10	4	8	8	8	9	15	7	17	5	12	10	10	5	5	14	13	19	7	7	11	12	4	8	9	6	16	6	14
NW_018742204.1:13748242-13748577	17	15	18	19	15	30	25	19	17	8	44	15	38	12	45	21	26	17	10	17	10	26	25	31	12	22	29	22	27	16	47	24	17	16	25	31
NW_018742204.1:13763182-13763582	21	20	24	17	23	11	24	35	16	9	16	21	21	11	17	13	15	16	14	23	8	21	17	18	25	34	21	31	27	16	30	13	23	29	19	16
NW_018742204.1:13775007-13775215	11	6	11	7	6	18	6	12	7	6	6	9	8	9	10	9	9	6	5	7	10	11	7	15	10	7	9	7	10	11	16	8	0	4	4	3
NW_018742204.1:13780923-13781272	5	3	4	2	8	1	13	6	6	18	11	14	4	6	5	15	3	3	4	10	3	1	7	3	2	4	11	11	8	5	8	4	8	6	4	6
NW_018742204.1:13781935-13782349	12	17	11	20	10	10	14	13	12	24	6	11	7	21	7	19	5	9	12	12	5	5	15	11	10	10	19	10	15	10	11	6	20	16	3	8
NW_018742204.1:13782476-13782940	38	35	31	42	49	23	27	28	20	25	33	19	23	34	27	48	40	19	25	18	30	15	31	33	52	29	33	34	30	29	25	24	40	27	25	34
NW_018742204.1:13786027-13786898	15	12	15	10	11	18	16	8	0	7	19	12	22	12	16	6	17	4	13	6	15	8	23	14	8	17	16	6	23	14	17	11	17	5	17	32
NW_018742204.1:13788012-13788058	5	3	4	3	6	3	6	6	3	2	6	9	6	9	12	8	5	5	8	8	2	2	11	11	3	5	6	7	9	6	4	10	3	8	4	11
NW_018742204.1:13792440-13792527	18	4	18	10	4	4	12	2	12	2	8	9	10	8	11	2	0	6	6	6	12	10	8	24	10	18	7	2	7	10	8	6	4	4	2	4
NW_018742204.1:13808808-13809232	9	11	10	6	2	1	2	5	2	8	14	6	4	1	2	5	1	4	6	7	6	10	13	6	8	9	6	8	14	11	12	6	7	5	4	3
NW_018742204.1:13809827-13809965	4	12	4	12	10	15	8	2	10	2	26	10	7	8	12	2	11	0	0	6	6	4	10	0	8	8	4	6	4	8	8	4	10	8	2	10
NW_018742204.1:13810279-13810628	18	20	18	34	34	33	48	40	20	28	29	12	16	12	14	21	6	10	12	24	24	6	6	10	16	4	18	12	21	16	23	16	17	18	22	24
NW_018742204.1:13882387-13883101	23	25	25	20	6	12	19	13	17	17	14	16	19	9	20	29	6	11	21	11	16	8	17	21	17	32	20	11	19	12	13	15	18	14	23	18
NW_018742204.1:13883586-13884030	4	11	3	12	5	12	6	19	3	8	7	13	7	2	3	3	3	6	7	4	4	8	4	5	2	4	17	8	1	6	6	16	7	4	4	2
NW_018742204.1:13885405-13885843	6	5	6	8	1	9	9	8	2	8	4	14	5	4	6	9	7	2	3	10	4	3	7	1	5	4	7	6	2	6	4	7	4	2	4	3
NW_018742204.1:13890943-13891210	31	10	31	9	26	26	14	23	11	12	14	13	14	16	25	10	6	13	11	8	15	14	21	16	20	22	18	22	22	16	17	29	20	17	14	16
NW_018742204.1:13892558-13892886	9	9	11	13	10	8	13	12	7	9	13	13	4	9	10	4	10	3	12	4	3	7	9	14	4	18	17	12	20	10	32	12	11	13	17	10
NW_018742204.1:13898548-13898900	26	32	26	20	35	46	42	28	28	28	37	14	24	18	16	32	20	24	28	30	32	12	34	45	22	25	26	22	20	36	39	29	30	24	16	18
NW_018742204.1:13899397-13899799	60	70	44	78	32	59	41	63	37	42	49	57	79	74	65	101	77	39	50	92	59	76	87	57	68	122	97	55	86	75	110	88	116	77	57	107
NW_018742204.1:13900393-13900609	15	16	18	25	16	15	16	17	8	16	18	17	11	24	17	18	15	18	10	10	11	25	18	25	15	21	13	25	20	13	22	20	29	34	7	25
NW_018742204.1:13904555-13905945	58	26	55	32	31	42	28	48	31	11	23	24	48	34	36	42	28	17	23	40	44	38	21	37	22	46	39	26	36	52	33	36	36	43	32	30
NW_018742204.1:13906049-13906393	10	6	12	7	3	9	18	8	6	0	16	7	7	4	21	9	8	7	8	10	6	6	11	8	5	16	13	12	15	11	24	6	7	15	8	6
NW_018742204.1:13907521-13907725	10	16	10	11	14	8	12	8	12	7	6	6	6	6	6	4	8	6	4	8	4	9	26	14	8	20	8	10	10	22	14	11	12	2	4	20
NW_018742204.1:13908074-13908531	6	7	6	9	2	11	6	22	6	2	3	7	6	5	14	7	4	4	3	6	1	1	6	4	7	4	7	7	7	10	11	12	9	15	7	8
NW_018742204.1:13911060-13911474	16	7	15	27	19	19	28	24	15	10	21	15	15	20	28	33	8	9	11	33	17	24	18	33	30	15	22	21	25	21	48	27	38	31	17	23
NW_018742204.1:13911845-13912249	6	6	6	8	6	6	6	9	4	10	7	7	4	6	9	6	10	2	0	5	9	10	5	17	4	5	10	8	11	15	11	8	12	2	6	4
NW_018742204.1:13912700-13912836	8	11	8	8	14	10	15	10	10	15	16	4	6	0	10	6	3	4	4	16	6	0	4	8	10	2	6	10	12	12	6	6	8	6	10	10
NW_018742204.1:13914427-13914609	9	5	9	4	14	6	0	8	3	2	12	3	2	2	6	13	4	2	4	2	6	10	2	0	8	4	12	8	8	2	6	0	4	8	8	4
NW_018742204.1:13916697-13916972	8	8	9	7	6	8	15	10	13	11	9	8	6	10	4	6	7	4	8	8	12	5	2	5	10	9	15	10	26	14	12	8	7	5	17	5
NW_018742204.1:13917149-13917381	3	6	6	5	9	9	6	15	4	7	5	4	5	11	0	16	10	8	7	8	10	6	11	7	5	10	5	11	4	5	7	6	11	3	4	7
NW_018742204.1:13917911-13917990	23	40	23	15	21	35	36	18	20	13	16	18	23	10	14	28	5	12	9	4	19	21	14	6	32	17	9	16	19	17	16	14	28	32	11	23
NW_018742204.1:13920959-13921613	9	32	11	19	13	18	26	22	15	13	25	21	27	6	17	34	20	14	7	14	19	23	16	40	10	34	25	20	23	20	29	20	20	14	16	21
NW_018742204.1:13929045-13929589	48	46	46	76	50	65	46	67	69	53	78	56	80	12	60	49	54	79	43	82	64	62	77	59	63	85	94	55	90	76	106	69	126	76	44	61
NW_018742204.1:13930009-13930160	42	51	44	71	54	63	64	49	27	38	44	52	50	13	40	64	27	44	28	63	49	72	73	74	69	53	83	45	73	80	58	69	92	57	42	64
NW_018742204.1:13933060-13933146	24	28	24	20	18	19	8	36	9	18	26	14	14	8	14	8	12	10	17	10	6	3	24	12	15	23	21	28	25	24	16	17	19	18	12	26
NW_018742204.1:13933292-13933654	29	22	26	31	19	24	38	22	24	18	40	27	28	10	30	32	20	31	42	20	36	37	20	35	18	13	28	30	47	35	19	14	36	26	37	12
NW_018742204.1:13934241-13935170	6	10	6	8	5	12	7	7	13	16	7	4	7	6	9	14	1	0	1	9	11	10	2	4	11	10	2	21	14	3	4	1	13	6	8	3
NW_018742204.1:13938905-13939658	8	4	8	2	2	13	2	16	12	4	15	12	4	8	12	7	5	12	1	12	7	0	8	7	8	5	17	8	7	7	22	12	3	17	0	11
NW_018742204.1:13940767-13940921	4	8	4	15	14	15	6	10	4	5	12	10	9	4	12	4	5	6	8	0	9	11	5	6	14	8	7	19	12	15	12	10	6	15	7	6
NW_018742204.1:13951440-13951598	4	7	3	3	4	6	4	17	7	11	7	2	7	7	10	12	0	6	8	7	0	8	3	6	5	2	3	5	5	3	3	2	7	4	11	1
NW_018742204.1:13957454-13957674	8	6	8	4	20	16	10	17	8	12	19	14	10	10	9	2	8	14	10	4	16	10	4	7	8	15	12	16	13	10	4	9	15	2	8	3
NW_018742204.1:13983062-13983442	0	0	0	0	0	3	1	2	1	3	0	1	3	10	2	1	8	1	4	4	5	10	8	6	5	18	17	9	11	17	26	7	12	3	6	6
NW_018742204.1:13983781-13984101	2	2	2	2	7	2	4	4	7	2	4	4	0	12	4	14	12	2	0	2	6	16	10	0	12	16	13	8	12	18	8	22	8	14	11	12
NW_018742204.1:13984536-13985098	18	6	18	22	15	14	4	14	10	4	16	14	20	10	29	10	17	26	16	28	43	14	16	27	17	59	23	20	26	24	31	28	31	42	14	48
NW_018742204.1:13985868-13986766	60	53	60	72	65	100	59	87	36	45	51	50	75	91	103	122	69	102	92	92	86	117	88	98	112	123	127	108	104	113	132	118	145	107	92	154
NW_018742204.1:13990541-13990905	3	7	4	2	5	3	13	6	5	2	0	1	8	2	2	3	5	5	9	5	5	4	6	4	4	6	6	11	21	12	11	7	10	10	5	3
NW_018742204.1:14075223-14075415	106	83	111	80	96	80	93	107	70	73	76	116	69	12	26	25	29	30	29	67	22	29	20	42	97	63	38	91	95	89	82	57	101	72	89	80
NW_018742204.1:14089200-14089572	13	20	12	3	18	11	4	6	12	7	1	6	6	5	5	18	12	4	5	12	11	12	5	8	7	10	10	4	8	13	17	12	12	17	11	2
NW_018742204.1:14098124-14098890	38	24	38	38	21	34	32	30	23	23	15	31	15	32	28	19	16	21	20	22	31	34	30	23	34	57	32	22	30	37	20	26	29	32	14	23
NW_018742204.1:14108864-14110102	26	25	25	27	28	36	39	28	19	29	20	19	41	38	29	31	33	25	18	32	29	36	17	15	31	27	26	20	20	26	29	30	39	22	31	31
NW_018742204.1:14110185-14110614	11	5	8	15	13	5	7	4	9	3	7	1	6	11	4	7	7	0	4	8	9	4	9	3	8	3	14	9	11	9	7	7	8	15	4	10
NW_018742204.1:14121093-14121336	0	7	3	3	5	6	3	6	4	0	8	8	45	11	6	11	6	0	8	4	3	4	3	13	7	3	3	2	7	9	6	2	5	12	1	3
NW_018742204.1:14121577-14121932	7	2	6	13	12	18	9	6	4	2	14	7	19	14	5	3	6	3	17	6	3	13	7	14	7	9	6	6	7	7	2	2	17	5	7	3
NW_018742204.1:14123585-14123975	42	15	42	32	20	29	29	30	22	16	35	28	33	36	31	35	12	11	23	27	18	35	33	47	21	43	39	23	40	46	26	9	25	22	25	35
NW_018742204.1:14124093-14124637	37	27	37	15	11	11	13	28	24	17	16	15	28	43	16	28	20	15	14	22	17	39	21	23	12	28	29	20	26	18	22	17	20	23	11	28
NW_018742204.1:14124817-14125848	69	42	76	90	53	60	60	65	57	37	90	50	69	66	73	69	54	53	62	83	73	74	67	80	78	86	92	62	85	85	53	55	77	65	56	91
NW_018742204.1:14126567-14126912	10	8	12	9	13	1	10	6	1	1	6	3	9	17	4	8	6	3	5	10	7	4	5	8	12	9	5	7	11	12	8	5	6	8	8	8
NW_018742204.1:14128707-14129055	1	11	3	11	8	9	7	8	6	17	12	2	8	5	10	3	9	6	12	11	6	13	1	2	5	6	15	10	5	17	11	2	6	6	9	13
NW_018742204.1:14129828-14130525	24	18	23	24	9	11	26	23	23	9	22	23	56	82	75	97	55	106	77	71	75	101	61	86	60	83	77	73	78	82	84	65	69	62	56	109
NW_018742204.1:14131681-14132142	71	88	71	66	79	61	94	59	59	51	75	73	80	60	102	75	68	77	44	99	73	148	88	84	101	74	89	75	99	94	99	87	138	93	65	99
NW_018742204.1:14132973-14133638	10	14	8	21	10	13	18	24	6	9	13	17	31	9	16	18	7	16	11	19	22	14	30	14	16	17	14	10	22	14	16	8	21	8	8	18
NW_018742204.1:14133750-14134101	6	10	6	9	10	20	18	12	8	8	9	14	8	6	4	10	3	5	6	4	8	8	8	6	4	6	13	12	12	14	8	18	14	8	6	8
NW_018742204.1:14134235-14134659	22	29	33	30	23	27	21	25	22	15	32	16	21	22	23	26	33	19	20	19	10	27	17	29	20	27	29	22	23	21	20	27	29	25	14	23
NW_018742204.1:14134933-14135175	29	37	22	18	22	24	21	35	17	17	24	28	14	32	19	23	15	9	33	23	27	22	19	22	14	25	23	19	40	21	29	16	25	25	16	23
NW_018742204.1:14135469-14135725	11	26	11	22	26	26	14	37	26	19	29	16	26	24	18	17	16	4	8	20	10	6	21	36	10	18	14	16	30	36	27	13	18	25	22	24
NW_018742204.1:14136023-14136301	8	7	8	5	8	13	10	12	2	9	2	4	7	6	2	15	12	0	4	5	9	4	6	8	6	15	3	2	16	20	9	9	6	5	10	13
NW_018742204.1:14136380-14136840	4	10	5	11	6	8	10	5	11	1	8	5	3	8	3	4	7	4	5	12	9	3	11	7	8	15	13	8	3	9	7	10	12	3	2	7
NW_018742204.1:14152881-14153137	48	44	48	47	37	51	36	38	34	21	28	40	34	52	34	47	34	50	32	61	28	42	42	40	47	76	56	48	62	62	51	52	45	59	25	43
NW_018742204.1:14155730-14156311	13	22	11	11	8	3	5	14	11	16	10	12	8	6	11	9	2	2	4	8	16	9	8	17	2	10	15	8	14	9	6	4	9	20	6	20
NW_018742204.1:14167616-14167946	71	45	69	56	48	67	69	71	54	33	61	60	3	3	5	4	1	0	1	1	2	1	1	2	5	0	2	2	4	1	2	1	5	1	1	6
NW_018742204.1:14168238-14168600	11	8	9	12	24	15	18	17	6	3	9	13	5	10	5	1	2	4	3	5	3	3	7	7	2	4	10	3	4	5	1	6	2	8	4	9
NW_018742204.1:14196408-14197364	8	13	7	22	19	18	16	8	11	9	22	8	17	23	6	18	6	8	9	16	12	11	18	5	22	18	5	13	2	10	22	17	5	14	15	15
NW_018742204.1:14209895-14210462	5	6	7	7	18	10	2	4	11	9	12	11	12	3	4	7	0	4	10	4	12	6	2	6	5	24	14	10	4	6	5	7	6	15	6	14
NW_018742204.1:14213736-14214944	21	29	19	31	24	39	24	23	9	9	47	25	26	23	33	37	24	26	7	11	16	42	24	28	30	31	34	21	11	26	33	27	33	16	19	36
NW_018742204.1:14215291-14215602	14	10	17	5	12	2	8	5	0	3	5	5	11	11	7	7	4	10	4	2	5	12	6	6	11	9	11	12	5	12	17	9	10	4	6	4
NW_018742204.1:14215678-14215794	38	10	38	14	16	17	31	21	17	12	22	19	15	14	25	17	12	23	26	34	15	27	16	22	16	13	24	20	16	30	34	23	18	33	39	29
NW_018742204.1:14215872-14216125	20	18	20	9	8	16	18	23	23	27	22	12	19	4	10	10	21	13	2	12	12	8	22	19	18	19	22	12	19	12	18	28	22	14	11	11
NW_018742204.1:14216577-14217088	45	41	42	61	41	33	30	60	37	24	40	43	37	32	57	67	41	47	42	32	38	29	42	55	41	51	64	39	56	59	52	32	39	40	28	56
NW_018742204.1:14220554-14222040	36	58	35	40	44	66	43	54	46	56	63	58	44	35	53	52	48	30	37	54	55	47	66	63	50	47	43	32	40	51	40	47	58	53	44	61
NW_018742204.1:14232629-14232832	57	44	59	51	82	80	69	97	42	58	83	91	109	55	70	71	76	43	30	58	62	45	49	77	64	43	65	72	70	81	68	86	92	80	71	77
NW_018742204.1:14233655-14233798	2	4	2	12	8	18	6	10	5	8	2	8	3	2	4	0	2	2	4	18	4	2	10	4	4	4	2	18	2	10	2	4	11	13	4	4
NW_018742204.1:14253109-14253933	8	11	9	13	10	15	19	9	8	8	18	14	9	22	11	4	5	5	6	10	8	7	6	11	7	12	16	6	15	20	12	12	17	11	14	11
NW_018742204.1:14261221-14262477	52	29	50	44	25	30	36	32	26	33	18	46	35	53	53	36	40	33	28	36	30	26	26	53	38	44	38	57	36	68	70	41	61	28	51	64
NW_018742204.1:14263591-14263822	29	21	30	24	39	30	16	32	13	23	29	38	27	27	4	35	12	16	32	15	0	33	8	7	31	38	18	16	36	46	53	38	4	26	23	27
NW_018742204.1:14263959-14264614	61	46	61	91	52	68	44	56	33	66	43	84	58	46	32	52	32	50	26	51	16	40	47	51	32	76	65	40	46	54	54	50	62	36	10	68
NW_018742204.1:14265141-14265713	7	20	17	25	10	17	9	14	12	11	30	6	30	16	25	10	10	12	9	20	23	24	23	13	22	10	26	17	22	33	21	24	28	19	18	26
NW_018742204.1:14265834-14266216	20	19	15	24	16	23	25	19	12	18	37	18	30	27	22	32	19	14	16	11	18	14	19	40	18	33	31	21	23	16	23	20	21	26	22	34
NW_018742204.1:14267815-14267924	11	17	14	14	1	23	9	21	7	4	12	22	8	7	7	6	7	7	4	7	5	6	8	9	5	20	8	7	7	19	18	6	11	12	6	6
NW_018742204.1:14274028-14274244	3	5	4	5	1	2	11	8	4	1	5	4	12	5	4	7	4	6	7	10	7	5	2	7	2	3	9	9	6	7	7	1	5	2	6	10
NW_018742204.1:14282221-14283352	14	11	16	14	12	10	10	13	12	13	25	18	14	24	16	20	25	7	29	28	20	13	20	23	18	29	19	23	35	42	29	34	31	30	19	29
NW_018742204.1:14354158-14354445	12	11	13	20	12	21	22	12	12	36	18	9	19	31	42	22	37	18	10	39	29	16	33	25	50	29	47	32	40	21	23	42	47	32	37	24
NW_018742204.1:14354530-14354894	13	10	13	8	2	11	9	4	6	6	8	8	6	5	19	10	7	9	8	8	8	4	4	22	12	18	13	14	12	16	10	9	27	18	17	10
NW_018742204.1:14355671-14356193	13	4	11	6	7	6	9	5	7	3	2	1	6	7	10	7	1	0	3	17	2	3	13	10	7	11	4	6	4	1	10	5	16	3	7	12
NW_018742204.1:14356984-14357305	15	18	15	30	25	19	12	29	24	18	34	25	0	0	18	25	8	18	12	23	18	17	30	20	20	25	26	35	20	6	16	23	14	15	15	12
NW_018742204.1:14359468-14359739	6	4	7	3	8	14	13	3	6	2	12	0	5	8	3	4	7	4	4	14	10	11	6	7	12	9	10	4	29	12	9	8	8	4	10	10
NW_018742204.1:14372713-14373826	20	20	18	16	24	15	18	42	14	15	18	35	18	21	19	30	20	13	13	22	16	27	31	23	25	20	22	15	22	14	27	23	22	20	6	34
NW_018742204.1:14387231-14387650	9	5	9	5	3	5	10	4	1	7	11	3	8	3	7	8	5	2	9	11	4	6	2	7	3	5	15	0	7	6	8	6	12	6	7	1
NW_018742204.1:14393634-14393850	10	22	6	15	9	11	5	8	3	15	5	7	12	1	9	5	3	6	2	10	3	5	9	5	6	18	6	9	8	8	8	4	9	13	4	7
NW_018742204.1:14430412-14430727	3	4	5	5	1	2	2	0	8	2	5	3	6	6	2	6	1	6	17	14	8	6	3	21	4	13	11	13	14	17	10	6	14	11	7	5
NW_018742204.1:14431608-14431984	21	23	25	12	12	8	23	17	6	23	19	4	11	26	27	22	19	8	10	31	5	12	17	18	22	19	35	20	35	27	19	28	20	27	22	23
NW_018742204.1:14432652-14433034	4	2	4	3	0	6	8	2	3	3	16	2	16	5	2	4	0	2	4	3	0	6	2	3	4	14	12	8	8	6	15	7	8	3	0	6
NW_018742204.1:14448569-14448808	11	10	11	11	19	10	7	23	11	18	16	8	0	6	2	4	0	3	6	8	4	2	5	6	7	4	10	2	6	1	1	2	6	6	11	4
NW_018742204.1:14449632-14450220	19	13	12	21	13	16	12	30	4	11	33	21	12	18	26	29	16	20	10	16	12	13	21	22	18	33	19	22	20	19	27	20	14	21	14	28
NW_018742204.1:14465892-14466456	8	25	7	13	13	19	12	10	10	7	12	15	11	14	25	18	19	14	5	10	18	7	14	13	9	8	15	18	17	16	19	20	5	12	21	8
NW_018742204.1:14467033-14467493	4	8	4	8	5	4	7	12	2	13	8	0	7	3	6	8	4	7	3	6	7	11	4	19	23	17	8	2	11	14	14	15	18	16	9	15
NW_018742204.1:14468315-14468632	22	8	22	11	12	8	14	15	14	22	12	12	13	9	10	9	4	9	12	3	6	7	12	5	18	9	9	10	17	9	18	13	13	14	8	14
NW_018742204.1:14469892-14470354	17	12	14	8	16	15	14	18	8	11	11	15	7	4	6	5	2	17	2	10	8	10	11	12	4	4	1	2	4	8	10	10	2	12	9	6
NW_018742204.1:14499883-14500320	9	12	9	10	19	7	3	13	14	4	16	5	2	4	2	0	1	2	6	2	4	0	11	8	4	10	9	7	8	8	6	6	8	2	1	4
NW_018742204.1:14500877-14501622	10	6	10	26	12	37	36	17	19	26	13	27	22	21	23	17	13	15	22	24	22	17	29	25	28	34	33	14	23	36	34	10	28	26	34	25
NW_018742204.1:14501713-14502217	89	101	90	87	95	114	78	96	70	83	74	75	5	9	30	29	29	44	25	45	50	39	45	35	44	61	61	48	36	67	61	52	38	64	56	45
NW_018742204.1:14502293-14502677	2	6	2	3	0	0	2	4	1	2	6	2	4	3	13	23	9	9	4	19	6	11	14	10	9	21	9	12	15	10	13	5	4	12	15	14
NW_018742204.1:14502767-14503068	5	4	5	7	5	4	4	3	0	6	9	0	8	9	12	29	11	21	10	10	14	26	22	17	23	9	22	20	8	9	6	11	24	11	10	1
NW_018742204.1:14503627-14504038	12	13	13	12	12	16	15	14	5	11	9	7	40	29	25	25	14	22	18	32	31	27	30	33	26	26	30	22	40	25	13	16	20	17	26	41
NW_018742204.1:14504121-14504646	3	2	1	10	1	3	2	1	2	2	1	4	13	12	27	18	13	11	12	25	17	14	17	25	24	21	19	20	15	16	22	10	26	20	12	10
NW_018742204.1:14504933-14505996	30	24	34	30	28	26	21	35	23	20	28	30	47	41	102	115	57	81	67	98	74	89	88	100	114	117	94	106	95	100	117	85	131	116	80	90
NW_018742204.1:14506406-14506736	0	0	0	0	0	0	0	0	0	0	0	0	18	18	31	36	38	36	26	31	30	23	36	36	46	36	25	34	38	56	40	42	36	31	29	19
NW_018742204.1:14507242-14507583	1	3	4	2	3	2	3	5	2	2	2	0	22	18	29	15	15	8	11	9	18	13	35	19	31	10	27	14	31	28	32	32	29	31	22	12
NW_018742204.1:14512674-14513403	10	3	5	5	2	6	4	4	3	7	2	10	82	51	81	85	53	55	43	70	68	60	54	54	70	67	85	56	79	78	82	74	78	68	50	81
NW_018742204.1:14529847-14530133	0	0	0	0	0	0	0	0	0	1	2	0	8	2	98	126	71	44	41	92	83	93	81	121	127	107	92	132	96	123	90	99	114	97	81	112
NW_018742204.1:14530771-14531308	5	7	3	9	4	3	7	8	6	5	10	4	17	21	60	56	39	54	38	70	41	64	66	61	81	62	72	51	65	59	66	70	76	84	52	82
NW_018742204.1:14536561-14536646	9	3	9	6	0	2	2	6	2	12	0	6	10	2	6	8	2	2	12	6	11	7	6	7	10	7	4	0	6	16	0	2	17	8	2	16
NW_018742204.1:14537114-14537874	28	28	29	25	34	30	45	21	32	37	46	26	33	20	27	37	17	17	21	33	22	44	46	38	27	48	34	22	26	33	47	30	50	31	34	28
NW_018742204.1:14538282-14538917	15	18	12	14	13	23	10	24	30	11	13	20	15	24	1	6	0	3	10	2	2	2	2	17	2	6	4	5	14	0	3	4	15	3	13	6
NW_018742204.1:14539025-14539301	58	70	57	72	57	81	55	61	65	48	85	60	59	63	21	21	24	11	31	26	25	12	20	58	29	31	15	32	34	37	26	23	40	13	25	35
NW_018742204.1:14541511-14542120	19	11	19	24	26	20	16	27	23	14	33	27	13	22	22	15	15	20	22	23	5	26	10	27	22	47	18	24	16	27	24	15	21	29	16	23
NW_018742204.1:14548912-14549156	36	31	39	42	44	67	37	41	34	26	41	30	22	24	36	41	17	9	21	35	22	32	13	34	39	35	40	37	37	29	23	24	26	23	14	38
NW_018742204.1:14549237-14549612	17	5	20	9	17	14	5	11	16	8	7	12	16	13	9	8	12	6	8	11	3	2	10	25	21	15	20	9	20	9	3	15	6	13	12	8
NW_018742204.1:14549962-14550123	81	56	81	70	72	59	82	64	87	64	81	53	68	60	59	72	41	57	55	47	70	76	56	63	61	84	64	69	91	88	112	70	107	99	86	60
NW_018742204.1:14552246-14552653	109	80	89	77	160	75	109	123	84	70	129	116	0	53	98	86	77	69	54	82	63	73	97	74	59	94	102	97	114	108	132	105	102	77	73	121
NW_018742204.1:14553187-14553526	220	159	233	166	157	230	126	190	82	112	212	179	1	147	206	195	155	90	88	136	124	206	163	153	180	206	196	204	200	190	224	180	123	173	121	247
NW_018742204.1:14555692-14556747	64	63	63	87	48	85	65	96	54	64	74	61	42	47	62	78	50	50	39	44	63	92	73	79	81	84	67	69	105	76	98	68	89	80	62	98
NW_018742204.1:14561813-14562088	4	3	1	7	1	4	4	4	2	9	12	5	8	7	9	7	1	6	5	10	4	6	3	4	9	9	8	15	12	10	9	8	12	9	7	11
NW_018742204.1:14571691-14572044	21	29	21	33	28	26	28	26	34	16	24	38	39	15	24	34	19	18	24	28	41	17	25	22	47	18	27	33	40	20	26	23	41	23	42	35
NW_018742204.1:14572832-14573313	4	4	3	4	10	9	7	4	6	4	2	5	11	11	8	2	2	2	2	3	2	6	2	4	1	13	6	1	9	10	6	4	5	4	8	12
NW_018742204.1:14579648-14580352	18	19	15	16	10	23	15	15	12	11	31	13	28	16	14	21	12	12	10	21	21	13	24	24	33	24	29	20	19	31	18	22	28	20	39	24
NW_018742204.1:14582005-14582365	78	94	78	89	51	87	64	112	72	58	123	99	126	41	82	108	87	64	46	83	53	68	59	93	89	115	95	75	137	82	118	106	98	92	36	150
NW_018742204.1:14582802-14583060	8	13	9	7	6	12	11	6	9	10	22	8	12	9	15	6	4	6	7	11	9	13	6	6	8	16	13	2	28	16	21	9	16	12	11	13
NW_018742204.1:14584398-14584963	6	6	10	12	5	5	7	11	4	12	8	15	7	5	10	9	13	2	6	7	6	1	1	5	6	15	12	3	20	13	7	17	21	11	7	7
NW_018742204.1:14585762-14586127	7	2	7	8	4	2	4	2	4	8	1	2	23	0	5	5	9	7	10	22	3	16	1	0	3	15	14	20	28	20	19	13	20	18	21	11
NW_018742204.1:14588184-14588266	12	0	12	4	8	4	10	14	12	8	9	4	4	4	6	12	10	6	4	10	10	14	12	2	10	13	8	14	4	6	0	2	2	0	2	7
NW_018742204.1:14590201-14590574	0	7	0	4	12	8	4	8	4	2	7	10	3	2	13	4	8	4	5	6	6	8	7	4	12	12	8	14	4	5	13	2	10	4	6	8
NW_018742204.1:14591167-14591887	10	11	12	15	14	11	7	9	10	6	11	14	8	5	5	10	2	6	8	3	2	2	10	9	12	15	8	9	6	4	11	8	13	8	4	7
NW_018742204.1:14595232-14595508	33	9	26	14	17	16	16	15	13	12	21	25	22	11	22	25	10	11	16	24	18	9	13	23	19	14	20	21	29	23	17	12	23	11	37	25
NW_018742204.1:14597021-14597467	24	15	27	26	25	16	26	30	21	11	15	23	18	18	25	14	18	12	8	17	5	15	13	30	21	11	14	15	9	18	16	13	13	11	16	20
NW_018742204.1:14604511-14605181	96	99	96	102	93	105	125	91	58	63	101	86	80	85	86	67	60	52	35	68	49	92	80	56	56	90	91	92	50	69	77	60	103	85	32	104
NW_018742204.1:14606299-14607243	11	18	10	14	27	24	9	17	12	28	12	10	9	11	13	9	3	6	17	4	19	9	12	17	25	13	6	18	14	15	6	9	20	15	5	19
NW_018742204.1:14658329-14659670	159	146	166	148	183	218	171	189	104	160	210	198	145	88	193	134	108	161	134	157	92	164	99	284	132	171	191	208	220	188	172	146	171	140	141	146
NW_018742204.1:14661947-14662700	23	29	32	38	36	69	36	30	43	36	61	31	62	27	69	41	29	36	40	70	40	52	35	74	61	43	60	70	80	73	52	39	84	46	44	53
NW_018742204.1:14678058-14678229	6	4	6	4	6	8	0	8	11	7	4	5	0	5	25	14	6	4	6	5	17	10	20	1	0	4	4	3	4	2	6	2	5	3	2	2
NW_018742204.1:14679355-14680066	44	47	52	52	40	52	64	59	49	60	65	59	43	32	48	41	31	45	44	58	60	36	53	50	64	76	67	51	55	61	60	61	76	71	49	46
NW_018742204.1:14719118-14719440	1	11	2	12	3	8	9	7	10	2	8	13	1	9	6	5	5	5	2	11	8	9	14	8	11	10	17	6	13	10	12	3	16	9	11	6
NW_018742204.1:14719938-14720412	29	26	38	55	27	54	35	38	30	24	37	44	28	29	17	22	26	21	9	40	29	42	20	13	19	33	22	12	18	16	27	18	31	35	13	27
NW_018742204.1:14721202-14721388	8	16	8	8	8	10	13	12	15	8	20	14	0	3	5	23	9	6	9	11	11	13	18	23	15	25	30	9	23	10	6	7	9	3	11	15
NW_018742204.1:14721741-14722340	4	17	3	18	13	23	10	18	15	15	14	23	11	24	14	23	5	10	20	19	10	23	16	11	17	18	33	3	18	15	27	22	34	15	10	16
NW_018742204.1:14731883-14732009	24	15	26	16	11	14	21	18	25	12	10	18	22	23	19	25	2	14	22	24	23	22	23	18	8	9	5	12	24	26	18	15	5	11	15	22
NW_018742204.1:14749164-14749970	14	16	15	38	27	37	35	34	20	11	17	18	13	16	14	22	12	17	17	39	26	17	30	31	16	32	34	25	32	32	29	35	32	28	16	39
NW_018742204.1:14750869-14751771	80	100	81	104	69	102	78	90	58	47	60	69	62	30	44	58	54	33	39	41	24	67	37	54	90	59	79	49	69	65	51	60	54	64	40	63
NW_018742204.1:14752703-14753059	11	5	11	7	7	4	0	13	11	1	10	6	2	2	6	15	4	3	5	10	11	10	6	5	4	4	11	7	8	8	7	3	3	7	5	7
NW_018742204.1:14753389-14754469	175	198	175	231	230	187	180	254	197	126	262	186	137	104	14	24	18	3	7	12	15	25	24	14	8	12	24	16	10	28	15	13	33	26	13	10
NW_018742204.1:14767770-14768076	67	78	67	81	43	77	62	67	57	49	62	47	79	32	0	2	2	0	2	0	2	0	0	0	0	3	0	0	2	0	0	4	0	0	1	2
NW_018742204.1:14773507-14773712	188	177	188	274	153	268	305	227	180	144	297	220	195	203	173	218	134	160	171	260	151	182	194	217	204	186	218	188	198	286	221	209	270	157	172	208
NW_018742204.1:14774172-14774507	35	67	36	52	61	37	37	65	45	44	57	45	41	66	57	45	48	47	55	54	54	44	55	59	61	63	63	47	79	62	57	33	77	47	43	51
NW_018742204.1:14832269-14832421	33	26	33	29	25	20	37	14	16	18	51	32	26	14	36	29	16	14	20	26	34	44	34	27	40	31	32	29	29	30	28	14	28	29	24	42
NW_018742204.1:14833690-14834047	33	16	31	12	30	25	19	36	33	27	18	39	30	26	30	40	33	27	28	27	24	22	19	25	30	33	31	27	27	28	35	28	33	37	26	21
NW_018742204.1:14834133-14835136	98	100	92	84	60	67	78	52	71	60	78	57	83	81	74	112	67	40	53	87	84	74	86	89	59	74	91	89	116	96	86	71	116	76	73	93
NW_018742204.1:14835465-14835712	10	6	7	8	7	11	7	13	5	7	6	13	6	14	4	8	6	9	4	17	12	12	2	10	5	1	10	5	7	17	14	10	13	1	6	6
NW_018742204.1:14836012-14837266	17	22	17	28	13	25	19	13	19	16	26	17	35	25	33	22	16	21	19	21	19	30	37	24	16	52	22	26	23	34	28	19	29	29	26	44
NW_018742204.1:14838380-14838657	7	5	3	2	2	2	9	3	5	5	9	11	6	7	8	9	5	3	5	9	4	9	2	11	6	19	8	11	8	6	13	16	7	12	4	13
NW_018742204.1:14840472-14841670	233	283	232	214	135	248	207	212	212	149	256	238	404	276	210	314	259	212	190	252	265	300	253	247	288	441	339	279	326	323	402	338	336	274	245	400
NW_018742204.1:14842285-14842786	5	37	4	20	29	26	25	35	18	18	41	16	20	31	13	19	9	17	16	28	18	42	24	17	11	9	32	22	10	5	28	8	20	10	12	9
NW_018742204.1:14842932-14843090	8	7	8	14	16	6	8	16	6	16	11	23	10	19	4	15	9	18	6	12	4	46	23	3	10	12	12	12	8	20	15	18	15	15	7	8
NW_018742204.1:14843468-14843578	5	10	4	6	15	8	6	9	0	6	6	10	9	10	4	5	7	7	2	2	0	13	0	4	4	8	6	4	3	3	4	11	6	2	5	2
NW_018742204.1:14846155-14847290	40	44	39	37	20	48	38	36	31	19	30	55	33	26	25	59	32	23	26	33	10	52	22	43	33	23	54	25	50	53	38	34	39	50	21	28
NW_018742204.1:14852508-14854101	59	65	53	57	44	64	63	73	44	55	40	44	42	71	55	82	48	39	46	41	37	59	55	46	53	59	62	66	49	65	72	49	54	58	27	50
NW_018742204.1:14855573-14855796	14	25	14	39	16	24	33	26	12	11	30	35	28	12	22	24	10	22	14	25	17	29	13	29	23	23	28	15	35	35	15	18	28	16	10	23
NW_018742204.1:14856383-14857112	49	55	54	47	55	61	69	56	45	36	43	38	36	49	35	38	25	17	59	24	43	42	23	56	34	40	73	28	47	76	56	48	48	71	30	34
NW_018742204.1:14857421-14857723	43	70	50	79	86	93	73	81	62	51	56	78	72	44	59	46	40	60	51	67	76	59	73	89	62	72	71	84	64	81	81	116	74	105	69	89
NW_018742204.1:14858743-14859010	25	19	25	21	29	54	30	37	23	29	27	10	12	21	30	22	27	34	13	23	19	38	18	46	34	38	33	61	45	37	29	24	49	22	31	34
NW_018742204.1:14860292-14860560	9	15	11	10	9	12	5	10	9	1	6	13	3	11	11	19	5	3	5	8	6	16	7	7	9	8	13	7	12	15	18	10	10	11	10	14
NW_018742204.1:14865569-14867071	101	89	104	101	107	160	91	109	64	119	84	100	125	84	146	163	140	101	74	139	121	126	110	110	117	124	150	135	138	172	185	96	167	120	114	149
NW_018742204.1:14867243-14867771	8	4	8	25	14	22	9	10	10	7	7	20	9	8	12	10	4	5	8	16	2	12	5	4	14	6	11	17	10	11	18	9	20	9	6	14
NW_018742204.1:14868020-14868752	24	7	24	20	11	31	16	23	22	22	20	14	24	25	25	29	22	4	13	32	16	26	27	15	42	41	14	22	23	30	25	22	31	40	13	32
NW_018742204.1:14869598-14870982	35	27	34	19	42	33	29	50	26	15	45	35	24	35	45	50	33	49	41	40	24	54	36	27	62	43	27	41	19	50	29	35	36	28	28	39
NW_018742204.1:14872494-14872648	2	6	6	12	11	17	15	22	12	15	12	14	4	3	11	1	5	9	7	18	10	5	5	6	9	5	17	8	13	10	9	6	2	8	5	13
NW_018742204.1:14874299-14875574	20	43	19	38	14	39	38	28	17	27	20	24	39	24	26	36	16	28	31	34	33	17	25	19	33	49	32	44	52	39	30	30	44	36	10	32
NW_018742204.1:14876153-14876503	31	32	30	29	32	53	41	36	33	26	57	31	44	30	26	30	45	29	24	38	29	52	40	30	57	72	59	62	65	60	46	54	101	58	38	60
NW_018742204.1:14876854-14877118	21	10	21	4	5	11	11	17	12	9	9	11	12	11	12	11	8	10	7	18	13	10	3	16	9	12	8	15	13	17	15	10	7	8	9	7
NW_018742204.1:14877391-14877598	3	8	2	4	1	7	11	13	3	4	3	2	2	9	9	7	8	4	4	8	1	5	5	6	8	8	9	5	2	4	1	9	8	8	8	5
NW_018742204.1:14877952-14878141	41	36	41	32	49	38	56	46	41	31	43	59	39	35	70	48	18	42	51	48	39	28	50	48	41	54	44	47	52	50	28	42	62	28	42	62
NW_018742204.1:14879355-14879469	2	12	2	4	12	4	2	12	4	10	7	2	8	8	6	2	6	10	4	6	9	6	2	8	5	6	4	3	8	5	6	6	2	2	0	2
NW_018742204.1:14883351-14883871	49	36	47	26	45	47	43	47	32	46	58	47	40	33	54	47	44	16	43	44	45	42	31	47	53	45	38	44	45	37	49	50	74	42	47	56
NW_018742204.1:14922180-14922818	5	11	4	6	7	8	7	7	10	5	7	3	3	10	1	9	3	9	4	3	3	9	5	7	1	14	6	10	9	7	4	5	3	11	6	8
NW_018742204.1:14922951-14923220	3	10	3	3	7	6	5	3	6	6	7	4	3	5	2	18	13	2	8	2	1	5	11	3	12	10	1	3	2	7	7	7	4	5	3	7
NW_018742204.1:14925715-14926675	32	19	30	69	30	31	30	54	52	34	48	38	44	19	58	53	30	30	19	33	28	32	47	53	42	46	44	42	27	50	39	31	28	49	27	48
NW_018742204.1:14938116-14938677	3	4	2	17	3	11	4	5	14	9	7	4	7	16	4	10	7	5	5	2	8	6	3	9	3	1	7	11	11	4	3	6	6	4	10	6
NW_018742204.1:14939700-14939773	14	19	17	13	16	19	11	12	19	15	19	9	9	9	13	17	3	6	12	21	5	6	7	9	4	9	13	8	5	16	7	19	8	10	8	12
NW_018742204.1:14939890-14940188	4	25	5	13	19	12	6	20	16	17	8	17	3	10	19	15	5	5	6	17	9	13	14	19	12	12	22	13	14	20	17	14	14	4	4	8
NW_018742204.1:14947424-14947646	95	68	95	74	103	94	43	118	39	57	91	76	0	2	2	5	0	0	0	3	2	0	0	2	0	2	2	6	0	2	1	1	2	1	0	4
NW_018742204.1:14947777-14948900	48	40	60	44	53	59	45	66	50	45	50	45	20	20	19	19	8	14	21	20	9	11	18	11	15	13	7	15	17	14	22	14	27	13	19	11
NW_018742204.1:14949989-14950323	15	28	17	21	19	24	22	9	29	22	27	25	23	20	27	25	6	12	28	16	24	20	28	22	18	25	29	11	38	30	19	19	28	30	25	21
NW_018742204.1:14950819-14951771	58	15	55	45	26	61	38	34	45	17	29	33	14	22	34	50	52	35	37	77	48	66	46	69	51	83	52	45	69	66	77	51	62	41	52	63
NW_018742204.1:14952215-14952957	50	48	47	53	42	53	74	48	46	30	54	44	70	34	73	63	44	37	44	84	61	45	87	66	56	60	69	54	90	73	55	57	84	71	71	57
NW_018742204.1:14953779-14954303	7	3	6	10	7	8	4	2	13	9	18	8	1	13	6	7	5	6	6	2	6	9	17	11	7	11	4	6	5	5	8	4	8	6	6	5
NW_018742204.1:14968786-14969718	13	14	17	17	12	11	18	13	10	21	18	23	32	9	24	41	19	18	24	23	28	37	36	45	21	37	43	14	47	52	41	24	59	37	37	30
NW_018742204.1:14969814-14970324	29	33	22	46	33	29	34	39	30	24	24	31	34	27	38	27	12	25	24	29	19	51	39	32	35	25	52	32	42	38	51	35	56	35	35	44
NW_018742204.1:14971056-14971859	117	83	120	141	142	139	151	136	107	131	165	106	45	80	147	143	72	87	98	149	113	87	117	140	154	136	114	118	131	133	130	123	138	126	108	120
NW_018742204.1:14975023-14975501	8	6	6	6	10	7	10	7	11	4	7	10	8	12	13	25	20	6	6	16	4	21	14	17	6	7	10	11	11	19	4	21	13	19	11	16
NW_018742204.1:14976163-14976421	67	48	67	73	56	60	50	75	44	47	67	56	44	37	38	47	42	20	20	46	44	56	42	49	38	48	82	36	44	44	46	64	71	44	26	49
NW_018742204.1:14977364-14977476	52	35	52	50	45	52	69	62	45	27	43	55	30	48	56	30	23	26	36	73	42	48	46	69	20	32	35	46	50	79	36	43	45	46	49	28
NW_018742204.1:14981921-14982226	2	20	2	10	6	20	4	4	8	12	15	10	18	6	2	6	4	8	6	12	12	8	6	6	2	5	3	5	8	12	2	7	12	0	2	7
NW_018742204.1:14982643-14983008	161	217	166	152	165	211	222	186	156	149	199	160	237	208	227	287	164	223	197	266	255	222	228	281	258	260	295	231	282	273	353	233	276	241	175	269
NW_018742204.1:14983825-14984169	10	10	10	18	12	19	16	10	8	9	20	14	25	25	12	17	27	12	18	16	10	22	24	9	5	22	20	22	26	9	17	20	23	19	18	22
NW_018742204.1:14984294-14984392	0	11	0	2	20	11	10	9	2	2	12	8	4	6	14	12	2	4	4	14	4	8	12	2	10	6	8	8	4	6	16	7	4	2	2	4
NW_018742204.1:14985038-14985343	69	79	71	111	71	64	103	52	40	64	61	54	45	105	82	90	42	59	81	85	65	75	97	65	52	56	54	90	92	90	88	60	69	66	52	50
NW_018742204.1:14988963-14989116	2	17	2	6	8	12	4	4	4	10	8	2	4	4	2	4	2	4	12	4	6	0	8	8	2	13	6	4	7	2	8	4	12	8	8	2
NW_018742204.1:14989477-14990235	28	22	27	16	23	25	11	22	20	29	18	16	17	19	20	12	10	14	0	14	13	20	15	17	10	28	26	12	19	28	38	14	19	48	25	30
NW_018742204.1:14991145-14992047	24	12	23	12	22	17	26	20	25	16	15	14	12	9	16	13	13	8	18	14	4	12	12	16	13	15	25	17	22	16	19	16	15	19	11	24
NW_018742204.1:14992998-14993714	26	29	26	18	37	37	51	38	26	28	32	22	8	15	32	28	28	5	13	26	29	31	24	17	17	28	38	34	39	52	49	31	45	46	23	51
NW_018742204.1:14994532-14995962	47	32	52	48	59	34	46	45	38	24	35	21	33	26	43	54	42	41	52	46	46	57	48	62	36	43	59	42	61	68	51	50	56	46	41	51
NW_018742204.1:14996604-14996914	8	17	8	6	23	22	20	18	10	18	18	13	0	6	3	8	6	0	4	0	4	12	14	10	14	10	6	10	14	14	11	18	16	8	6	12
NW_018742204.1:14998489-14999568	103	103	97	100	86	75	85	87	68	56	93	68	69	67	152	94	63	79	86	110	93	127	108	107	77	90	121	74	120	98	140	118	138	101	58	103
NW_018742204.1:14999680-15001170	38	45	36	41	43	39	43	40	41	54	38	41	32	25	34	48	39	26	32	42	22	35	36	37	34	46	36	27	44	40	42	42	56	58	36	44
NW_018742204.1:15001572-15001768	12	19	11	21	12	17	19	27	19	6	22	10	14	16	10	16	13	23	16	15	23	12	21	25	23	22	18	10	29	14	13	26	24	24	12	29
NW_018742204.1:15008902-15009242	20	26	22	27	27	18	20	37	11	17	14	18	17	9	15	17	12	19	14	10	21	21	11	11	18	23	11	13	14	18	29	14	20	24	26	23
NW_018742204.1:15009790-15010175	22	24	26	28	38	25	43	28	12	34	28	28	24	21	26	24	16	21	22	40	23	13	25	35	18	23	33	12	23	20	30	19	28	35	16	30
NW_018742204.1:15011800-15012475	42	42	30	48	35	41	47	52	32	44	69	36	28	35	28	41	43	32	31	32	28	38	27	46	40	45	45	27	38	57	71	51	53	63	58	46
NW_018742204.1:15012620-15012871	42	24	40	40	45	33	47	56	50	29	39	46	25	11	11	15	20	16	6	20	13	10	11	23	21	20	27	16	25	40	31	33	40	35	18	19
NW_018742204.1:15013372-15013877	22	16	21	34	14	21	15	26	11	11	18	16	43	26	36	44	16	15	21	29	29	32	27	37	31	54	56	26	25	26	15	40	32	18	34	47
NW_018742204.1:15014753-15015496	98	57	86	57	68	93	70	82	62	60	92	60	63	68	91	90	62	54	43	80	64	67	71	89	74	70	89	89	108	143	107	78	95	82	76	91
NW_018742204.1:15024848-15025343	38	22	37	30	32	33	39	17	27	14	29	25	20	26	29	47	24	20	19	49	45	47	34	35	25	35	49	25	24	36	35	31	28	28	23	29
NW_018742204.1:15034683-15034743	2	5	2	4	7	15	12	5	5	7	6	4	7	13	5	4	1	7	0	10	4	3	8	6	9	9	11	4	11	4	18	3	11	5	4	10
NW_018742204.1:15054568-15055089	34	14	24	15	39	17	15	22	22	14	16	30	9	27	21	17	11	13	17	21	30	24	8	34	14	17	15	13	21	19	28	17	25	14	20	29
NW_018742204.1:15056992-15057970	15	11	15	26	24	23	21	22	4	7	17	12	13	5	16	10	13	5	12	9	13	17	18	24	15	18	13	10	13	32	6	21	32	18	2	11
NW_018742204.1:15060647-15060882	4	4	5	28	6	1	6	6	0	2	13	5	7	2	5	2	4	2	4	5	10	5	5	12	3	10	4	5	4	1	5	4	9	4	3	2
NW_018742204.1:15065721-15065968	10	5	9	8	6	6	12	10	7	9	11	5	8	5	10	6	16	4	8	12	11	8	6	16	21	13	19	17	12	16	18	4	16	13	14	17
NW_018742204.1:15068478-15070316	444	495	466	484	258	464	552	302	350	300	531	429	581	495	449	546	491	390	371	732	371	662	479	497	795	1068	677	439	784	1133	1009	711	1360	1030	427	1158
NW_018742204.1:15070411-15072262	545	634	527	605	286	534	624	409	412	464	650	597	845	597	547	750	626	487	499	961	489	836	658	616	1002	1317	882	645	995	1400	1252	907	1673	1295	488	1491
NW_018742204.1:15072974-15073227	7	8	4	12	12	11	10	15	12	6	8	7	7	8	7	15	7	3	5	3	11	7	16	6	12	16	6	8	11	5	17	8	11	12	8	10
NW_018742204.1:15073430-15075167	21	28	21	36	15	39	15	25	16	24	16	21	35	21	42	34	29	17	28	27	24	39	57	41	19	26	40	34	42	49	39	34	51	29	40	33
NW_018742204.1:15083172-15083411	45	44	44	64	74	72	59	50	33	28	55	60	65	46	30	46	58	43	45	63	47	61	43	72	56	60	49	64	70	44	42	48	56	57	55	55
NW_018742204.1:15083838-15084845	112	84	114	85	54	97	92	70	123	60	112	107	100	77	78	65	53	60	73	106	71	86	82	101	117	102	90	77	112	139	122	77	163	85	74	116
NW_018742204.1:15085052-15085187	7	9	8	8	7	15	3	6	3	3	11	2	1	3	10	13	7	13	14	6	18	0	5	10	4	2	5	10	8	8	11	9	10	6	4	12
NW_018742204.1:15085644-15086422	24	29	31	26	26	24	37	28	40	32	21	24	17	23	25	36	29	18	13	20	25	25	32	18	25	23	32	23	42	28	34	18	38	36	27	31
NW_018742204.1:15087132-15087697	12	3	12	7	11	5	2	8	3	3	7	2	7	5	9	2	7	1	9	5	4	5	3	12	9	3	8	5	6	10	5	8	2	6	7	5
NW_018742204.1:15092903-15093207	7	3	6	3	6	2	8	10	5	0	6	4	4	4	8	16	8	2	4	9	8	15	0	0	16	3	5	10	13	5	12	6	9	4	13	10
NW_018742204.1:15093296-15094430	11	24	12	44	31	30	23	18	28	8	25	29	28	20	38	34	23	17	39	16	28	32	25	15	18	43	30	24	41	42	43	35	40	33	33	40
NW_018742204.1:15095100-15096517	27	14	30	23	20	17	21	18	23	15	41	21	26	15	23	11	15	16	19	21	13	18	16	27	21	25	18	32	16	19	24	18	16	23	24	24
NW_018742204.1:15147970-15148304	23	20	24	15	22	33	33	28	23	6	18	17	21	13	21	15	16	8	14	10	17	10	16	25	23	21	20	19	24	23	24	23	15	28	14	21
NW_018742204.1:15149143-15149467	13	17	18	10	13	14	24	20	16	12	16	16	13	17	23	14	6	12	14	10	10	8	16	15	12	8	15	31	21	15	13	13	18	18	9	21
NW_018742204.1:15149583-15150246	23	31	25	12	8	26	25	22	18	20	26	20	22	18	30	30	17	14	16	18	12	16	41	21	23	35	20	34	32	30	51	30	16	24	21	23
NW_018742204.1:15150480-15150645	8	17	8	3	0	6	6	9	1	10	13	6	7	6	8	2	6	6	6	2	14	2	10	6	12	14	6	4	15	14	4	5	6	16	2	4
NW_018742204.1:15153139-15153523	4	6	4	7	10	8	5	0	6	4	10	7	2	6	7	6	4	5	6	6	0	15	8	1	4	9	10	8	4	8	2	6	5	10	0	8
NW_018742204.1:15155076-15155483	36	41	41	47	34	41	33	40	37	33	37	68	51	19	62	46	34	33	19	30	25	29	53	54	45	62	51	44	72	61	52	32	65	36	38	43
NW_018742204.1:15157091-15157218	10	8	8	9	23	11	5	11	15	3	15	17	8	7	7	12	3	3	4	4	12	9	4	9	15	8	4	3	6	10	12	3	15	9	7	10
NW_018742204.1:15157640-15158339	251	189	226	231	171	249	229	243	174	151	274	212	228	150	238	200	211	153	189	211	175	199	226	242	251	296	277	298	282	340	299	252	335	359	222	311
NW_018742204.1:15159230-15159572	32	25	35	23	28	46	14	20	27	30	22	17	23	9	23	32	20	20	10	30	11	17	23	25	38	43	26	25	38	45	19	21	30	43	24	35
NW_018742204.1:15159914-15160379	20	33	20	81	30	39	53	45	60	20	30	42	37	24	29	33	30	29	35	22	39	25	44	56	51	45	35	60	61	48	44	24	58	46	34	68
NW_018742204.1:15169272-15170240	47	64	47	66	69	76	70	72	52	58	89	70	70	65	78	76	39	24	54	62	35	70	64	76	42	56	67	64	105	53	64	79	105	68	42	71
NW_018742204.1:15173107-15173298	15	3	16	4	5	7	4	9	11	6	9	8	10	8	8	11	6	4	3	9	3	11	9	6	6	9	8	13	9	9	7	6	5	4	7	10
NW_018742204.1:15173781-15174757	86	42	86	29	45	80	37	56	81	32	28	87	24	17	58	42	36	54	20	64	42	38	33	49	41	95	66	46	88	59	66	72	65	52	34	48
NW_018742204.1:15175305-15175582	6	0	6	18	10	12	10	10	14	8	10	9	36	32	27	21	6	17	24	20	22	16	18	26	26	24	31	26	25	34	33	36	37	22	14	29
NW_018742204.1:15175668-15176278	19	5	20	7	7	5	15	10	0	0	17	13	11	15	4	16	6	17	11	8	8	21	10	17	3	6	8	16	13	11	16	23	10	8	8	18
NW_018742204.1:15177435-15178447	5	10	6	16	14	18	6	5	6	4	5	5	6	12	14	12	9	7	4	16	4	15	13	9	4	12	23	9	29	23	16	11	13	14	14	24
NW_018742204.1:15213892-15214872	63	58	65	58	27	50	63	75	56	55	58	65	21	33	50	56	23	27	37	46	32	39	56	37	54	56	41	24	44	43	40	38	54	44	28	49
NW_018742204.1:15222141-15222785	8	4	8	3	8	6	6	12	7	6	6	2	11	8	10	4	14	0	4	2	2	4	2	9	6	2	8	8	2	4	0	4	8	18	2	6
NW_018742204.1:15231669-15231778	10	12	10	18	8	20	22	12	5	7	10	13	6	4	2	0	2	0	0	0	0	2	4	0	2	0	0	2	4	8	0	4	2	6	0	6
NW_018742204.1:15244986-15246033	2	12	3	3	0	8	8	6	4	12	6	8	8	11	17	7	19	3	6	10	12	10	14	17	15	25	17	9	0	5	13	11	23	19	10	9
NW_018742204.1:15246110-15246661	41	65	40	41	24	37	47	25	37	27	51	26	33	34	22	26	21	14	18	33	24	42	62	24	15	42	37	25	49	27	29	30	45	26	27	28
NW_018742204.1:15256241-15256652	68	68	66	58	50	96	67	53	42	51	57	82	36	42	38	58	43	46	40	64	58	62	57	52	56	61	38	50	54	65	49	50	94	77	56	65
NW_018742204.1:15257690-15257923	16	2	16	2	4	17	4	0	15	10	2	3	6	6	0	8	7	2	9	8	4	12	8	4	6	4	2	3	6	10	2	4	10	2	6	0
NW_018742204.1:15258671-15258923	45	30	45	36	38	25	34	58	45	70	46	36	30	28	21	25	20	0	37	31	49	16	32	29	28	39	34	21	29	32	32	24	45	39	25	27
NW_018742204.1:15259096-15260368	90	84	74	74	78	95	128	84	90	80	105	63	104	114	109	107	81	80	95	76	86	89	88	103	104	94	133	86	111	109	114	90	117	92	100	95
NW_018742204.1:15276177-15276495	13	10	15	9	3	15	9	14	18	5	11	8	15	15	4	9	8	18	12	15	6	7	10	12	12	22	26	14	23	21	15	14	22	17	17	26
NW_018742204.1:15277188-15277422	6	8	7	5	4	15	9	13	2	3	8	7	9	2	8	11	4	3	7	6	5	5	0	22	3	9	5	13	7	8	6	10	11	4	5	20
NW_018742204.1:15297432-15297666	5	8	4	12	12	7	7	10	6	13	4	6	15	7	13	4	6	6	10	20	13	8	4	2	6	13	6	8	17	4	7	10	8	7	12	6
NW_018742204.1:15299581-15300818	102	77	99	87	92	90	100	93	77	77	107	73	50	78	97	110	70	83	69	100	60	95	108	75	103	122	102	93	129	109	102	106	126	88	87	119
NW_018742204.1:15312918-15313708	34	40	37	59	64	56	48	24	27	31	46	52	57	37	34	62	39	37	30	52	41	51	39	48	48	41	35	73	75	67	62	51	68	78	39	68
NW_018742204.1:15317861-15318258	4	10	6	32	11	19	7	7	14	11	13	14	12	20	6	8	7	10	19	9	7	7	7	9	18	9	20	9	23	13	19	17	20	6	12	18
NW_018742204.1:15318472-15319325	60	50	63	51	36	53	45	52	47	25	43	40	46	45	26	57	70	22	45	53	36	45	40	48	40	58	52	71	39	37	45	51	66	60	30	40
NW_018742204.1:15319401-15319869	39	40	36	46	39	49	37	28	21	24	49	33	43	70	66	68	39	33	29	50	48	62	66	50	64	48	37	54	40	53	57	56	80	38	51	50
NW_018742204.1:15320633-15321299	70	78	75	113	109	89	98	81	67	59	94	82	92	91	110	138	89	70	94	124	92	114	116	110	128	119	105	77	139	102	135	112	162	97	81	133
NW_018742204.1:15321456-15322014	36	34	31	25	18	47	48	43	60	25	45	37	44	17	35	48	28	39	43	58	54	42	37	42	48	47	65	52	40	49	45	22	42	50	27	54
NW_018742204.1:15327619-15328687	151	114	153	141	128	140	112	150	127	90	124	105	113	87	126	124	86	77	98	107	99	106	117	134	126	148	164	90	160	165	174	132	127	114	109	139
NW_018742204.1:15329328-15329504	8	7	8	9	14	16	21	12	9	14	14	14	10	23	2	8	10	6	14	18	30	18	19	12	18	12	7	12	15	9	12	18	24	8	4	12
NW_018742204.1:15332351-15332799	6	2	10	6	6	13	7	2	7	8	5	2	2	6	8	6	5	1	6	8	6	13	9	13	10	14	10	7	11	16	4	9	6	5	3	13
NW_018742204.1:15334410-15334747	26	18	25	30	28	24	34	20	24	17	51	14	33	12	46	22	39	30	11	36	37	38	34	32	34	34	22	31	51	50	61	52	53	36	39	38
NW_018742204.1:15336866-15337591	18	21	19	14	31	22	16	47	18	14	42	19	20	28	26	40	34	20	77	31	25	17	29	17	22	52	41	46	45	70	31	48	64	35	34	39
NW_018742204.1:15340347-15340996	44	38	42	54	41	48	49	37	34	19	29	35	50	45	60	59	47	38	43	55	39	37	71	61	38	56	43	40	62	36	45	33	61	38	41	51
NW_018742204.1:15354192-15354607	53	69	57	67	46	57	40	43	44	44	78	47	70	75	84	111	80	58	63	97	47	110	92	103	57	95	88	103	68	79	109	59	109	71	57	105
NW_018742204.1:15375368-15375620	6	2	3	4	4	5	12	2	3	1	5	4	5	6	12	7	10	6	10	10	6	7	6	7	9	3	5	5	3	0	7	8	11	6	7	7
NW_018742204.1:15375850-15376091	6	8	7	14	3	4	11	5	6	3	14	4	11	14	16	24	17	17	6	18	7	15	15	18	17	29	21	13	24	19	37	27	30	16	13	15
NW_018742204.1:15380714-15381335	30	37	27	29	25	33	44	39	23	32	43	20	20	22	30	36	28	32	43	37	28	32	36	32	34	47	33	38	47	22	31	23	58	27	40	33
NW_018742204.1:15384059-15384950	33	8	27	19	11	18	14	19	18	17	21	19	6	12	19	20	12	15	17	16	15	4	21	19	13	24	28	22	17	28	11	14	23	16	24	15
NW_018742204.1:15385179-15385886	8	3	9	9	6	9	6	13	6	5	8	7	3	13	18	14	16	17	22	26	16	17	8	21	30	24	26	32	25	36	29	31	29	28	12	19
NW_018742204.1:15389898-15390263	23	22	23	17	11	24	14	19	26	14	25	22	0	0	0	2	3	1	0	0	0	0	0	0	0	0	0	2	1	0	3	0	2	1	0	0
NW_018742204.1:15393528-15394306	7	4	8	8	0	6	2	8	0	1	4	4	10	12	10	11	0	12	19	4	12	12	8	10	2	2	8	10	8	18	2	10	15	4	7	2
NW_018742204.1:15417813-15417936	6	20	3	19	12	14	17	25	16	13	20	22	8	9	9	34	8	9	23	31	18	14	11	18	4	13	5	7	8	10	16	12	10	10	7	16
NW_018742204.1:15454062-15454291	49	43	42	46	27	42	35	34	20	26	37	39	36	36	37	46	38	34	21	36	22	38	41	62	37	51	53	57	52	40	70	60	51	39	31	64
NW_018742204.1:15457232-15457795	13	10	13	16	9	14	14	8	6	7	6	11	10	7	29	12	11	9	6	8	17	6	6	14	15	6	24	13	16	16	12	6	19	17	9	12
NW_018742204.1:15568414-15568795	10	9	13	15	8	22	6	7	13	1	9	18	7	7	17	10	5	10	6	12	13	10	15	14	17	12	10	6	9	9	7	11	8	2	9	9
NW_018742204.1:15581002-15581581	31	72	34	25	45	32	68	44	33	57	49	32	32	60	53	58	56	35	29	45	40	57	39	52	45	67	59	56	67	68	80	38	80	59	48	50
NW_018742204.1:15581799-15582569	29	25	28	19	27	38	48	35	20	22	33	21	20	21	14	23	17	28	28	34	25	28	23	29	27	22	13	16	26	31	25	32	41	32	22	32
NW_018742204.1:15583299-15584051	47	21	50	24	24	31	29	43	13	23	22	13	32	40	40	56	14	21	31	58	28	54	34	40	38	41	55	27	22	55	33	32	55	45	43	46
NW_018742204.1:15584186-15585163	16	25	18	39	8	32	35	24	17	19	30	19	14	16	33	14	26	14	11	22	14	26	30	12	10	20	20	20	11	24	25	15	12	17	14	18
NW_018742204.1:15585389-15585856	2	9	4	7	10	3	10	14	1	5	6	4	6	13	36	41	28	32	17	34	44	33	14	29	37	40	32	8	13	30	22	30	25	42	15	30
NW_018742204.1:15586058-15586875	53	34	44	39	62	57	21	51	29	32	36	26	29	74	73	74	68	45	67	86	89	98	89	98	143	119	127	88	144	150	118	85	181	134	82	134
NW_018742204.1:15587011-15587220	22	3	22	9	8	18	6	13	15	8	12	9	5	16	9	10	11	2	1	15	14	12	16	15	14	5	8	18	24	15	21	24	11	25	9	26
NW_018742204.1:15587972-15588992	5	6	9	7	19	18	11	13	17	5	13	7	16	17	7	18	6	19	12	15	7	8	21	12	23	12	12	20	15	18	15	10	26	20	27	21
NW_018742204.1:15589762-15590144	2	11	2	1	8	12	12	6	6	2	8	6	0	8	13	2	4	2	4	5	12	12	6	6	7	5	8	5	8	12	5	10	8	14	13	6
NW_018742204.1:15590267-15590567	22	18	23	19	26	27	8	34	17	29	15	17	23	20	16	30	19	14	17	21	30	20	10	19	18	11	27	11	27	18	25	21	25	30	28	33
NW_018742204.1:15592893-15593124	25	6	25	11	12	15	12	14	17	5	14	14	10	11	16	10	10	6	10	4	14	8	20	20	12	15	16	22	16	8	17	6	16	9	10	13
NW_018742204.1:15599233-15599629	48	70	47	59	82	80	95	79	80	71	85	84	65	64	65	62	59	51	67	79	61	90	71	54	62	73	76	72	88	100	83	70	84	91	79	69
NW_018742204.1:15599712-15599849	8	8	8	10	18	18	6	17	14	2	11	11	13	4	14	8	6	6	2	12	6	8	10	2	8	0	2	6	6	12	5	14	14	6	16	12
NW_018742204.1:15599946-15600218	8	6	8	14	11	2	18	10	16	6	6	8	14	2	14	11	0	6	10	19	6	22	4	14	10	16	11	13	8	10	12	4	12	16	14	12
NW_018742204.1:15600555-15600845	47	41	47	53	41	66	44	43	46	36	56	67	49	27	25	39	24	36	41	8	22	28	32	47	32	56	34	31	26	38	44	34	60	41	18	48
NW_018742204.1:15601510-15601731	41	12	41	20	22	56	19	39	24	27	19	23	35	12	16	26	12	12	12	18	17	41	39	30	23	16	21	13	32	28	16	34	22	22	32	32
NW_018742204.1:15601935-15602212	30	28	30	67	48	33	58	34	42	32	59	54	52	34	32	35	32	28	41	39	28	48	39	46	54	73	38	52	66	66	36	39	58	62	22	57
NW_018742204.1:15605974-15606680	1	4	2	5	8	4	1	8	9	9	0	1	1	2	5	11	2	0	3	0	4	7	11	13	9	0	11	9	11	9	8	3	7	4	10	9
NW_018742204.1:15607706-15608888	129	172	127	177	156	140	144	168	117	149	158	121	131	92	143	71	95	60	99	124	95	96	123	100	91	191	156	125	168	157	146	118	129	205	101	133
NW_018742204.1:15609315-15609880	12	20	16	13	16	22	18	16	14	12	21	12	12	21	10	14	22	17	3	10	13	16	13	16	10	9	24	7	20	14	23	12	11	17	17	12
NW_018742204.1:15609969-15610327	18	30	21	17	21	29	15	39	26	15	28	11	21	16	23	20	9	15	11	16	6	13	14	15	14	13	25	18	16	32	44	18	40	32	19	25
NW_018742204.1:15610481-15611266	7	9	6	9	11	11	6	9	16	12	14	15	11	14	14	15	1	6	6	11	10	6	13	10	9	15	16	5	23	11	15	13	19	9	13	10
NW_018742204.1:15613520-15614446	14	26	21	12	7	19	25	16	9	9	20	21	10	8	12	9	12	13	10	16	7	15	25	10	12	13	13	9	18	20	20	19	32	5	9	37
NW_018742204.1:15614686-15615049	5	8	6	0	0	0	0	3	8	5	5	6	5	4	10	9	6	6	6	1	6	18	6	14	9	15	19	9	21	18	18	23	22	10	13	15
NW_018742204.1:15615306-15615668	8	2	8	9	8	2	8	11	6	3	6	2	3	8	6	4	2	8	8	6	2	10	8	12	8	4	12	2	17	12	22	4	22	10	12	10
NW_018742204.1:15616368-15617056	16	13	20	13	22	16	11	26	17	17	22	28	25	16	43	18	18	15	28	13	17	21	17	20	17	14	30	20	18	22	33	28	12	17	17	32
NW_018742204.1:15630715-15631153	9	2	7	1	0	2	9	3	0	2	4	5	13	14	11	16	10	14	10	8	7	7	7	7	5	7	13	4	11	15	21	7	7	10	5	12
NW_018742204.1:15631231-15631386	0	0	0	2	0	0	0	0	0	0	0	0	10	22	10	16	5	8	1	10	6	18	17	10	2	14	10	25	3	2	6	16	10	11	6	18
NW_018742204.1:15640705-15641180	83	83	83	138	71	117	79	89	57	49	119	95	76	151	117	116	85	99	71	126	66	131	140	108	91	130	118	75	94	128	128	90	153	98	46	146
NW_018742204.1:15641291-15642289	9	8	9	7	4	21	17	12	11	16	6	12	2	10	7	14	9	6	3	10	15	7	13	13	6	9	14	18	21	19	8	7	9	14	4	22
NW_018742204.1:15655056-15655455	7	11	6	4	6	9	0	5	4	1	5	4	6	0	5	6	7	12	0	2	4	1	15	15	0	14	7	1	17	3	6	2	9	6	8	5
NW_018742204.1:15659729-15660048	31	25	30	41	29	34	46	33	43	14	39	41	27	37	45	34	28	22	11	25	33	32	44	50	30	27	46	41	35	42	37	22	32	38	27	49
NW_018742204.1:15668001-15668307	38	32	39	39	34	17	25	28	27	23	39	26	12	4	32	21	20	14	15	16	15	27	21	9	38	21	32	26	53	28	33	17	38	26	26	48
NW_018742204.1:15668424-15668792	22	40	22	17	34	29	38	22	30	29	43	25	31	29	41	26	31	24	20	18	38	33	52	40	18	56	32	31	25	26	46	15	26	39	21	40
NW_018742204.1:15669286-15669757	197	100	197	158	129	172	111	97	118	87	137	124	138	107	145	152	107	103	126	119	104	170	124	84	125	152	132	129	162	196	154	121	170	175	102	177
NW_018742204.1:15674733-15675826	38	19	40	23	20	37	29	30	10	45	30	24	24	40	31	38	23	14	20	33	41	9	51	28	17	21	20	49	18	45	28	19	30	32	46	24
NW_018742204.1:15687487-15687735	9	3	5	10	2	15	6	11	5	8	6	19	6	9	1	6	8	5	2	4	2	7	5	3	2	7	7	8	3	6	5	10	2	11	1	7
NW_018742204.1:15687829-15688209	16	6	10	17	4	9	16	17	6	12	18	8	9	7	8	14	11	13	8	12	9	7	10	9	15	4	4	7	11	17	9	14	4	12	2	10
NW_018742204.1:15692916-15693405	11	14	8	9	10	7	8	10	3	12	16	6	3	6	9	20	5	9	8	14	18	13	12	9	11	12	12	8	12	22	9	5	7	10	14	6
NW_018742204.1:15696606-15697211	72	64	61	71	39	81	47	58	50	28	67	60	55	71	72	70	51	72	49	54	47	82	91	88	58	108	124	89	84	71	94	89	56	87	43	116
NW_018742204.1:15697359-15697777	14	11	16	16	4	20	11	17	4	3	9	8	11	6	12	8	8	5	12	13	13	4	6	11	10	18	9	13	19	14	18	2	13	8	8	20
NW_018742204.1:15699079-15699179	8	13	8	6	9	8	11	4	8	6	14	0	2	6	2	9	4	1	8	6	4	1	2	10	8	12	9	7	10	0	2	16	11	6	2	4
NW_018742204.1:15699255-15700524	121	87	122	86	48	87	87	108	92	55	71	58	66	35	57	62	67	53	57	74	46	65	66	77	64	78	62	63	69	82	115	96	117	110	35	84
NW_018742204.1:15710093-15710919	38	37	36	44	11	31	36	24	31	26	47	29	38	26	45	50	31	30	25	43	21	52	28	41	51	49	35	40	27	54	34	28	55	49	27	46
NW_018742204.1:15711886-15712592	107	98	97	96	83	109	70	110	86	60	90	75	97	68	78	105	59	51	80	53	95	77	69	64	74	100	109	74	84	134	95	78	117	103	90	112
NW_018742204.1:15714526-15714960	170	175	170	198	218	209	224	202	174	175	205	160	180	150	262	202	150	162	186	229	234	197	215	291	211	180	155	175	236	299	235	197	272	196	205	206
NW_018742204.1:15715614-15716022	33	14	32	19	26	19	28	25	18	24	29	35	33	22	26	29	27	14	24	34	30	21	18	30	23	19	23	11	17	29	17	17	28	28	18	35
NW_018742204.1:15716133-15716519	32	29	26	14	31	46	17	21	33	29	27	36	24	35	51	53	33	36	32	30	27	26	33	53	37	45	34	25	40	45	44	28	46	28	15	40
NW_018742204.1:15720709-15721812	86	91	92	174	75	83	105	86	102	89	126	92	185	57	199	74	140	70	161	70	75	134	108	204	165	150	176	121	126	194	134	119	176	139	145	184
NW_018742204.1:15724645-15725275	10	14	10	8	18	15	12	19	12	4	10	20	14	8	25	24	16	10	21	9	10	18	16	7	38	50	28	36	31	48	13	32	18	26	24	21
NW_018742204.1:15726333-15726783	112	168	111	147	118	150	116	125	91	126	167	142	133	180	184	177	116	136	98	179	187	152	170	200	124	172	199	176	182	169	200	166	177	182	108	153
NW_018742204.1:15731298-15731656	5	9	6	24	13	16	12	11	18	9	7	13	11	16	21	22	12	16	3	23	19	25	9	24	13	20	20	19	29	35	20	21	18	29	19	12
NW_018742204.1:15731776-15732147	8	5	11	10	10	10	10	9	12	7	7	5	13	45	48	57	11	32	13	44	30	41	17	54	24	34	40	36	43	39	38	35	44	27	24	35
NW_018742204.1:15734700-15735362	20	13	16	6	4	12	5	8	12	9	17	16	8	32	23	21	17	15	16	26	22	19	20	27	13	33	22	19	27	20	33	22	26	33	16	17
NW_018742204.1:15738238-15738567	1	7	0	1	0	2	2	0	0	0	2	2	2	28	38	26	0	18	3	24	13	28	0	10	20	40	33	22	23	25	32	29	21	24	32	33
NW_018742204.1:15741918-15742173	16	9	18	11	13	16	25	20	9	7	22	18	14	46	34	56	10	44	16	55	29	48	19	62	26	47	51	33	36	53	59	41	33	49	33	56
NW_018742204.1:15742892-15744214	64	35	61	63	30	41	49	20	37	26	34	46	44	22	31	48	29	25	32	36	24	36	57	34	18	33	41	25	27	22	31	31	42	19	19	41
NW_018742204.1:15744626-15746454	192	266	198	213	179	235	199	233	208	191	202	179	151	145	205	195	194	124	203	200	228	154	232	181	182	261	187	166	183	182	211	210	206	202	177	198
NW_018742204.1:15747076-15747743	24	7	22	10	6	18	6	17	3	13	28	11	18	13	11	18	7	10	8	28	9	17	18	29	24	13	24	12	21	11	7	14	25	18	9	10
NW_018742204.1:15747875-15748044	10	11	10	16	4	12	8	6	12	4	18	6	12	6	6	22	10	2	8	8	2	0	10	3	15	6	4	16	16	9	4	12	16	10	14	8
NW_018742204.1:15754042-15754146	0	2	2	8	7	13	6	8	6	4	6	7	8	4	2	5	0	6	3	4	5	10	4	11	10	2	4	9	7	5	3	2	5	10	6	5
NW_018742204.1:15756554-15756929	11	6	11	6	4	6	6	5	2	3	2	4	7	8	5	7	13	9	2	1	2	3	7	3	9	5	5	7	7	14	8	7	6	3	5	1
NW_018742204.1:15757603-15758115	5	2	4	11	4	12	11	8	3	4	2	4	14	3	6	7	7	1	2	12	14	4	5	12	9	15	18	9	10	7	18	4	22	12	10	13
NW_018742204.1:15758586-15759009	74	114	77	127	53	88	66	65	65	53	117	87	96	97	121	111	108	93	74	109	76	79	115	122	106	124	109	90	129	124	110	101	109	126	63	185
NW_018742204.1:15759146-15759367	59	67	60	79	50	84	93	61	35	44	85	55	49	49	55	68	41	42	65	55	39	67	48	65	76	48	53	46	57	54	61	60	51	41	38	84
NW_018742204.1:15774114-15774765	51	41	50	49	49	46	52	52	42	36	59	56	60	43	52	51	39	29	65	58	45	48	62	56	63	68	62	50	59	70	76	39	67	37	52	69
NW_018742204.1:15775595-15775689	8	18	8	20	11	8	10	18	18	4	12	14	10	8	8	7	6	5	8	12	15	18	14	36	11	16	18	21	30	27	10	16	20	14	7	8
NW_018742204.1:15777952-15778080	18	14	16	20	21	21	14	9	18	6	11	6	9	13	4	13	0	9	3	3	3	2	7	5	1	3	7	5	3	0	2	6	2	0	10	0
NW_018742204.1:15780314-15780728	10	5	9	12	8	21	7	11	0	6	16	7	13	5	6	5	2	4	14	14	6	15	4	12	13	3	17	13	1	8	7	7	15	11	8	10
NW_018742204.1:15781053-15781597	27	17	25	13	14	15	21	18	17	10	8	35	22	11	13	8	8	9	9	7	13	19	13	14	10	16	6	26	11	16	12	17	20	29	6	19
NW_018742204.1:15784662-15784891	56	73	56	74	58	70	52	64	42	62	72	50	70	59	56	61	47	44	24	45	59	72	72	66	41	54	64	66	67	55	52	58	42	46	53	55
NW_018742204.1:15788517-15788686	10	10	10	21	10	11	13	10	11	17	11	8	10	19	8	19	2	10	22	13	15	11	5	13	12	12	9	11	12	14	10	8	10	14	4	13
NW_018742204.1:15789243-15789430	23	36	23	43	16	35	27	35	18	18	9	25	18	9	13	24	25	23	31	7	18	12	16	24	24	14	28	14	22	34	16	14	27	12	19	12
NW_018742204.1:15791940-15792861	17	44	17	49	26	27	33	24	34	28	32	42	39	20	21	25	26	13	25	25	30	28	36	22	33	35	34	29	47	32	31	39	20	31	28	32
NW_018742204.1:15793465-15793718	7	6	9	4	4	4	7	5	3	7	6	8	13	8	7	5	8	2	11	3	13	9	10	8	3	3	3	6	6	6	5	2	8	5	8	9
NW_018742204.1:15800945-15801044	6	8	15	12	4	16	2	12	2	1	0	17	15	29	14	34	36	20	5	14	6	37	26	11	7	25	32	33	17	11	14	15	6	12	6	31
NW_018742204.1:15817435-15817831	7	10	7	18	14	14	11	15	13	18	14	9	13	13	17	14	15	5	13	19	20	23	17	19	26	13	18	19	18	13	17	11	25	24	10	28
NW_018742204.1:15820166-15820427	26	33	26	45	32	25	33	24	27	20	20	14	9	16	2	10	6	6	6	8	6	15	12	4	10	8	0	8	2	4	4	8	6	9	10	14
NW_018742204.1:15823381-15825540	62	70	54	26	42	67	81	69	68	40	67	42	32	70	67	70	38	48	66	83	75	61	47	70	55	63	70	52	57	56	97	59	82	64	50	63
NW_018742204.1:15835363-15836081	38	43	36	51	31	51	41	31	28	46	52	51	29	33	40	30	30	21	17	24	20	60	50	25	30	30	51	40	32	29	32	36	23	26	44	24
NW_018742204.1:15837321-15837937	151	0	148	247	7	249	131	158	175	100	4	220	6	2	2	4	2	0	25	2	2	4	0	2	1	5	4	2	3	15	0	4	6	4	42	11
NW_018742204.1:15858002-15858408	53	59	54	45	75	42	54	79	51	50	72	47	36	18	60	70	30	33	45	52	47	62	40	49	32	55	41	42	45	45	52	36	57	50	37	51
NW_018742204.1:15858486-15858978	65	61	65	63	69	78	59	78	40	39	68	65	74	35	49	42	34	40	36	58	25	41	56	54	53	40	47	61	41	39	64	34	43	52	32	41
NW_018742204.1:15859375-15860000	23	19	23	24	19	22	24	21	24	20	16	18	13	26	6	12	14	6	8	24	3	10	30	24	16	9	15	21	22	29	23	22	31	21	20	16
NW_018742204.1:15860082-15860301	2	13	2	8	12	20	12	10	8	8	19	24	8	11	13	12	0	2	8	16	10	16	9	14	12	10	10	10	16	24	6	12	6	12	10	15
NW_018742204.1:15861087-15862550	236	147	233	167	158	184	173	201	197	134	220	186	215	211	244	229	155	155	157	230	200	253	226	197	167	204	222	163	248	230	217	164	268	237	173	220
NW_018742204.1:15868537-15868634	64	48	64	58	38	65	51	36	38	49	64	83	62	61	61	64	56	37	37	92	53	70	79	62	88	74	77	48	137	99	118	64	145	95	45	138
NW_018742204.1:15872125-15872445	4	13	5	17	8	12	17	9	12	12	13	14	3	5	13	12	4	15	12	12	7	9	12	14	16	12	8	2	7	16	11	18	10	23	4	12
NW_018742204.1:15873252-15873938	38	27	38	56	18	48	37	43	28	22	43	52	28	51	37	58	33	43	27	43	29	57	44	57	45	36	60	41	41	29	39	20	28	28	25	50
NW_018742204.1:15874524-15875188	83	102	85	113	73	98	126	90	115	70	87	110	110	80	100	104	67	62	89	111	77	81	109	128	82	86	91	93	98	98	121	84	120	84	111	116
NW_018742204.1:15875932-15876492	43	70	45	76	43	50	54	56	46	52	58	51	30	42	61	55	55	32	27	31	45	72	54	56	63	57	62	44	48	50	56	64	52	91	32	78
NW_018742204.1:15876649-15877131	43	19	41	18	15	25	22	27	22	22	28	29	20	33	20	16	16	7	9	21	6	33	15	25	18	20	20	25	18	40	23	19	21	20	20	20
NW_018742204.1:15888720-15888803	7	2	8	5	0	2	7	6	6	3	7	3	11	12	6	0	3	2	12	0	7	11	8	4	8	6	1	7	9	6	8	4	11	11	9	2
NW_018742204.1:15890520-15890924	8	12	8	12	8	8	4	4	6	6	2	0	9	8	16	8	6	8	14	14	10	12	12	11	16	36	12	20	10	24	25	18	4	14	30	23
NW_018742204.1:15891000-15891133	30	27	31	31	36	43	34	39	21	9	15	19	9	9	18	7	11	9	11	14	11	17	10	15	14	27	17	15	21	16	13	22	15	20	10	26
NW_018742204.1:15896190-15897047	245	225	246	325	267	344	237	324	237	182	280	243	283	255	294	280	262	200	212	213	217	272	357	277	273	351	415	290	332	358	316	309	370	360	264	360
NW_018742204.1:15898780-15899198	13	21	15	16	25	30	8	11	17	6	17	16	24	14	36	17	24	7	6	16	16	25	21	26	13	15	10	11	27	14	21	26	40	16	16	28
NW_018742204.1:15899528-15900456	146	124	161	126	91	156	117	145	120	97	147	148	163	87	147	181	123	111	109	144	134	132	136	184	144	184	201	131	191	176	207	184	199	181	120	261
NW_018742204.1:15906156-15906986	4	7	4	2	3	11	13	6	10	11	14	4	2	2	2	6	6	4	4	0	4	0	10	7	11	4	9	0	2	13	8	2	7	6	9	4
NW_018742204.1:15915064-15915401	16	19	14	31	9	15	16	9	10	9	17	13	12	18	17	16	8	9	8	24	13	15	12	17	8	14	11	20	23	19	31	22	24	28	13	14
NW_018742204.1:15916112-15916488	6	10	6	11	27	22	8	20	25	14	4	7	12	2	2	3	4	6	1	4	5	6	8	5	3	6	6	4	7	14	1	10	6	11	5	1
NW_018742204.1:15918238-15918789	10	4	11	10	11	10	7	4	5	4	3	8	9	13	17	7	9	10	9	12	7	20	1	12	9	7	10	11	11	10	8	10	5	15	9	9
NW_018742204.1:15918871-15919065	6	11	15	9	11	13	16	6	20	10	16	10	11	13	14	18	13	17	8	8	19	8	21	16	17	21	14	12	17	14	11	9	16	5	20	22
NW_018742204.1:15919578-15919957	26	23	27	26	25	29	27	24	14	14	7	19	27	20	22	24	21	10	38	10	38	20	10	22	12	22	16	25	18	24	27	16	22	16	13	14
NW_018742204.1:15920579-15920971	7	7	7	3	12	5	4	3	4	5	7	3	10	6	11	9	7	7	10	13	7	8	6	5	7	4	16	10	5	8	11	2	8	7	11	9
NW_018742204.1:15924676-15924874	24	23	19	30	42	46	17	30	17	24	19	24	12	17	27	17	21	31	17	17	34	27	24	29	30	25	23	21	33	43	34	21	21	29	39	31
NW_018742204.1:15928725-15929654	24	32	33	35	44	27	43	32	20	38	30	30	26	22	31	42	20	16	17	26	31	30	29	40	32	27	25	24	26	36	33	25	43	31	16	38
NW_018742204.1:15931789-15932058	27	15	22	14	28	29	20	35	28	13	26	27	19	24	30	11	16	20	9	24	12	21	20	10	23	30	14	22	25	25	17	19	18	17	23	9
NW_018742204.1:15932163-15932494	25	32	26	25	26	23	21	28	33	29	24	30	20	25	14	46	13	21	12	31	21	29	36	28	31	40	35	26	22	35	32	12	28	32	34	32
NW_018742204.1:15932951-15933204	77	65	77	95	117	94	88	80	124	92	87	80	105	80	78	112	79	67	55	88	100	95	77	87	112	89	108	72	106	105	100	89	98	57	81	67
NW_018742204.1:15934946-15935052	6	12	6	9	6	10	2	8	2	12	7	10	4	10	14	11	10	10	4	6	14	4	12	10	12	6	8	12	14	10	16	6	4	10	10	8
NW_018742204.1:15936227-15936708	9	15	10	11	22	14	5	18	12	15	21	13	17	14	17	17	6	9	13	6	6	22	7	13	17	18	16	11	6	14	15	12	18	4	13	9
NW_018742204.1:15937681-15937956	28	39	28	6	39	32	26	33	29	42	25	43	10	12	16	18	31	18	14	22	37	12	24	12	31	53	14	34	27	33	21	14	27	30	16	25
NW_018742204.1:15939054-15939189	71	68	71	67	62	50	48	75	56	54	84	48	12	22	43	35	22	21	26	35	20	18	24	36	26	32	31	33	36	26	22	33	28	25	28	18
NW_018742204.1:15940898-15942404	137	143	135	121	153	183	131	142	137	92	148	126	145	124	191	151	132	108	127	142	145	172	151	168	137	145	164	124	180	196	164	122	180	164	131	197
NW_018742204.1:15943212-15943486	12	13	10	14	23	14	9	17	9	19	20	9	2	4	11	7	5	18	12	5	25	13	13	14	8	12	22	11	17	15	18	6	16	16	4	8
NW_018742204.1:15944656-15945101	24	15	24	24	25	20	11	19	18	2	14	31	4	10	32	15	12	19	11	16	22	22	17	3	7	16	10	6	20	9	11	12	34	10	0	9
NW_018742204.1:15946570-15947148	61	79	59	52	51	72	58	78	61	40	62	59	44	19	45	38	21	42	43	37	55	45	64	66	48	45	59	45	54	49	57	35	60	39	55	61
NW_018742204.1:15948973-15949325	43	46	45	58	40	61	36	39	29	31	54	37	34	34	45	52	40	23	40	32	24	43	33	58	37	41	46	26	42	34	61	47	37	40	28	43
NW_018742204.1:15949510-15949806	4	15	4	12	18	14	10	18	12	4	18	4	0	8	8	6	4	6	7	4	6	6	5	8	10	2	8	8	4	8	12	12	7	4	8	5
NW_018742204.1:15956300-15956611	14	12	13	10	2	17	8	8	12	10	11	2	2	3	5	6	8	2	4	2	8	14	2	10	2	10	8	4	4	7	16	7	2	3	0	6
NW_018742204.1:15965367-15966129	80	73	84	44	72	71	84	71	78	68	76	88	62	60	72	81	52	70	73	84	85	100	78	100	73	87	89	56	133	101	113	68	144	101	49	72
NW_018742204.1:15966215-15966575	11	6	11	3	12	12	12	13	9	11	11	2	16	2	4	6	8	4	2	8	0	0	2	13	8	8	6	3	13	16	5	8	6	10	2	10
NW_018742204.1:15967155-15967670	10	8	12	9	5	6	4	13	8	6	6	4	5	8	2	9	4	12	9	7	6	4	0	2	12	9	14	9	13	9	14	13	15	14	4	9
NW_018742204.1:15973274-15973550	12	6	14	0	4	2	10	17	2	4	4	0	0	6	16	9	2	3	8	4	12	4	4	8	3	4	4	6	21	0	10	4	17	16	6	11
NW_018742204.1:15974577-15975095	45	41	47	32	47	43	43	43	46	32	44	53	33	30	36	40	38	24	43	39	33	37	28	34	32	45	55	25	34	38	42	37	40	48	36	27
NW_018742204.1:15975569-15975767	48	35	48	58	26	44	36	38	36	42	42	26	26	18	16	39	12	12	17	13	11	14	16	44	20	16	13	14	17	22	20	10	34	14	10	10
NW_018742204.1:15980984-15981220	191	141	191	182	125	187	178	154	136	142	194	193	144	125	146	169	100	175	129	189	118	154	150	148	177	163	183	144	230	161	134	169	198	202	152	195
NW_018742204.1:15983847-15984765	10	16	12	46	11	10	17	16	18	14	14	17	12	10	17	15	7	11	13	5	13	5	6	21	12	6	20	11	15	20	12	15	25	18	9	10
NW_018742204.1:15989511-15990013	7	6	6	14	12	20	3	9	10	8	15	5	8	6	14	5	3	6	10	7	9	4	4	9	15	16	13	15	8	18	17	11	29	18	15	5
NW_018742204.1:15990935-15991240	21	23	10	23	23	21	35	24	24	20	18	33	46	27	37	49	39	42	29	43	45	24	45	59	44	47	35	49	38	61	51	22	63	56	47	46
NW_018742204.1:15991645-15991964	2	12	2	24	10	21	11	10	11	18	18	11	14	5	5	20	14	6	14	6	6	10	18	12	13	21	18	13	13	18	9	24	11	18	12	18
NW_018742204.1:15992082-15992236	23	16	23	14	17	20	28	22	6	10	28	22	20	18	23	36	10	20	22	28	10	21	33	40	18	32	32	15	27	37	33	10	19	18	16	34
NW_018742204.1:15994037-15994185	7	4	7	15	6	7	7	14	2	17	15	2	8	6	18	8	10	4	6	16	10	4	12	6	8	14	20	12	18	13	3	19	8	6	5	30
NW_018742204.1:15994363-15994953	55	56	51	77	43	49	52	71	52	64	78	47	85	56	54	64	48	47	59	59	71	58	63	72	74	92	82	63	96	79	93	76	104	68	70	115
NW_018742204.1:15996274-15996853	0	10	0	10	8	14	12	8	2	10	1	4	2	5	18	11	4	4	9	10	19	12	3	9	4	7	5	5	10	10	9	7	9	0	6	12
NW_018742204.1:15998163-15998279	2	12	4	9	21	3	4	1	2	2	4	0	11	4	6	2	0	9	7	8	7	14	4	5	4	7	11	2	8	5	19	10	6	9	0	6
NW_018742204.1:15998427-15998899	6	2	3	0	5	4	6	0	7	7	13	1	5	5	10	6	4	6	6	7	9	2	2	6	6	7	11	3	7	4	3	11	6	9	4	1
NW_018742204.1:16002363-16002534	13	9	14	5	5	5	10	3	2	12	13	4	4	30	21	31	11	20	8	36	20	16	27	6	23	34	34	18	17	19	26	30	22	19	15	34
NW_018742204.1:16003167-16003555	36	21	34	10	23	37	42	28	25	27	32	14	6	29	22	24	14	17	15	24	23	29	32	28	36	34	16	24	18	30	30	22	8	38	11	14
NW_018742204.1:16005120-16005341	42	44	43	36	55	43	58	46	72	40	48	46	56	12	36	16	6	36	23	32	32	19	27	37	37	62	39	26	38	52	67	53	49	35	53	34
NW_018742204.1:16006885-16007346	11	4	11	4	5	13	4	0	6	9	3	5	7	2	11	5	9	6	0	1	6	1	8	1	4	11	13	2	13	4	12	6	9	9	8	10
NW_018742204.1:16007801-16007933	10	9	6	8	10	8	3	10	7	1	16	7	10	13	15	6	5	15	6	6	6	10	8	15	10	8	6	16	9	16	8	7	3	26	13	13
NW_018742204.1:16014120-16014597	38	20	33	24	30	44	31	31	44	30	52	36	23	25	27	34	31	23	20	32	19	26	22	32	30	44	37	19	38	40	32	35	40	39	20	22
NW_018742204.1:16015886-16016515	14	3	9	4	0	2	9	5	4	1	1	4	9	8	10	8	6	2	6	10	5	2	5	2	2	11	5	6	6	6	2	5	5	11	5	2
NW_018742204.1:16072601-16072821	68	66	72	61	49	51	72	34	39	61	54	60	32	48	55	41	52	59	52	50	50	51	44	18	56	67	84	83	63	67	49	51	105	71	43	66
NW_018742204.1:16074816-16075288	8	15	14	7	11	15	7	8	5	6	9	6	5	4	7	9	14	4	9	15	13	6	15	7	6	12	10	13	9	7	7	8	11	3	11	1
NW_018742204.1:16101406-16101691	8	12	9	14	8	7	20	14	8	8	16	6	9	12	9	18	4	7	1	8	6	3	9	14	10	15	5	10	15	13	15	18	7	2	12	12
NW_018742204.1:16111390-16111656	4	14	4	10	12	14	4	8	2	6	6	12	3	12	4	14	10	6	2	6	11	8	9	3	10	12	0	8	14	4	2	12	8	14	6	16
NW_018742204.1:16112712-16112986	6	6	6	2	6	10	11	8	6	12	16	17	5	12	10	13	8	12	12	12	10	10	7	6	7	4	8	8	6	22	2	2	8	13	10	9
NW_018742204.1:16114027-16114186	10	17	9	16	13	16	6	7	13	22	5	10	6	8	8	9	6	7	12	6	12	2	8	1	4	8	9	8	17	3	15	8	9	11	17	7
NW_018742204.1:16114623-16115128	8	8	8	6	17	10	8	14	10	3	14	12	6	0	6	6	4	0	9	4	2	15	4	4	8	8	4	6	4	6	10	13	8	2	2	14
NW_018742204.1:16116434-16116915	12	11	12	9	6	24	13	9	10	12	18	9	14	20	16	10	8	3	7	8	13	14	7	5	6	17	14	7	19	10	18	10	12	11	24	14
NW_018742204.1:16117402-16117624	9	5	5	2	2	10	5	7	0	8	4	16	6	3	8	5	2	5	3	3	5	8	5	5	8	5	11	5	7	8	4	4	12	13	2	9
NW_018742204.1:16117827-16118164	22	8	21	11	13	14	15	19	18	15	18	15	11	10	14	19	18	9	16	10	18	10	10	29	14	15	18	14	21	8	19	22	23	19	19	20
NW_018742204.1:16119793-16120214	78	70	81	66	98	113	86	113	95	71	98	108	101	64	93	80	81	70	73	71	78	139	90	83	100	105	119	91	144	102	118	78	75	108	73	92
NW_018742204.1:16120670-16121021	136	134	142	115	114	167	66	142	94	76	131	121	124	139	120	159	131	86	111	111	106	160	113	120	112	142	141	112	132	157	112	89	155	135	87	144
NW_018742204.1:16122407-16122742	58	63	56	55	73	42	64	78	77	27	74	66	74	52	86	81	35	62	55	61	64	58	72	77	76	44	62	66	100	68	76	59	88	86	82	83
NW_018742204.1:16125273-16125848	10	8	12	17	13	19	10	18	22	21	14	9	12	10	27	14	14	3	18	6	18	6	15	6	12	31	13	14	12	15	20	15	11	17	3	20
NW_018742204.1:16126547-16126786	16	13	17	9	11	20	11	13	8	12	22	20	12	21	16	17	15	8	7	15	10	11	15	15	11	20	11	21	26	17	18	19	18	14	16	21
NW_018742204.1:16127324-16127536	16	12	16	16	11	7	10	14	6	10	22	10	4	6	4	6	11	4	18	14	8	2	6	10	14	16	8	2	6	16	20	18	23	6	8	8
NW_018742204.1:16128728-16129443	11	16	6	4	3	5	6	5	7	3	13	6	5	14	11	12	10	6	3	9	5	6	11	6	11	5	5	9	5	6	5	8	9	6	5	4
NW_018742204.1:16129535-16130389	29	17	25	10	10	15	6	16	8	8	8	18	21	9	13	25	14	8	12	20	16	11	14	26	15	37	16	19	7	16	24	15	7	20	15	20
NW_018742204.1:16132812-16133859	41	26	37	18	29	52	45	46	15	33	32	25	35	29	31	35	24	16	26	29	47	70	40	40	21	50	27	52	57	33	41	30	37	47	46	66
NW_018742204.1:16146439-16146893	11	3	7	5	8	4	3	3	1	5	5	0	2	8	3	9	4	9	7	8	7	17	3	6	15	7	6	2	7	10	13	4	3	8	0	10
NW_018742204.1:16147506-16149786	230	203	225	104	127	184	199	207	162	141	256	181	207	201	281	225	150	150	149	260	248	269	244	192	223	269	250	222	216	206	269	222	273	228	166	285
NW_018742204.1:16151317-16152603	99	81	93	53	77	92	97	48	88	57	102	81	58	51	64	74	63	68	55	55	58	89	63	91	74	63	89	60	76	76	72	75	82	67	49	70
NW_018742204.1:16157796-16158100	62	67	62	38	43	70	72	75	44	61	49	48	38	33	27	42	27	42	38	36	54	39	16	30	23	20	42	15	25	49	42	48	43	38	39	35
NW_018742204.1:16159077-16159173	9	6	7	12	10	11	7	8	4	9	13	13	10	4	9	17	3	4	6	6	14	4	7	7	15	8	4	11	10	5	16	5	6	4	5	13
NW_018742204.1:16161488-16161638	15	26	15	14	18	20	16	14	16	24	26	13	10	6	10	7	8	8	6	12	19	12	12	4	12	12	23	8	22	14	7	10	6	16	18	8
NW_018742204.1:16165418-16165813	28	40	34	41	31	65	64	77	40	57	68	44	29	34	40	68	37	32	38	36	16	42	34	41	54	46	69	29	34	40	55	26	50	39	63	59
NW_018742204.1:16167554-16167632	44	52	44	30	29	58	28	29	15	14	28	44	24	22	26	31	24	30	14	18	2	30	12	16	34	26	34	25	41	25	29	18	18	32	10	19
NW_018742204.1:16167711-16168198	12	19	5	8	19	8	13	20	12	18	15	22	18	10	12	15	16	10	11	12	17	11	10	25	15	29	24	16	12	7	10	14	23	14	17	30
NW_018742204.1:16169335-16169522	0	6	3	1	1	2	4	3	0	9	5	8	1	5	4	2	4	4	0	13	3	3	11	12	4	5	11	9	10	5	12	11	16	4	6	5
NW_018742204.1:16169656-16170258	32	28	33	28	8	14	9	10	13	20	17	19	16	12	12	15	10	9	17	26	23	21	16	14	25	27	26	14	30	17	17	23	29	22	8	34
NW_018742204.1:16170640-16170924	67	25	69	22	21	36	29	35	30	27	30	31	23	10	30	23	20	17	14	29	10	18	16	35	25	24	20	23	19	22	23	24	24	26	13	18
NW_018742204.1:16171675-16172138	28	30	28	27	29	23	28	39	33	20	25	55	21	20	47	50	38	13	16	31	20	42	35	31	17	50	38	49	38	45	40	14	36	35	34	38
NW_018742204.1:16173803-16174167	376	417	376	283	332	418	398	396	279	330	414	307	266	314	236	341	156	243	333	402	330	263	276	297	225	275	269	266	309	259	280	212	334	270	194	238
NW_018742204.1:16176101-16176339	34	20	32	27	23	42	36	28	19	19	43	28	32	25	19	25	25	16	29	30	27	22	25	30	35	31	33	32	51	42	40	33	41	23	35	39
NW_018742204.1:16176463-16176620	20	10	15	15	18	9	7	11	12	12	8	15	19	8	10	11	9	10	9	8	16	4	12	18	11	15	17	6	6	17	9	9	16	13	3	14
NW_018742204.1:16177444-16177550	15	4	16	2	6	8	12	5	6	4	2	4	24	0	0	11	9	4	2	2	2	7	8	2	2	2	9	0	12	0	6	8	4	3	2	6
NW_018742204.1:16197611-16198101	7	11	6	2	11	24	13	3	8	9	11	7	0	10	5	11	2	4	7	15	4	10	4	0	10	12	18	2	13	15	2	6	10	12	5	16
NW_018742204.1:16199324-16199422	10	3	12	12	13	8	8	17	4	9	13	13	3	6	12	7	6	6	4	4	7	19	6	7	4	9	6	4	16	6	9	3	15	5	12	5
NW_018742204.1:16200049-16200738	27	33	23	21	28	25	26	39	40	24	31	42	24	24	33	25	25	7	13	21	26	41	31	39	33	41	37	17	32	15	31	22	27	24	20	23
NW_018742204.1:16204651-16205205	3	0	3	8	15	4	7	7	4	3	7	8	18	1	8	7	4	7	5	9	6	5	6	3	16	7	14	14	9	6	7	5	6	15	17	14
NW_018742204.1:16209933-16210236	30	25	23	10	27	34	26	21	22	21	23	36	29	23	26	16	17	20	24	24	16	36	34	20	31	15	26	19	27	39	26	19	34	31	31	23
NW_018742204.1:16210901-16211351	34	28	33	49	31	62	39	47	37	30	52	33	20	36	46	26	30	20	27	38	37	30	26	57	54	39	48	21	52	52	23	30	34	34	30	40
NW_018742204.1:16211756-16212624	45	42	54	34	48	46	48	35	50	50	48	42	156	88	114	110	78	78	76	151	95	108	80	108	122	116	102	92	109	124	128	82	127	118	102	114
NW_018742204.1:16215677-16216115	18	2	12	8	5	7	5	9	11	6	10	16	36	30	36	33	31	31	39	51	31	43	28	35	43	42	52	33	52	35	30	19	28	39	40	37
NW_018742204.1:16218216-16218477	3	4	1	0	1	2	4	2	0	0	1	2	7	12	13	11	7	4	8	13	1	6	7	16	4	7	10	4	11	8	2	4	2	10	3	6
NW_018742204.1:16222214-16222335	5	0	4	20	0	0	5	0	0	0	2	0	35	15	14	14	4	18	16	3	63	21	27	6	12	26	22	42	42	24	44	25	42	42	25	22
NW_018742204.1:16228456-16228668	0	0	0	9	0	0	0	0	0	0	0	0	12	10	10	6	8	4	2	4	12	10	6	20	11	6	11	4	13	23	10	16	11	9	8	16
NW_018742204.1:16229389-16229801	13	9	11	13	9	7	6	9	11	6	12	7	51	72	72	76	47	37	40	65	41	50	53	45	70	62	46	63	76	63	68	60	78	49	59	86
NW_018742204.1:16241755-16242125	1	2	3	8	0	1	1	1	0	3	3	0	3	4	12	2	2	1	2	2	14	15	4	16	11	22	8	4	14	13	11	9	10	6	4	13
NW_018742204.1:16246797-16248239	11	25	8	37	22	29	16	24	14	22	15	18	62	92	74	95	68	59	44	90	70	89	67	72	71	89	73	62	107	90	99	84	111	94	83	93
NW_018742204.1:16248360-16248507	14	6	13	5	19	25	17	12	7	8	11	17	31	22	28	32	19	13	26	11	37	33	32	36	31	20	35	33	37	40	33	36	37	27	29	41
NW_018742204.1:16260012-16260338	0	0	0	14	0	0	0	0	0	0	0	0	26	17	19	22	6	6	20	28	10	24	24	38	16	20	29	22	38	20	36	26	24	20	24	27
NW_018742204.1:16262652-16263704	10	5	12	10	11	8	5	3	6	3	1	6	13	10	19	21	13	13	7	19	7	12	18	22	17	19	39	18	11	20	12	7	19	16	13	17
NW_018742204.1:16265132-16267175	17	7	16	14	12	9	14	15	12	14	39	8	25	51	40	54	48	32	35	21	29	49	52	25	37	57	54	34	38	51	49	30	50	45	40	30
NW_018742204.1:16269630-16269874	0	0	0	0	0	0	0	0	2	0	3	0	219	166	292	297	159	176	219	291	316	222	204	154	151	167	101	174	229	162	203	159	239	189	169	167
NW_018742204.1:16273627-16275348	23	30	26	24	20	18	24	26	36	17	24	24	166	131	120	137	121	96	87	125	106	147	128	133	188	155	159	152	196	257	245	167	314	213	107	274
NW_018742204.1:16275486-16276375	0	0	0	0	0	0	3	0	0	0	2	0	91	57	91	46	43	39	39	70	46	73	48	51	73	107	82	81	73	101	83	83	133	97	54	108
NW_018742204.1:16285078-16285259	86	77	86	33	50	64	54	67	53	66	68	56	10	10	18	30	12	8	29	20	32	34	14	28	16	26	24	24	21	16	38	22	30	18	22	13
NW_018742204.1:16285703-16285827	9	3	10	5	1	5	5	4	7	5	5	4	5	5	5	5	4	3	10	7	3	8	3	18	6	12	3	3	13	7	7	5	6	8	1	13
NW_018742204.1:16288940-16289302	8	20	12	10	5	2	7	13	15	12	13	16	5	3	6	15	4	3	4	16	11	3	7	7	16	5	13	10	12	5	4	8	16	18	6	3
NW_018742204.1:16296253-16296726	27	27	28	31	33	30	22	28	31	22	48	24	50	34	4	23	7	6	10	1	9	8	16	32	18	32	31	36	26	23	18	21	45	43	38	35
NW_018742204.1:16297230-16297803	8	7	8	14	12	2	2	17	6	6	21	6	20	6	2	6	0	0	0	0	0	6	0	8	9	6	15	18	0	4	2	4	6	3	10	6
NW_018742204.1:16298192-16298431	5	8	5	10	8	13	0	3	2	6	15	3	6	1	12	9	4	13	3	4	7	6	1	2	5	2	18	2	9	2	6	9	3	10	10	11
NW_018742204.1:16299118-16299921	36	35	36	33	36	41	57	40	24	39	54	46	56	46	59	53	34	23	24	32	40	57	34	40	20	28	51	44	43	72	56	62	60	35	30	34
NW_018742204.1:16301011-16301410	12	19	12	4	4	14	30	12	18	13	6	12	22	4	26	16	4	8	14	19	17	4	12	6	15	8	14	20	6	28	2	14	16	14	7	8
NW_018742204.1:16308376-16308570	26	23	24	18	24	30	15	14	18	13	27	16	17	24	39	26	27	26	17	18	20	31	39	45	10	33	23	33	23	46	26	42	45	26	36	25
NW_018742204.1:16321052-16321403	16	12	21	20	21	19	17	12	22	13	20	18	28	10	26	21	10	19	9	20	16	19	21	14	17	13	13	17	21	16	20	10	27	17	17	14
NW_018742204.1:16321759-16322963	34	39	34	22	31	53	23	48	23	25	49	39	22	24	47	34	22	23	29	32	49	45	35	20	20	35	25	24	56	17	39	34	41	40	17	16
NW_018742204.1:16352017-16352218	20	21	21	17	22	9	9	18	8	20	20	19	18	16	25	20	12	6	26	13	10	19	9	13	22	19	19	13	21	20	18	24	17	12	16	15
NW_018742204.1:16355476-16355675	9	19	11	16	15	28	29	24	19	8	13	15	15	20	28	13	24	12	19	28	8	16	20	24	7	22	37	18	21	7	18	9	33	18	8	18
NW_018742204.1:16357581-16358022	8	8	13	12	6	9	15	12	5	7	3	6	8	10	25	14	19	5	9	17	9	29	15	15	23	18	5	6	16	27	13	25	27	15	25	26
NW_018742204.1:16359161-16359445	13	14	8	11	13	11	7	15	17	18	9	9	9	7	0	8	7	3	11	11	10	17	14	11	8	15	17	10	11	11	10	10	12	16	10	13
NW_018742204.1:16363311-16364729	38	46	36	49	31	54	34	44	50	32	50	45	49	35	40	58	34	35	36	51	37	66	51	57	61	53	73	43	59	67	46	71	73	57	38	48
NW_018742204.1:16365121-16365663	8	6	6	11	14	14	12	11	8	0	13	9	17	8	8	21	11	10	9	22	15	16	14	8	12	29	8	15	23	18	30	16	31	29	14	28
NW_018742204.1:16369216-16369533	4	7	5	10	11	16	15	13	0	6	16	8	9	19	20	15	17	29	13	11	15	16	5	17	20	16	8	10	14	8	16	15	12	8	18	11
NW_018742204.1:16371197-16372190	264	200	264	272	188	248	266	290	194	176	276	221	288	183	253	228	168	173	208	287	213	275	326	374	293	284	289	289	303	383	329	287	339	367	238	333
NW_018742204.1:16372899-16374587	345	358	354	370	247	349	209	274	216	224	370	383	298	361	428	388	248	298	268	275	221	461	393	369	258	416	391	300	278	302	363	329	299	271	155	407
NW_018742204.1:16375801-16375980	81	98	77	69	74	74	95	102	115	56	122	112	132	114	163	151	101	113	105	178	152	150	140	156	123	170	129	129	168	182	140	122	148	150	143	195
NW_018742204.1:16376351-16376413	6	2	6	12	0	7	1	4	0	1	4	0	12	10	7	8	8	7	6	4	4	6	18	8	13	12	20	22	30	19	23	26	15	23	10	25
NW_018742204.1:16379112-16379322	12	7	9	8	22	10	11	7	8	6	16	35	7	2	22	14	14	7	2	12	8	18	17	22	12	18	14	14	12	10	11	16	29	13	9	32
NW_018742204.1:16379489-16379647	1	9	3	14	12	0	14	6	8	5	13	11	10	17	18	13	10	13	16	19	6	28	17	9	17	26	19	1	7	18	14	4	17	21	10	42
NW_018742204.1:16387811-16388320	4	12	4	11	8	8	6	15	0	11	11	12	8	16	16	16	14	10	0	3	20	13	12	11	8	4	3	12	13	18	8	12	15	30	14	16
NW_018742204.1:16428049-16428974	201	154	198	146	153	159	181	172	171	129	224	169	144	188	256	223	176	138	148	198	199	233	203	241	219	170	200	158	202	270	224	182	185	169	184	233
NW_018742204.1:16440049-16440608	26	32	26	13	23	40	23	27	23	28	32	36	41	43	18	27	13	27	34	33	22	27	31	33	28	25	36	15	22	32	26	19	38	14	25	27
NW_018742204.1:16440702-16440753	24	26	24	36	6	11	19	27	21	24	19	20	15	22	18	25	12	22	14	17	22	18	8	18	28	19	16	11	26	14	18	18	46	22	19	28
NW_018742204.1:16440864-16441317	56	19	55	42	26	34	51	21	27	31	20	34	61	60	67	115	70	63	98	84	92	66	95	94	78	26	15	91	31	120	39	30	72	57	35	66
NW_018742204.1:16451072-16451843	235	342	235	350	181	228	114	226	197	208	290	242	224	258	308	244	221	194	166	285	177	269	270	245	225	400	312	277	347	314	292	222	300	343	210	405
NW_018742204.1:16452316-16452693	112	140	111	190	102	143	130	131	128	131	128	108	126	117	148	169	118	101	89	124	164	181	151	175	96	130	136	133	165	176	163	103	105	164	114	143
NW_018742204.1:16452925-16453092	16	17	17	23	16	20	19	14	12	14	18	16	28	24	30	47	29	27	32	38	27	41	49	41	33	38	35	18	49	42	32	41	33	35	46	42
NW_018742204.1:16453737-16454178	314	259	320	264	270	278	312	289	266	256	293	223	261	272	327	412	184	156	138	318	274	260	277	327	314	268	313	259	285	325	379	196	310	214	230	277
NW_018742204.1:16463799-16464165	31	19	31	8	18	19	34	25	26	18	17	21	17	17	15	18	14	13	22	18	14	23	21	48	39	42	50	22	34	25	31	28	41	25	15	44
NW_018742204.1:16522499-16522650	5	15	4	15	7	16	5	8	4	10	14	1	1	6	2	16	2	6	12	12	2	9	18	7	16	6	6	8	8	15	6	7	13	8	8	1
NW_018742204.1:16527836-16528208	6	14	5	7	11	13	4	16	7	17	11	22	5	10	2	11	22	12	14	16	11	5	12	17	17	16	16	14	7	14	18	9	20	11	6	16
NW_018742204.1:16532676-16532817	27	29	29	38	26	47	21	26	20	19	29	47	29	37	30	31	47	33	23	15	15	49	39	38	33	41	62	20	20	38	28	13	25	20	14	35
NW_018742204.1:16544548-16545838	10	11	9	13	10	19	6	10	9	8	6	14	5	6	24	9	8	7	4	6	10	9	12	24	7	9	3	8	22	16	12	10	21	22	12	17
NW_018742204.1:16571354-16572075	12	11	12	2	9	3	8	3	14	6	7	4	6	8	4	6	1	4	3	0	10	8	2	6	3	26	10	8	5	12	4	7	0	2	2	2
NW_018742204.1:16629553-16630484	7	7	9	5	3	5	8	7	2	5	3	1	17	12	29	14	8	8	19	16	13	16	15	15	18	21	13	9	19	24	30	13	38	15	10	40
NW_018742204.1:16669718-16670292	13	13	16	26	32	21	13	28	24	21	24	20	23	25	17	14	24	15	20	23	23	16	20	26	16	25	37	12	47	20	10	23	44	25	16	21
NW_018742204.1:16670754-16671226	14	13	15	3	14	28	34	28	4	14	25	23	16	24	11	33	8	6	22	31	15	15	23	33	17	14	24	20	24	13	21	14	25	23	23	28
NW_018742204.1:16671515-16671717	30	24	30	20	33	29	13	21	27	13	17	24	8	18	17	8	13	7	14	13	16	16	13	15	21	20	42	17	34	17	18	15	20	24	17	26
NW_018742204.1:16671799-16672194	17	23	15	8	14	12	27	12	25	12	12	13	18	8	16	22	5	12	10	14	3	4	10	8	14	2	20	11	18	4	14	6	11	4	8	15
NW_018742204.1:16675022-16675303	10	22	10	24	11	13	12	15	5	12	14	19	10	16	12	23	14	11	8	16	20	16	15	26	5	14	35	14	8	24	18	9	22	27	6	16
NW_018742204.1:16675413-16675643	70	42	72	59	73	75	57	57	52	63	48	86	37	37	42	37	35	20	0	26	48	38	19	69	31	21	32	10	46	36	28	17	46	37	28	44
NW_018742204.1:16683747-16685087	42	55	48	35	32	35	40	50	44	34	43	34	38	30	65	55	36	34	35	75	50	59	50	66	36	74	57	52	61	43	73	71	84	81	62	63
NW_018742204.1:16685990-16686401	0	3	0	0	2	0	2	4	0	0	3	0	29	2	36	26	25	17	11	49	14	19	31	28	25	18	28	40	36	18	28	31	21	38	38	16
NW_018742204.1:16687300-16687582	17	8	14	5	10	6	9	13	2	8	18	17	13	2	20	10	16	12	11	15	12	7	14	13	15	15	6	9	22	12	6	12	20	13	4	21
NW_018742204.1:16687877-16688171	11	2	4	4	9	5	7	3	5	6	6	14	9	1	11	6	10	11	7	7	10	5	5	8	7	5	8	4	15	8	17	9	15	4	7	5
NW_018742204.1:16688580-16689265	6	15	8	10	9	6	5	7	9	12	7	14	5	2	14	5	11	9	0	13	9	5	4	7	10	7	15	3	9	8	24	11	15	11	4	7
NW_018742204.1:16696206-16696538	2	7	3	6	2	6	8	7	9	5	5	5	4	7	10	6	1	3	2	6	5	5	4	6	8	12	12	2	2	4	5	4	7	3	4	8
NW_018742204.1:16696755-16697160	6	2	7	4	18	8	6	8	8	2	6	8	2	5	2	4	8	4	2	0	0	4	11	4	6	8	4	7	6	8	7	15	11	9	3	4
NW_018742204.1:16698851-16699331	19	24	19	42	17	33	24	15	13	19	24	20	30	21	8	28	20	8	33	8	16	20	14	7	16	48	19	13	10	23	23	22	26	20	16	24
NW_018742204.1:16700868-16701214	8	10	9	6	11	7	6	13	6	6	9	1	9	4	8	6	1	0	9	3	11	4	8	4	3	1	6	4	0	7	6	4	5	11	8	2
NW_018742204.1:16701868-16702198	14	6	14	4	4	16	18	8	8	6	13	9	11	12	20	18	18	12	17	12	18	14	12	20	9	8	15	5	8	12	18	14	15	8	10	23
NW_018742204.1:16702273-16702879	12	10	12	12	10	19	12	5	4	8	16	17	3	2	13	4	9	2	6	4	6	6	14	4	16	28	15	4	19	14	10	10	20	18	9	12
NW_018742204.1:16703881-16704278	8	8	8	4	7	8	6	8	16	6	9	6	4	2	16	4	5	10	4	8	8	8	5	12	4	24	4	2	14	10	12	2	16	6	8	8
NW_018742204.1:16704511-16705489	52	58	58	91	61	67	66	84	79	60	82	68	59	74	69	98	55	44	60	88	66	75	79	90	69	64	98	76	69	82	64	62	94	74	56	80
NW_018742204.1:16706420-16706824	16	6	15	11	10	20	8	15	20	14	34	8	13	2	22	17	8	16	10	18	9	19	12	12	20	13	12	12	10	14	19	6	12	17	13	18
NW_018742204.1:16717353-16717585	21	26	22	32	20	26	31	33	58	12	29	17	14	26	21	23	25	30	16	23	26	29	25	27	18	33	18	17	38	18	34	28	37	26	25	30
NW_018742204.1:16717734-16718063	16	10	15	9	17	13	16	4	15	14	11	11	15	12	12	19	9	7	9	15	18	16	6	15	12	9	17	11	18	11	14	8	16	8	10	8
NW_018742204.1:16718278-16718866	13	5	12	10	4	2	6	11	7	11	8	5	2	2	8	10	4	4	7	6	4	9	12	11	15	6	7	6	13	8	6	10	10	6	0	12
NW_018742204.1:16719484-16720234	81	58	81	54	102	77	83	101	94	56	63	81	64	35	89	52	46	48	31	90	53	32	57	53	50	59	57	48	96	61	81	46	56	81	65	73
NW_018742204.1:16721439-16721875	9	23	7	14	20	20	16	27	12	13	20	18	18	9	10	18	10	11	13	16	27	15	6	19	13	14	8	5	18	13	19	12	15	19	7	13
NW_018742204.1:16722029-16722346	74	76	73	82	118	92	74	87	73	45	73	72	70	51	58	78	43	39	43	62	68	62	39	73	46	60	54	70	63	44	45	58	59	48	43	66
NW_018742204.1:16722651-16722962	123	106	122	86	89	94	133	83	89	79	161	116	126	101	140	111	115	118	91	158	150	134	142	148	179	133	125	101	166	181	160	127	183	143	139	183
NW_018742204.1:16723361-16723609	27	16	27	28	29	5	31	41	19	14	21	19	23	16	15	16	14	6	9	15	26	12	20	41	28	12	14	16	34	16	20	23	17	40	9	34
NW_018742204.1:16728280-16728439	8	8	12	6	19	11	9	6	12	3	12	15	14	10	18	19	15	3	6	5	9	13	12	8	10	7	21	5	13	11	13	11	8	11	15	21
NW_018742204.1:16729041-16729205	50	32	55	15	31	36	16	48	38	20	20	30	0	0	0	0	0	0	0	0	0	0	0	7	0	0	0	0	2	0	0	0	0	0	0	0
NW_018742204.1:16729507-16729694	0	0	0	0	0	0	0	0	0	0	0	0	70	53	89	0	56	50	56	53	45	38	67	0	67	51	76	64	50	48	78	66	41	50	34	7
NW_018742204.1:16735101-16735360	17	15	9	22	14	9	14	22	9	20	6	13	27	33	27	31	20	41	24	19	28	26	24	16	12	35	32	23	23	27	33	27	31	30	10	19
NW_018742204.1:16737058-16737889	55	90	56	57	35	53	73	83	47	40	69	46	48	69	75	89	49	45	54	70	53	50	76	64	82	68	55	45	64	83	77	74	72	69	66	58
NW_018742204.1:16738204-16738458	12	10	12	9	11	6	4	8	5	11	8	8	2	8	4	10	10	7	2	8	18	14	12	6	6	16	8	17	8	6	8	4	8	8	5	12
NW_018742204.1:16738751-16740025	52	60	50	76	55	49	43	92	55	42	49	66	31	35	64	34	29	41	49	45	43	41	40	51	58	71	62	28	55	49	52	46	52	48	42	65
NW_018742204.1:16740582-16740655	18	15	18	16	4	18	10	22	16	8	4	4	8	10	10	22	6	14	0	18	9	14	6	12	0	18	19	12	16	13	18	8	10	9	8	4
NW_018742204.1:16741624-16741740	3	14	6	0	3	3	13	6	1	7	7	9	2	3	8	5	6	19	9	6	3	5	5	9	8	3	6	7	6	3	0	5	6	10	11	12
NW_018742204.1:16745951-16746270	15	7	16	22	19	15	15	7	14	8	13	14	3	5	10	8	10	3	2	5	13	1	13	6	4	2	14	9	17	5	17	7	11	11	9	13
NW_018742204.1:16749811-16750252	27	23	16	25	14	26	21	24	8	12	18	14	13	19	10	13	18	10	17	11	41	23	11	10	18	25	20	6	10	21	30	21	31	27	18	20
NW_018742204.1:16750749-16751363	13	1	8	9	5	10	9	9	8	3	14	9	8	9	5	9	2	1	10	7	9	6	3	10	9	5	17	7	7	14	11	10	7	2	6	13
NW_018742204.1:16751761-16752112	6	4	6	5	8	19	8	15	2	2	9	7	6	6	10	10	6	0	10	5	5	2	5	5	14	7	8	4	10	3	12	6	6	2	12	10
NW_018742204.1:16755053-16756078	25	28	31	33	24	35	29	47	22	26	40	27	18	25	34	25	26	26	40	18	31	41	26	45	28	30	28	29	21	28	5	25	44	41	17	25
NW_018742204.1:16764917-16766417	98	93	97	111	63	113	73	92	73	55	128	85	107	129	102	126	93	90	77	103	101	108	171	96	98	184	110	114	115	138	111	107	146	88	83	114
NW_018742204.1:16776107-16777220	170	124	170	159	141	139	114	179	117	117	173	80	117	116	139	145	131	107	113	118	156	182	146	252	164	146	159	139	211	204	188	123	215	153	125	195
NW_018742204.1:16779016-16780437	53	88	52	182	44	67	57	86	64	30	125	60	33	66	71	105	68	88	79	127	50	128	104	67	74	86	78	55	82	100	78	75	70	64	71	87
NW_018742204.1:16800040-16800345	16	13	10	7	6	7	7	7	6	7	4	10	7	9	22	12	12	6	13	15	11	11	10	13	28	16	13	25	13	23	19	23	20	17	7	31
NW_018742204.1:16800848-16801098	6	6	6	16	7	3	5	2	0	3	4	4	9	4	8	5	6	10	12	15	6	7	3	29	8	9	14	5	17	14	13	2	28	14	6	12
NW_018742204.1:16806050-16806345	45	42	45	38	54	46	36	61	51	47	35	66	44	25	35	41	33	34	34	56	34	47	28	38	55	43	59	52	60	51	47	59	31	31	65	51
NW_018742204.1:16806584-16807675	39	40	36	24	29	35	38	41	36	26	66	37	49	33	42	29	50	38	49	43	38	48	45	69	54	61	51	44	58	55	55	39	61	36	29	58
NW_018742204.1:16809314-16810164	24	14	21	21	21	26	26	21	24	23	18	16	29	19	24	35	11	18	20	30	19	3	32	19	30	46	33	8	50	37	18	35	45	13	19	10
NW_018742204.1:16811114-16811302	6	10	6	2	14	13	20	12	8	6	6	14	14	4	8	8	5	10	24	14	2	6	8	10	12	14	16	6	18	29	10	13	14	8	0	6
NW_018742204.1:16812074-16812402	7	4	9	5	5	6	6	5	7	5	13	7	9	6	5	9	8	5	1	5	7	4	8	7	5	5	10	9	16	10	10	9	9	12	5	7
NW_018742204.1:16814474-16814915	5	12	5	6	5	10	7	7	11	10	4	10	6	5	10	9	2	12	3	9	16	0	1	3	6	9	11	8	9	7	2	6	13	13	8	8
NW_018742204.1:16815952-16816390	16	12	16	18	10	35	18	17	32	10	26	19	13	8	13	27	18	10	14	18	20	16	16	28	24	14	10	16	21	18	30	16	35	32	12	27
NW_018742204.1:16816929-16817409	11	24	10	16	4	19	20	13	11	12	11	17	13	29	15	16	6	8	17	15	19	15	23	14	13	30	19	29	5	17	10	16	12	16	13	17
NW_018742204.1:16818547-16819082	14	16	14	10	14	27	19	12	17	12	22	26	14	14	6	12	20	8	18	27	19	20	12	16	14	36	20	4	6	17	16	15	20	18	28	10
NW_018742204.1:16820383-16820637	9	13	6	9	10	6	8	20	3	6	7	5	6	10	3	15	3	4	5	14	14	7	9	9	9	10	14	10	13	9	7	0	14	11	8	3
NW_018742204.1:16821738-16822086	17	5	19	16	20	17	16	12	13	13	28	12	10	11	20	22	13	8	14	5	22	17	9	15	17	13	12	8	13	8	14	12	13	15	10	22
NW_018742204.1:16822289-16823010	12	10	13	12	21	14	8	11	0	6	7	5	6	5	9	8	10	2	0	2	10	13	9	12	6	7	17	13	14	2	23	9	6	13	8	8
NW_018742204.1:16823806-16824163	23	23	24	22	29	26	23	28	19	11	27	14	30	31	16	21	22	11	12	14	26	18	21	33	16	21	21	11	22	25	25	11	18	23	17	27
NW_018742204.1:16825271-16825652	22	24	22	20	24	46	37	21	22	26	32	31	13	20	14	9	8	13	10	14	13	14	16	17	19	19	13	6	17	4	6	18	19	18	3	4
NW_018742204.1:16826477-16826797	11	21	11	28	3	19	18	14	22	24	12	14	8	8	7	6	2	6	10	10	10	6	2	14	14	12	9	5	8	17	10	4	8	18	10	6
NW_018742204.1:16826877-16827091	8	14	8	12	10	28	17	22	6	16	22	32	22	17	34	28	10	18	14	15	12	33	30	12	11	31	21	18	22	19	20	12	16	28	12	24
NW_018742204.1:16827478-16827639	16	12	16	10	14	28	27	9	16	4	16	10	24	23	20	16	10	6	10	20	19	28	9	8	12	23	12	15	17	22	3	10	12	14	13	9
NW_018742204.1:16831406-16831660	44	80	44	108	49	116	63	75	51	82	104	78	51	48	52	76	54	54	45	64	55	58	62	31	40	54	74	84	62	49	62	55	50	47	43	70
NW_018742204.1:16832320-16833674	36	39	37	14	23	41	26	34	21	18	48	27	11	15	46	37	22	42	24	70	35	33	41	52	35	51	35	44	53	39	80	41	37	53	33	26
NW_018742204.1:16834422-16834969	0	0	0	20	2	2	4	0	0	0	4	0	0	0	6	10	39	14	4	6	12	23	20	6	27	21	34	25	14	28	20	18	21	21	6	12
NW_018742204.1:16835516-16836959	0	1	3	19	0	3	0	2	2	2	6	7	30	4	24	12	35	8	7	11	23	20	17	2	47	23	22	27	20	22	25	20	20	23	27	25
NW_018742204.1:16837958-16838495	80	100	81	46	60	96	100	99	83	70	90	76	50	78	87	85	54	45	88	123	78	76	86	107	59	92	87	72	93	104	76	78	135	68	89	82
NW_018742204.1:16839175-16839862	11	11	12	7	24	12	11	9	10	12	18	13	23	9	13	19	23	10	20	16	12	24	28	13	25	13	31	10	24	24	24	14	10	36	27	13
NW_018742204.1:16863656-16864674	64	57	68	64	59	71	77	51	62	52	68	66	38	47	47	53	47	40	53	50	35	46	46	47	70	48	76	55	80	56	73	43	70	46	30	63
NW_018742204.1:16869180-16869660	20	10	16	8	4	14	16	14	6	16	14	3	13	10	12	14	10	10	14	12	5	10	16	16	6	15	16	18	16	13	13	12	19	9	11	15
NW_018742204.1:16869796-16870324	28	10	28	14	4	12	15	20	10	3	23	14	43	16	18	21	17	4	20	28	11	39	28	30	33	56	41	29	43	59	68	54	73	67	17	54
NW_018742204.1:16871614-16871940	5	8	6	3	3	6	3	0	0	1	6	2	4	4	11	5	6	5	5	5	4	8	5	5	11	15	9	3	6	10	6	9	11	16	3	7
NW_018742204.1:16874706-16874929	23	18	24	13	7	14	10	13	8	9	24	28	9	11	18	9	9	6	3	10	13	4	9	10	9	9	6	10	7	4	7	11	8	8	3	5
NW_018742204.1:16875029-16875554	10	2	10	2	8	7	4	2	2	4	8	4	7	8	13	10	6	4	9	14	10	0	3	6	6	14	9	5	9	10	19	4	2	8	6	8
NW_018742204.1:16883235-16884097	74	68	77	81	46	83	84	46	66	51	82	83	75	86	82	86	99	78	49	62	54	81	102	82	97	113	99	83	114	129	125	124	120	74	105	146
NW_018742204.1:16891520-16892207	6	14	4	1	3	2	12	3	4	4	9	6	3	2	5	6	3	8	4	8	6	5	5	4	11	5	5	1	20	10	8	10	7	4	3	6
NW_018742204.1:16902006-16902510	17	18	17	18	22	21	16	25	14	23	11	20	7	8	13	14	22	7	10	11	13	9	10	20	10	14	14	10	13	32	22	24	10	6	7	23
NW_018742204.1:16904816-16905524	10	15	8	9	17	12	10	27	21	4	28	13	15	4	19	19	17	8	4	16	16	15	19	16	25	14	16	17	20	28	16	12	14	11	13	26
NW_018742204.1:16921619-16922331	3	9	3	6	4	5	11	4	4	0	7	17	3	4	12	12	2	5	1	10	13	9	1	8	2	6	10	7	13	3	3	6	3	4	4	7
NW_018742204.1:16927972-16930654	199	176	189	159	150	206	150	172	155	125	212	201	220	253	230	275	216	206	202	277	180	275	225	303	216	271	222	218	270	248	287	222	315	317	181	335
NW_018742204.1:16931344-16931595	39	24	39	30	27	26	25	25	10	18	15	42	24	14	42	19	24	17	26	39	20	41	33	19	22	48	32	12	30	33	34	24	38	41	30	40
NW_018742204.1:16936843-16936949	4	10	4	10	4	11	17	12	6	12	2	8	10	12	10	12	6	8	12	2	8	6	8	9	2	6	20	4	14	14	10	8	6	14	0	18
NW_018742204.1:16938619-16940113	137	146	134	153	113	173	171	157	127	129	204	142	90	150	194	212	149	128	151	185	153	229	238	164	170	196	167	141	166	188	192	183	197	196	115	207
NW_018742204.1:16940397-16940816	12	17	11	13	15	24	22	14	13	22	16	6	5	0	8	9	2	8	12	17	17	4	7	9	0	3	6	4	5	6	4	9	11	6	8	1
NW_018742204.1:16944094-16944447	19	22	11	12	18	21	20	32	16	27	17	24	24	25	38	53	9	26	36	57	46	48	27	30	21	27	48	21	34	39	28	21	39	32	27	24
NW_018742204.1:16951065-16951898	73	75	76	76	43	86	61	67	56	69	77	59	53	56	90	82	68	55	62	59	61	69	57	86	61	100	98	60	83	78	83	67	66	86	72	62
NW_018742204.1:16955020-16955199	0	8	1	5	3	8	5	8	1	9	20	5	4	2	6	7	1	7	9	7	9	10	5	3	7	5	5	5	10	7	9	1	1	4	2	4
NW_018742204.1:16962543-16962588	0	0	0	0	0	0	0	1	0	0	0	0	53	54	37	31	54	32	33	44	31	46	43	39	57	86	42	30	58	58	66	68	75	64	22	83
NW_018742204.1:16971564-16972471	24	20	29	31	29	21	24	33	22	27	24	17	8	17	10	14	13	16	22	15	16	25	14	21	39	22	28	11	17	31	16	32	21	22	20	26
NW_018742204.1:16981097-16981789	149	121	156	142	91	168	105	102	101	100	133	109	97	143	130	170	121	81	73	113	115	162	127	118	91	146	141	108	150	108	184	149	139	145	104	147
NW_018742204.1:16982677-16983075	4	4	2	4	3	0	7	11	2	6	4	6	4	8	5	5	2	1	10	7	1	11	11	3	0	5	4	2	6	6	10	8	16	12	3	8
NW_018742204.1:16985392-16985658	7	9	9	7	10	18	11	19	13	6	12	6	10	10	11	13	15	14	6	20	10	12	9	20	5	7	17	10	13	9	7	17	9	6	12	7
NW_018742204.1:17007950-17008384	25	20	24	60	38	23	43	39	24	20	34	18	35	53	88	66	37	52	54	47	76	78	57	75	83	76	52	50	68	47	86	66	61	61	58	65
NW_018742204.1:17013389-17013765	56	46	55	65	32	36	39	42	18	31	40	50	44	77	87	144	76	75	71	116	97	142	108	88	126	147	129	107	135	148	142	103	180	167	104	136
NW_018742204.1:17031122-17031963	6	7	7	29	5	5	4	5	2	6	0	3	4	12	12	0	2	2	5	6	2	11	11	6	11	21	16	6	10	19	18	9	8	7	9	27
NW_018742204.1:17034583-17034968	33	49	32	32	30	34	36	18	14	24	34	33	26	27	43	42	26	34	21	50	39	40	42	38	29	48	36	49	47	46	44	29	39	50	37	37
NW_018742204.1:17039649-17040786	53	47	52	62	55	83	70	76	54	72	52	68	66	57	71	88	49	50	57	80	79	72	47	96	76	76	71	47	80	80	73	47	106	63	67	104
NW_018742204.1:17051783-17052689	8	20	9	19	21	15	15	15	6	14	21	12	17	10	25	22	4	11	17	15	9	15	23	24	16	31	17	19	29	17	25	19	16	33	13	33
NW_018742204.1:17055379-17055942	12	25	13	9	7	9	5	8	7	1	8	8	11	1	12	7	7	3	1	11	1	13	2	6	7	12	9	5	4	4	3	11	2	13	8	9
NW_018742204.1:17056400-17057072	97	103	96	95	89	82	98	90	89	62	88	106	85	102	127	149	74	58	86	109	94	114	170	136	141	138	117	90	156	135	128	116	154	133	85	164
NW_018742204.1:17065677-17065863	16	2	18	8	19	14	14	8	11	8	13	8	10	2	29	12	6	8	16	11	34	19	20	6	19	5	19	26	22	13	16	18	23	32	16	26
NW_018742204.1:17067582-17067864	29	38	29	14	34	19	25	18	15	13	33	16	22	12	16	30	10	24	18	25	16	33	22	37	30	25	21	17	28	36	38	27	42	22	41	26
NW_018742204.1:17068454-17068934	72	102	73	60	72	107	78	88	57	76	68	82	73	78	69	114	56	53	68	60	52	98	96	86	59	99	96	76	68	65	113	87	73	69	40	80
NW_018742204.1:17069512-17070060	24	34	27	31	36	40	31	43	33	22	22	36	42	29	49	73	41	35	34	34	44	34	37	54	46	34	45	44	52	31	61	61	54	41	45	45
NW_018742204.1:17071043-17071988	4	10	4	5	12	6	4	12	8	4	11	8	6	10	2	14	10	6	6	8	8	7	7	16	6	18	16	16	10	26	12	10	9	8	7	6
NW_018742204.1:17073015-17073160	24	26	24	58	32	52	30	48	30	13	30	23	24	32	50	44	16	25	29	16	22	31	32	40	24	36	36	35	38	26	39	48	20	20	37	24
NW_018742204.1:17074514-17074806	2	6	2	10	11	15	10	10	6	8	11	7	14	7	14	14	12	7	10	11	5	11	11	8	12	13	10	11	12	8	8	7	13	16	7	18
NW_018742204.1:17075761-17076262	122	123	110	91	106	122	99	114	104	105	139	113	103	96	121	156	85	88	99	140	86	109	100	145	112	155	155	140	182	144	179	149	180	172	115	158
NW_018742204.1:17077317-17077766	4	0	4	6	13	8	3	7	5	0	2	1	7	1	5	14	8	9	4	7	9	1	7	8	5	12	11	7	7	5	3	8	17	5	2	6
NW_018742204.1:17081833-17082114	9	8	9	9	15	10	4	9	7	4	13	6	9	10	7	13	7	2	5	7	7	11	6	8	4	1	13	6	5	4	9	4	6	3	0	3
NW_018742204.1:17083970-17084690	28	28	26	27	27	23	19	23	25	17	15	15	15	26	20	26	17	23	16	35	25	27	36	22	22	35	37	27	41	35	44	29	25	34	16	22
NW_018742204.1:17086234-17086321	9	17	8	8	9	15	6	8	3	2	8	13	3	13	6	8	12	10	6	7	15	8	20	3	13	14	16	15	11	9	6	10	18	10	11	5
NW_018742204.1:17095403-17095729	161	98	158	144	121	120	111	125	84	80	135	112	124	97	146	150	104	65	71	152	126	160	133	121	146	151	180	158	137	175	182	130	168	116	105	168
NW_018742204.1:17097894-17098222	2	7	2	2	4	6	0	10	7	4	4	8	4	16	4	10	2	4	10	16	8	7	5	23	8	6	5	6	22	13	14	7	6	4	17	23
NW_018742204.1:17098570-17099188	13	10	12	14	6	15	12	1	5	12	9	3	9	10	16	13	13	6	6	11	4	12	4	14	23	22	33	20	24	20	9	5	10	15	9	23
NW_018742204.1:17100354-17100904	93	77	93	102	107	119	56	105	66	82	93	137	88	74	72	125	69	84	58	54	38	82	50	56	47	91	96	75	58	70	64	45	60	77	27	94
NW_018742204.1:17108693-17109209	15	9	15	10	8	26	3	25	16	8	10	12	6	8	41	6	5	12	21	6	14	16	26	18	16	18	16	18	10	10	13	5	8	16	6	19
NW_018742204.1:17111414-17112185	35	56	38	52	34	46	66	54	59	60	42	34	65	39	65	79	50	27	57	51	43	48	60	54	49	60	52	41	49	55	60	70	72	60	48	37
NW_018742204.1:17113502-17114222	21	20	16	46	20	28	16	27	15	23	26	21	23	39	59	56	33	37	25	25	30	48	39	53	39	39	38	29	28	36	39	45	35	31	32	67
NW_018742204.1:17127727-17128445	12	16	12	31	19	13	20	19	13	9	20	19	10	16	15	19	15	8	6	11	10	25	16	11	7	25	20	16	13	15	14	26	10	19	12	10
NW_018742204.1:17129143-17129582	28	22	28	22	18	34	20	4	20	10	14	25	28	12	25	31	6	9	14	15	15	18	8	19	15	18	14	5	26	23	20	20	30	14	10	20
NW_018742204.1:17130234-17130348	47	52	47	40	70	56	68	72	47	72	35	28	22	3	8	4	4	7	19	14	30	17	14	20	10	32	17	13	21	25	13	25	28	15	22	30
NW_018742204.1:17130821-17131854	73	61	75	65	64	104	50	102	54	89	83	99	90	89	114	104	75	103	80	104	85	112	100	105	96	103	101	95	134	119	85	90	110	91	64	146
NW_018742204.1:17132134-17132628	109	87	108	96	86	130	98	101	70	75	96	116	102	106	122	133	93	66	112	109	71	136	95	131	106	130	111	104	112	86	104	113	109	90	71	123
NW_018742204.1:17138979-17140112	147	172	150	140	121	145	109	135	126	108	121	137	160	172	185	196	103	85	120	180	186	204	192	237	157	220	140	164	160	170	185	147	156	162	130	200
NW_018742204.1:17140248-17140517	53	96	58	42	62	99	54	54	42	45	65	51	57	54	64	64	51	77	81	60	75	56	76	79	64	102	79	57	46	73	85	55	65	79	39	74
NW_018742204.1:17152628-17152887	8	7	8	12	5	16	16	12	14	4	8	9	0	9	10	8	4	11	10	8	6	12	8	2	0	12	22	4	8	6	6	4	2	10	8	2
NW_018742204.1:17171711-17172103	34	39	35	43	38	78	37	57	26	39	56	41	50	54	47	48	37	53	49	49	33	42	58	38	33	38	35	28	38	26	44	43	26	27	24	44
NW_018742204.1:17177757-17177991	6	6	6	3	1	4	6	4	2	6	10	1	11	11	6	5	12	2	5	4	0	7	8	5	8	1	4	7	7	11	6	8	9	7	5	3
NW_018742204.1:17178232-17178551	14	21	14	10	3	12	10	13	17	12	10	12	8	12	11	4	13	15	6	18	26	14	8	17	14	21	9	13	18	10	13	6	14	2	1	24
NW_018742204.1:17183464-17183991	91	61	107	67	84	66	86	88	102	52	101	72	51	64	80	111	47	54	45	68	66	80	63	90	58	73	60	65	83	87	84	84	85	70	70	69
NW_018742204.1:17189197-17189550	42	16	34	31	24	34	30	34	37	23	24	22	49	22	31	49	30	17	25	28	29	22	49	58	48	46	33	31	42	56	47	29	51	28	40	42
NW_018742204.1:17191812-17191909	7	6	8	14	8	4	8	12	2	4	13	6	2	13	8	10	6	3	8	14	8	8	12	28	18	22	18	12	16	33	10	4	10	4	3	14
NW_018742204.1:17192696-17193152	80	41	80	54	48	54	38	36	49	35	37	52	18	6	16	9	13	0	17	10	12	14	10	7	10	2	12	31	16	9	16	11	16	20	18	19
NW_018742204.1:17195902-17196642	29	22	30	19	18	25	12	14	12	15	13	9	14	18	40	28	17	8	22	33	24	12	16	20	43	25	38	22	30	9	38	30	40	29	22	21
NW_018742204.1:17286816-17287209	45	28	45	38	34	39	51	65	45	26	40	45	39	41	44	50	31	15	22	48	52	40	34	49	33	64	62	33	62	43	50	46	52	54	33	43
NW_018742204.1:17289227-17289340	5	2	6	3	1	5	3	6	3	2	6	6	3	6	10	4	8	2	5	12	5	7	6	11	6	7	4	6	12	9	6	5	9	4	1	13
NW_018742204.1:17290164-17290549	32	21	35	36	27	15	18	19	29	19	27	17	26	11	31	23	24	9	5	21	20	10	31	18	22	21	23	34	32	15	27	23	39	21	14	17
NW_018742204.1:17291860-17291948	16	22	16	5	10	10	4	7	12	10	9	18	4	14	2	6	0	8	16	2	3	6	6	16	8	6	6	14	10	10	14	12	15	2	4	4
NW_018742204.1:17305121-17305858	28	46	28	44	33	52	63	46	28	41	44	30	40	40	24	36	23	29	37	71	32	41	46	39	37	60	55	30	37	63	55	49	55	42	36	42
NW_018742204.1:17312278-17312951	5	4	6	6	5	10	12	8	9	7	8	10	5	10	20	13	4	8	3	3	7	18	7	20	13	14	16	5	15	5	9	10	19	3	9	13
NW_018742204.1:17319762-17320300	0	2	1	0	5	9	15	10	3	1	8	0	2	20	22	3	3	2	8	7	13	20	16	9	19	18	29	29	14	10	21	17	13	7	12	11
NW_018742204.1:17336271-17337130	191	308	191	140	136	204	158	202	162	284	219	163	172	158	248	211	165	118	197	184	260	208	176	255	211	343	205	163	256	241	225	210	245	345	187	241
NW_018742204.1:17337260-17338556	32	31	34	16	36	29	42	40	28	26	45	41	12	28	63	30	27	59	23	73	46	44	34	27	66	38	66	48	67	59	72	51	99	71	34	52
NW_018742204.1:17338643-17341862	94	94	99	42	42	87	87	96	49	56	83	79	137	72	125	120	85	67	67	95	98	125	112	99	113	155	131	85	140	130	114	117	143	148	73	179
NW_018742204.1:17344057-17344471	6	3	7	8	5	5	9	4	2	3	2	6	10	8	7	6	2	3	4	16	6	5	5	6	5	13	7	5	6	10	9	6	9	10	1	2
NW_018742204.1:17346318-17348935	57	70	55	53	37	67	63	59	48	39	68	46	66	90	84	101	46	61	45	91	70	78	112	94	90	93	61	57	99	108	87	86	118	98	44	82
NW_018742204.1:17352881-17353835	6	3	6	9	20	8	7	4	8	6	20	8	4	0	6	3	2	6	4	4	6	12	6	18	2	0	14	8	6	0	10	2	4	6	2	4
NW_018742204.1:17353950-17354643	21	22	21	12	14	18	8	8	20	12	10	18	2	4	4	8	2	5	2	4	0	5	5	2	6	0	10	8	4	2	6	8	10	1	6	4
NW_018742204.1:17355940-17356327	33	19	34	4	33	26	20	24	36	21	21	17	0	1	2	0	0	0	0	9	3	0	0	1	0	4	1	2	2	2	0	3	3	1	2	2
NW_018742204.1:17357175-17357251	26	21	26	14	18	16	23	19	22	8	14	23	0	0	8	0	0	2	0	0	0	0	0	2	2	0	9	0	6	0	0	0	2	2	0	2
NW_018742204.1:17360381-17361815	70	107	65	81	73	89	83	78	92	73	116	63	119	118	101	127	76	68	118	143	93	141	116	123	138	152	108	118	175	146	150	119	174	159	113	177
NW_018742204.1:17362556-17362964	24	38	21	32	24	35	16	20	32	18	12	30	20	16	33	40	11	14	11	17	15	16	22	14	16	13	18	22	18	9	32	11	14	21	10	21
NW_018742204.1:17364245-17364429	11	4	11	8	3	1	15	3	11	5	4	2	4	0	4	9	8	8	13	12	2	2	5	11	7	4	9	7	26	7	3	4	6	6	15	13
NW_018742204.1:17364627-17365021	20	12	19	8	14	14	16	22	17	4	20	8	11	6	12	17	8	10	24	13	20	6	14	18	10	13	18	12	15	8	8	10	6	16	10	5
NW_018742204.1:17369884-17370851	73	52	75	46	63	61	74	59	57	63	87	67	49	66	49	70	21	26	55	58	31	32	36	89	55	42	41	49	56	48	45	63	85	55	43	34
NW_018742204.1:17376923-17377247	0	0	0	2	0	0	0	0	0	0	0	2	0	15	9	20	2	6	10	3	16	16	10	14	15	40	25	14	8	9	27	6	17	15	13	15
NW_018742204.1:17393981-17394166	12	7	12	6	8	3	9	6	4	11	0	8	4	2	6	0	4	10	12	8	4	11	2	4	4	6	10	3	15	10	10	6	9	12	5	8
NW_018742204.1:17398198-17398275	16	8	16	16	16	13	16	18	10	12	11	12	6	10	22	10	0	6	6	16	2	13	18	12	11	18	8	16	16	8	2	18	20	12	8	2
NW_018742204.1:17399173-17399289	34	20	34	46	25	16	40	34	22	18	21	22	22	15	13	16	4	22	17	20	7	16	7	28	16	17	16	24	28	8	10	24	24	14	8	8
NW_018742204.1:17401201-17401554	43	36	35	12	19	21	18	21	22	18	25	21	10	21	17	23	7	14	19	22	9	17	9	26	23	18	30	5	16	11	25	13	23	16	7	25
NW_018742204.1:17405295-17405351	24	23	24	13	21	24	24	20	19	18	15	8	8	4	10	6	5	0	10	21	7	15	8	36	6	20	4	15	4	4	12	10	20	5	15	13
NW_018742204.1:17406425-17406847	157	198	161	125	152	168	115	174	181	171	171	142	153	142	172	199	109	112	147	156	146	157	186	167	150	215	196	176	185	189	235	172	221	156	162	189
NW_018742204.1:17406941-17407394	22	33	22	46	24	19	24	21	22	25	38	25	25	16	31	19	31	9	12	41	28	13	34	12	23	23	35	14	20	17	30	12	24	41	20	37
NW_018742204.1:17407877-17408268	32	16	32	22	13	18	9	20	19	14	26	10	21	18	11	21	16	21	8	2	4	24	21	18	12	22	28	31	12	36	24	31	18	18	9	30
NW_018742204.1:17410203-17410496	31	32	31	13	8	15	9	39	10	10	21	27	17	12	5	18	17	5	2	8	18	12	16	16	4	41	28	28	24	18	16	12	20	26	4	19
NW_018742204.1:17411306-17411784	113	94	113	139	109	89	96	115	94	100	109	100	90	74	108	89	82	58	67	98	95	96	88	93	101	94	128	86	129	137	119	112	116	107	135	82
NW_018742204.1:17412418-17413139	32	37	29	42	32	50	42	36	42	27	28	35	40	18	49	31	40	28	29	48	43	41	37	44	34	51	52	48	66	58	46	38	44	42	28	34
NW_018742204.1:17413559-17414135	6	6	5	8	10	7	5	3	11	3	19	2	14	3	7	13	7	6	3	5	6	6	16	3	4	13	6	8	14	8	16	2	5	2	8	11
NW_018742204.1:17414216-17414397	12	3	8	9	5	11	8	7	8	12	6	6	5	7	6	13	9	11	9	1	9	3	8	9	2	11	13	7	9	10	11	12	12	16	9	13
NW_018742204.1:17420815-17421438	35	24	35	26	37	24	48	36	45	22	40	42	32	36	48	38	46	27	25	43	22	23	28	44	35	33	62	36	49	55	48	36	58	12	29	45
NW_018742204.1:17422420-17422878	30	37	30	21	14	55	22	18	21	30	32	22	21	26	16	23	20	24	19	22	32	22	31	16	17	41	25	18	32	20	11	30	27	45	8	22
NW_018742204.1:17423131-17423593	60	67	55	54	37	51	31	74	49	60	51	54	32	23	41	49	25	41	37	26	40	31	36	49	46	61	69	34	47	55	69	61	65	50	48	43
NW_018742204.1:17429216-17430304	77	99	78	87	64	91	73	78	68	27	75	57	63	70	77	89	61	52	56	87	70	67	77	78	98	124	99	65	65	43	113	83	97	99	45	113
NW_018742204.1:17430836-17431772	44	83	58	56	58	65	60	61	39	39	53	71	61	35	56	51	52	34	33	44	34	28	33	35	33	71	56	43	62	60	63	43	53	72	34	53
NW_018742204.1:17432742-17433065	71	58	74	72	57	99	72	64	54	62	87	76	56	46	35	87	54	39	47	45	52	83	57	53	60	54	98	54	85	86	86	50	82	49	44	60
NW_018742204.1:17437555-17438080	27	15	27	21	21	34	15	8	15	6	16	20	2	9	5	7	21	4	8	16	9	11	16	28	17	23	30	20	17	24	20	22	28	11	15	12
NW_018742204.1:17439989-17440474	318	267	318	342	351	349	314	337	321	247	357	242	54	51	481	496	354	376	317	456	115	50	168	268	448	457	444	422	87	493	488	389	502	417	469	593
NW_018742204.1:17440632-17440970	12	0	12	4	8	8	2	8	6	10	6	8	2	10	8	10	11	3	18	6	6	2	4	14	6	0	6	0	6	10	8	4	10	7	14	8
NW_018742204.1:17445214-17445771	18	17	18	24	16	14	12	13	8	10	20	14	2	2	14	10	10	16	11	8	4	0	4	8	8	16	5	6	4	1	2	14	4	2	2	10
NW_018742204.1:17451203-17451519	19	26	19	18	10	41	20	28	30	25	24	20	22	20	11	26	14	22	12	16	30	32	8	8	23	14	12	12	20	18	18	10	20	10	8	9
NW_018742204.1:17453074-17453364	72	109	72	91	28	78	67	56	77	54	88	60	68	78	71	58	44	41	53	54	40	81	63	79	62	68	53	47	39	77	69	87	83	78	60	100
NW_018742204.1:17453709-17454247	10	6	10	8	11	8	2	12	22	2	13	10	2	4	8	10	12	1	10	15	8	2	11	14	12	10	6	6	16	6	9	4	8	4	4	16
NW_018742204.1:17454991-17455633	75	66	76	95	54	78	80	69	56	47	73	79	39	63	87	72	55	58	31	59	50	61	72	69	52	69	76	41	76	52	89	77	102	76	78	87
NW_018742204.1:17455865-17456256	27	34	28	32	24	38	55	42	24	13	17	23	31	31	32	45	28	20	27	32	26	34	55	37	25	37	46	21	35	51	36	31	31	32	29	37
NW_018742204.1:17456522-17457153	29	22	29	19	11	41	15	29	15	18	11	14	7	8	1	9	5	6	6	6	8	13	4	10	21	20	6	14	8	12	16	17	3	18	7	23
NW_018742204.1:17458191-17458310	20	10	20	16	22	21	20	18	18	14	11	8	4	7	11	4	0	4	14	6	5	3	4	14	4	6	8	4	10	8	30	2	14	12	4	4
NW_018742204.1:17459198-17459348	46	43	58	54	51	34	31	46	38	46	41	40	31	21	30	30	37	30	44	27	23	15	47	8	38	36	53	24	34	57	50	34	49	22	43	47
NW_018742204.1:17467775-17469092	46	43	41	57	37	37	51	41	33	31	40	44	29	34	38	37	23	10	33	27	39	29	41	27	38	51	53	32	43	30	30	17	46	60	27	30
NW_018742204.1:17470194-17471497	17	30	19	50	42	37	43	40	41	24	31	25	33	29	74	48	57	54	31	74	51	56	42	31	78	83	86	73	79	89	77	65	116	81	64	83
NW_018742204.1:17481713-17483168	25	19	26	21	14	25	19	20	6	13	7	5	14	18	12	8	8	11	14	29	11	13	14	14	10	23	13	21	22	20	29	20	38	17	13	29
NW_018742204.1:17484127-17485363	27	15	28	7	8	16	25	24	22	9	17	18	10	26	31	23	12	9	18	5	29	24	31	24	28	12	18	22	15	23	22	24	24	31	10	14
NW_018742204.1:17487041-17487300	29	39	29	42	23	36	22	28	28	13	32	20	26	31	17	43	18	25	14	37	17	33	20	51	41	35	26	35	31	43	39	39	42	30	44	43
NW_018742204.1:17487857-17488179	13	12	13	22	16	7	22	25	12	9	14	22	16	25	33	18	13	6	17	22	9	15	10	23	24	30	21	19	25	22	22	23	32	10	10	52
NW_018742204.1:17498848-17500482	28	38	32	35	38	43	50	32	14	22	33	26	32	43	40	30	31	31	35	38	28	39	46	38	36	38	37	37	47	38	29	31	32	39	25	38
NW_018742204.1:17500606-17500824	6	16	6	24	18	9	15	9	2	8	11	4	5	10	5	6	0	5	6	14	5	6	4	10	10	4	2	4	14	12	8	15	7	8	6	6
NW_018742204.1:17501000-17501706	2	0	4	8	4	1	6	10	0	6	4	6	3	0	9	12	0	1	7	4	6	11	12	7	3	10	5	6	18	2	3	8	6	6	7	6
NW_018742204.1:17501783-17502827	15	20	12	15	9	10	25	9	2	9	14	26	15	20	17	22	18	17	5	23	10	19	12	10	17	25	31	22	13	22	25	13	15	18	7	24
NW_018742204.1:17502906-17504200	38	32	35	28	43	34	27	45	37	23	28	34	36	28	35	30	30	20	15	31	26	42	37	25	24	46	45	36	46	33	53	31	27	37	22	36
NW_018742204.1:17510252-17512181	108	77	105	96	113	90	100	118	103	89	104	88	121	87	93	121	88	52	95	87	109	99	95	126	82	81	100	92	114	109	123	95	122	109	76	114
NW_018742204.1:17538510-17539171	31	48	32	166	28	78	53	41	29	33	58	50	36	54	32	56	36	30	35	42	23	44	69	47	58	42	69	39	48	39	68	47	44	33	22	34
NW_018742204.1:17540151-17540503	12	11	12	10	6	6	2	2	2	4	0	5	6	11	8	17	6	2	10	10	0	2	6	12	4	3	16	5	0	13	2	6	6	12	5	4
NW_018742204.1:17541464-17542622	17	8	13	25	19	23	9	15	12	12	16	3	24	7	11	12	12	13	10	5	9	9	9	7	7	11	10	8	20	5	21	14	13	15	9	16
NW_018742204.1:17542716-17542916	27	13	26	13	11	9	12	18	14	8	17	4	18	4	6	18	10	2	8	11	5	4	1	12	10	12	20	11	5	10	5	0	14	10	14	13
NW_018742204.1:17543078-17544241	23	33	23	23	22	27	18	28	19	9	31	32	7	15	15	10	8	10	9	14	13	18	6	18	10	20	19	17	20	17	35	24	27	23	13	18
NW_018742204.1:17544378-17544610	56	56	55	36	34	32	73	42	42	29	38	56	21	13	9	18	23	8	16	21	31	16	7	2	20	40	15	16	12	24	34	40	27	21	25	36
NW_018742204.1:17545891-17546524	6	6	6	12	3	6	5	6	2	2	0	4	7	2	3	4	4	8	6	9	11	6	2	4	3	6	4	5	6	11	11	6	14	4	4	8
NW_018742204.1:17546738-17547493	30	27	34	13	25	19	12	27	10	14	14	20	30	11	14	5	12	9	14	13	14	13	6	15	6	21	16	12	27	11	24	14	36	14	6	16
NW_018742204.1:17552516-17553563	11	10	11	18	16	7	8	19	19	9	8	12	11	9	5	9	13	7	11	4	2	2	3	12	12	14	10	9	12	13	6	17	10	16	17	4
NW_018742204.1:17553769-17554585	72	40	62	64	58	57	68	62	57	37	50	48	44	33	35	56	38	21	44	55	43	52	53	55	35	46	46	49	49	60	68	46	63	55	38	42
NW_018742204.1:17556109-17557897	28	22	22	20	26	16	15	12	20	11	20	19	11	18	30	22	12	12	50	13	26	23	20	22	18	25	25	20	15	21	21	21	14	4	17	10
NW_018742204.1:17558096-17558915	52	61	53	59	55	84	47	51	55	74	63	61	63	41	51	49	35	48	50	52	76	57	46	50	44	78	49	54	58	55	46	75	65	72	69	62
NW_018742204.1:17559078-17559342	42	16	42	40	12	18	13	14	23	23	31	30	31	6	14	29	17	19	3	14	10	25	26	17	15	32	32	21	32	27	38	26	23	27	13	24
NW_018742204.1:17560876-17561347	34	29	31	28	23	21	43	39	38	23	42	40	48	29	45	53	24	29	27	44	42	44	24	51	39	45	61	30	45	36	44	49	69	25	31	54
NW_018742204.1:17561762-17562296	19	20	14	16	12	33	26	22	14	17	18	10	13	15	18	29	28	16	26	20	18	17	22	24	24	13	31	26	11	26	33	23	31	26	13	23
NW_018742204.1:17566280-17566368	0	5	3	3	1	4	8	3	5	4	6	7	3	5	3	5	8	5	6	8	1	21	5	2	12	11	8	8	13	15	22	16	10	11	2	15
NW_018742204.1:17577050-17577347	24	18	22	22	17	24	22	23	7	11	12	11	11	17	20	17	16	13	13	26	22	25	22	17	18	22	24	19	24	20	14	20	17	16	15	35
NW_018742204.1:17578268-17578588	8	17	9	23	13	23	8	11	14	19	14	14	14	18	24	33	14	7	19	11	14	20	18	16	22	23	26	19	25	15	7	4	18	22	18	34
NW_018742204.1:17579456-17579897	61	42	65	17	42	43	42	35	38	29	42	32	47	35	41	72	22	26	25	51	34	29	51	29	27	35	40	30	46	45	37	23	46	44	33	39
NW_018742204.1:17580286-17580433	25	17	25	12	18	25	34	28	25	12	28	15	25	24	18	17	13	16	10	30	26	27	37	14	22	15	32	14	16	14	27	16	17	22	19	34
NW_018742204.1:17580749-17581274	49	53	60	68	57	67	49	75	67	43	77	57	64	54	64	83	31	49	46	64	50	68	53	75	58	72	64	51	67	72	103	50	72	47	65	76
NW_018742204.1:17581372-17581913	16	13	16	15	16	40	14	24	26	15	14	8	21	17	17	18	14	5	6	18	19	15	29	23	12	21	19	28	20	12	12	20	12	14	22	20
NW_018742204.1:17582181-17582716	29	45	31	35	22	44	36	26	38	13	32	26	34	11	40	32	22	35	20	8	23	23	43	28	36	29	30	27	32	50	30	20	38	38	22	46
NW_018742204.1:17583054-17583263	5	28	5	39	32	18	33	17	34	20	42	47	25	2	36	37	4	25	14	7	6	38	22	33	20	23	36	32	38	41	39	32	25	29	37	25
NW_018742204.1:17584130-17585076	28	25	32	30	26	36	19	34	23	15	25	33	20	27	31	15	23	12	14	22	17	26	27	27	29	28	45	26	35	36	38	28	20	35	21	25
NW_018742204.1:17586795-17587661	29	28	29	12	16	21	29	16	22	23	16	23	28	29	13	34	10	12	11	30	20	23	29	23	22	6	25	14	22	25	32	22	23	20	18	18
NW_018742204.1:17588437-17588556	64	49	62	77	110	74	64	65	41	58	58	53	54	45	37	71	46	41	41	62	53	56	104	80	65	69	85	57	78	55	77	55	58	54	59	56
NW_018742204.1:17589133-17589955	14	30	21	32	11	23	23	17	8	23	28	18	25	18	22	21	33	27	13	18	19	22	23	21	15	32	24	16	21	17	31	41	25	12	26	20
NW_018742204.1:17590436-17591212	25	28	26	29	38	32	22	33	31	29	47	34	32	37	37	29	22	20	35	53	31	39	30	39	26	34	34	26	38	41	61	30	49	46	36	46
NW_018742204.1:17591706-17592267	87	89	87	66	97	102	78	105	107	68	69	92	54	63	76	78	71	58	33	102	111	104	98	110	94	71	88	67	56	118	89	98	79	68	96	67
NW_018742204.1:17593717-17594104	53	36	50	23	28	40	44	40	18	26	39	44	39	29	43	34	25	31	40	30	55	55	41	63	41	33	39	34	67	29	54	47	62	50	30	55
NW_018742204.1:17599318-17599669	23	25	22	22	19	38	29	28	18	21	32	21	21	11	13	25	15	9	16	15	9	15	35	29	11	25	14	16	41	28	26	24	33	16	27	32
NW_018742204.1:17599750-17600216	51	62	54	62	68	63	76	91	54	55	66	52	91	67	56	86	42	35	77	74	47	75	55	68	58	52	71	64	79	64	93	62	86	58	80	92
NW_018742204.1:17604060-17604620	142	144	141	67	103	203	164	142	96	97	159	120	128	127	131	147	96	96	124	163	113	107	155	172	114	146	159	160	153	141	172	148	203	172	108	151
NW_018742204.1:17604757-17605049	22	12	22	9	28	14	4	12	16	10	15	18	12	4	12	10	6	14	18	18	4	6	22	8	8	10	6	2	16	19	4	11	12	10	13	14
NW_018742204.1:17605248-17605541	36	32	36	21	34	32	18	46	28	42	16	44	30	14	29	7	16	14	22	30	26	16	19	41	14	28	25	25	19	40	22	18	36	32	16	14
NW_018742204.1:17605730-17605820	11	8	10	13	13	12	8	16	8	9	14	20	4	12	4	3	4	3	4	7	6	1	10	14	6	2	10	2	6	6	8	3	4	6	0	10
NW_018742204.1:17605907-17606678	22	15	24	21	18	24	9	14	21	17	27	17	15	21	21	21	16	9	9	27	24	28	18	17	16	20	16	6	44	13	25	18	20	21	19	15
NW_018742204.1:17607115-17607863	42	54	50	58	47	76	71	39	57	42	53	50	78	28	42	58	40	51	44	64	51	55	50	61	59	83	65	65	92	78	105	78	93	87	48	68
NW_018742204.1:17608435-17609084	2	5	5	12	9	12	15	16	18	6	11	8	5	10	5	19	5	17	10	15	7	4	9	17	25	11	11	12	9	10	9	14	18	11	13	10
NW_018742204.1:17626671-17626780	54	48	54	40	56	58	45	57	30	41	56	73	25	29	46	32	47	17	26	44	31	44	32	42	62	34	56	22	58	54	50	41	73	52	32	44
NW_018742204.1:17627416-17627737	15	4	14	9	10	6	11	4	2	7	12	5	0	4	18	8	6	0	8	18	4	7	10	9	10	12	8	9	5	7	10	10	12	10	19	13
NW_018742204.1:17653975-17654122	16	8	16	8	2	15	4	8	10	12	10	13	8	4	4	6	0	6	4	2	12	4	2	7	6	0	6	0	8	4	0	4	4	0	4	4
NW_018742204.1:17655525-17655699	26	34	21	22	42	47	40	47	14	33	40	45	39	19	38	35	24	24	46	31	24	21	30	42	53	39	37	37	45	34	28	25	39	31	19	52
NW_018742204.1:17655967-17656654	11	4	8	6	5	7	9	15	2	5	12	1	4	3	11	11	5	12	4	9	4	16	5	10	2	12	6	19	13	8	11	12	7	12	8	1
NW_018742204.1:17661512-17661846	42	26	42	18	32	38	30	42	20	27	34	26	19	25	23	18	28	27	19	20	19	5	20	38	10	21	26	11	35	41	16	17	20	24	15	5
NW_018742204.1:17669956-17670275	6	6	9	9	9	6	5	4	6	6	6	3	5	6	3	9	10	3	2	2	6	8	9	8	8	5	7	3	2	9	5	1	6	3	7	7
NW_018742204.1:17676970-17677142	10	7	4	4	8	12	9	9	8	6	7	8	9	3	7	12	1	1	8	10	8	11	7	14	6	6	13	8	9	10	3	11	6	2	3	18
NW_018742204.1:17688118-17688315	7	7	5	3	2	5	7	3	7	1	3	9	8	5	11	11	2	5	8	13	2	12	3	2	10	15	17	8	8	20	16	8	19	10	3	19
NW_018742204.1:17689655-17690131	4	4	2	6	0	1	3	0	3	0	7	2	4	4	7	20	12	6	2	10	4	12	6	2	0	13	9	7	15	10	14	10	16	17	6	11
NW_018742204.1:17690211-17690591	4	2	5	2	7	1	3	10	0	0	12	0	2	6	7	2	8	22	2	17	2	8	16	3	6	25	16	8	10	7	7	10	12	21	8	32
NW_018742204.1:17695610-17695727	17	26	18	14	31	12	13	15	11	16	26	22	4	4	14	10	6	1	5	8	8	10	6	8	8	6	14	12	14	24	17	14	10	0	4	5
NW_018742204.1:17706865-17707184	14	25	13	13	11	22	6	10	12	6	13	22	19	10	15	11	7	5	18	15	16	9	19	25	20	18	28	17	18	17	21	7	8	16	8	22
NW_018742204.1:17722323-17722750	22	21	25	25	12	18	38	22	31	21	19	34	16	32	30	40	23	22	29	35	41	24	27	14	31	34	26	28	39	34	37	44	44	42	22	30
NW_018742204.1:17722868-17723033	14	18	14	41	26	38	14	41	27	25	13	16	23	24	30	36	14	25	24	19	33	26	24	12	17	36	23	28	12	19	30	12	34	20	16	23
NW_018742204.1:17726657-17726825	9	6	9	6	2	6	3	1	8	5	10	8	0	10	4	10	12	4	6	2	8	6	12	6	10	8	5	7	14	8	4	3	10	5	2	8
NW_018742204.1:17727779-17727989	8	5	7	6	0	7	2	8	9	1	8	5	6	9	9	7	7	4	5	4	13	5	3	5	6	8	9	7	7	12	8	4	6	11	3	6
NW_018742204.1:17738473-17738569	6	13	4	9	11	8	13	9	7	6	14	13	14	12	11	11	9	6	17	16	9	12	8	18	9	9	11	15	10	5	7	12	18	10	9	6
NW_018742204.1:17741633-17741868	4	16	4	4	10	13	10	9	7	6	4	6	6	14	8	10	6	1	2	8	6	10	8	6	12	15	19	10	10	16	20	16	6	6	4	4
NW_018742204.1:17743762-17743997	13	22	13	24	15	21	10	14	21	12	20	26	20	35	8	29	15	18	8	17	9	16	12	14	16	12	16	10	5	15	23	13	13	22	9	16
NW_018742204.1:17782991-17783319	15	38	15	21	15	18	16	20	7	19	22	21	0	0	4	2	4	3	0	3	4	5	3	17	1	4	1	2	1	4	4	0	6	2	0	3
NW_018742204.1:17794259-17794415	30	41	32	29	32	22	45	31	29	23	24	28	10	11	10	26	10	13	4	25	18	15	14	11	12	30	5	13	17	19	20	13	20	19	15	12
NW_018742204.1:17795049-17795417	6	11	6	4	0	22	4	11	5	1	6	4	0	10	7	16	14	3	6	4	0	11	11	4	4	0	13	10	6	10	4	1	15	5	11	6
NW_018742204.1:17796521-17796835	4	2	5	4	8	10	4	6	7	3	9	6	2	4	16	18	8	7	2	3	10	16	2	6	5	2	0	4	6	9	4	6	7	7	3	7
NW_018742204.1:17797027-17797455	2	2	4	3	2	6	5	2	2	2	0	2	10	21	10	31	4	8	2	3	4	17	18	1	4	21	20	11	2	13	8	28	6	13	3	14
NW_018742204.1:17819350-17819936	9	10	8	19	7	14	8	20	4	16	7	4	8	4	6	4	2	4	0	6	8	0	6	8	10	6	2	3	6	6	3	6	7	4	4	6
[truncated: 158,534 more rows]
